# Supplementary material for: GRK5 is required for adipocyte differentiation through ERK activation
Source: Int J Obes (Lond). 2025 Jan 21;49(5):855–63. doi: 10.1038/s41366-025-01712-w (PMC12095040; doi:10.1038/s41366-025-01712-w)
Supplement: Supplementary file 2 — Supplemental Table 1 [file 41366_2025_1712_MOESM2_ESM.xlsx]

## Sheet: Sheet1
© 2000-2022 QIAGEN. All rights reserved.
Analysis Details for My Projects->WoodsL->limma_stats - 2022-01-12 03:41 PM 1 0.05
Workspace	My Projects
Project	WoodsL
Analysis	limma_stats - 2022-01-12 03:41 PM 1 0.05
Date	Wed Jan 12 12:41:24 PST 2022
Analysis ID	39128156
Analysis Settings
Cutoff before duplicate resolution	TRUE
Resolve duplicate on	Expression logfoldchange
Color using	Expression logfoldchange
Cutoff for Expression logfoldchange	down regulated -1.0 and up regulated 1.0
Cutoff for Expression pvalue	0.05
Reference set	Ingenuity Knowledge Base (Genes Only)
Relationship to include	Direct and Indirect
Includes Endogenous Chemicals	Yes
Optional Analyses	My Pathways My List
Filter Summary
Consider only molecules and/or relationships where
(confidence = Experimentally Observed) AND
(mol. types = biologic drug OR canonical pathway OR chemical - endogenous mammalian OR chemical - endogenous non-mammalian OR chemical - kinase inhibitor OR chemical - other OR chemical - protease inhibitor OR chemical drug OR chemical reagent OR chemical toxicant OR complex OR cytokine OR disease OR enzyme OR function OR fusion gene/product OR G-protein coupled receptor OR group OR growth factor…
Canonical Pathways for My Projects->WoodsL->limma_stats - 2022-01-12 03:41 PM 1 0.05
Ingenuity Canonical Pathways	-log(p-value)	p-value	zScore	Ratio	Molecules
Airway Pathology in Chronic Obstructive Pulmonary Disease	0	1		0.0169	APOD,MMP9
Allograft Rejection Signaling	0	1		0.00207	CD80
Altered T Cell and B Cell Signaling in Rheumatoid Arthritis	0	1		0.00203	CD80
Autoimmune Thyroid Disease Signaling	0	1		0.0022	CD80
B Cell Receptor Signaling	0	1		0.00475	NFATC1,PIK3C2B,PIK3R5
CCR5 Signaling in Macrophages	0	1		0.01	CACNA1B,CACNA1G,GNAT1,PRKCH,PRKD1
CD28 Signaling in T Helper Cells	0	1	-1	0.00774	CD80,NFATC1,PIK3C2B,PIK3R5
CDC42 Signaling	0	1		0.00696	IQGAP2,ITGA8,MYL9,MYLK
CTLA4 Signaling in Cytotoxic T Lymphocytes	0	1		0.00837	CD80,MR1,PIK3C2B,PIK3R5
Calcium-induced T Lymphocyte Apoptosis	0	1		0.00435	PRKCH,PRKD1
Chemokine Signaling	0	1		0.0125	CXCL12
Chondroitin Sulfate Biosynthesis	0	1		0.0172	NDST4
Chronic Myeloid Leukemia Signaling	0	1		0.0187	PIK3C2B,PIK3R5
Communication between Innate and Adaptive Immune Cells	0	1		0.00215	CD80,MR1
Coronavirus Pathogenesis Pathway	0	1		0.00493	AGT
Cytotoxic T Lymphocyte-mediated Apoptosis of Target Cells	0	1		0.00235	MR1
Dendritic Cell Maturation	0	1	-1.13389	0.0118	CD80,COL3A1,MR1,NOTUM,PIK3C2B,PIK3R5,PLCL2
Dermatan Sulfate Biosynthesis	0	1		0.0167	NDST4
EIF2 Signaling	0	1		0.0179	ACTG2,PIK3C2B,PIK3R5,RPL7A
ERK5 Signaling	0	1		0.0135	EGFR
Epithelial Adherens Junction Signaling	0	1		0.00637	EGFR
Graft-versus-Host Disease Signaling	0	1		0.00224	CD80
HIPPO signaling	0	1		0.0118	PPP1R3C
Hereditary Breast Cancer Signaling	0	1		0.0141	PIK3C2B,PIK3R5
Hypoxia Signaling in the Cardiovascular System	0	1		0.0132	NOS3
ICOS-ICOSL Signaling in T Helper Cells	0	1	-1	0.00986	CD80,NFATC1,PIK3C2B,PIK3R5,PLEKHA2
IL-10 Signaling	0	1		0.0139	LBP
IL-15 Signaling	0	1		0.00379	PIK3C2B,PIK3R5
Inhibition of ARE-Mediated mRNA Degradation Pathway	0	1		0.00621	PRKAR1B
Kinetochore Metaphase Signaling Pathway	0	1		0.00901	PPP1R3C
Melatonin Degradation I	0	1		0.0161	CYP51A1
Mouse Embryonic Stem Cell Pluripotency	0	1		0.0192	PIK3C2B,PIK3R5
NF-κB Signaling	0	1	0.447214	0.00877	EGFR,IRAK3,PIK3C2B,PIK3R5,TGFA
NGF Signaling	0	1		0.0167	PIK3C2B,PIK3R5
NUR77 Signaling in T Lymphocytes	0	1	-1	0.00781	CD80,NFATC1,PRKCH,PRKD1
Necroptosis Signaling Pathway	0	1		0.00637	PLA2G5
Nicotine Degradation II	0	1		0.0152	CYP51A1
Nicotine Degradation III	0	1		0.0172	CYP51A1
Oxidative Ethanol Degradation III	0	1		0.0179	ALDH3A1
PI3K/AKT Signaling	0	1		0.0101	ITGA8,NOS3
PKCθ Signaling in T Lymphocytes	0	1	-1	0.0108	CACNA1B,CACNA1G,CD80,NFATC1,PIK3C2B,PIK3R5
Phospholipase C Signaling	0	1	-1.88982	0.0133	ADCY1,ITGA8,MYL9,NFATC1,PLA2G5,PRKCH,PRKD1,RHOF,RHOJ
Prostate Cancer Signaling	0	1		0.0175	PIK3C2B,PIK3R5
Protein Ubiquitination Pathway	0	1		0.0145	HSPA12A,HSPB1,MR1,UCHL1
Regulation of IL-2 Expression in Activated and Anergic T Lymphocytes	0	1		0.00434	CD80,NFATC1
Regulation of eIF4 and p70S6K Signaling	0	1		0.0168	ITGA8,PIK3C2B,PIK3R5
Role of MAPK Signaling in Inhibiting the Pathogenesis of Influenza	0	1		0.013	PLA2G5
Role of MAPK Signaling in Promoting the Pathogenesis of Influenza	0	1		0.0177	ATP6V0E2,PLA2G5
Role of MAPK Signaling in the Pathogenesis of Influenza	0	1		0.0122	PLA2G5
Role of NFAT in Regulation of the Immune Response	0	1	-0.447214	0.00849	CD80,GNAT1,NFATC1,PIK3C2B,PIK3R5
Role of PKR in Interferon Induction and Antiviral Response	0	1		0.0147	NLRP2,SCARA5
SAPK/JNK Signaling	0	1	-1	0.00797	DUSP8,NFATC1,PIK3C2B,PIK3R5
Senescence Pathway	0	1		0.0135	CACNA1B,NFATC1,PIK3C2B,PIK3R5
Serotonin Degradation	0	1		0.0141	ALDH3A1
Superpathway of Melatonin Degradation	0	1		0.0149	CYP51A1
Systemic Lupus Erythematosus In B Cell Signaling Pathway	0	1	-0.816497	0.0083	CD5,NFATC1,PIK3C2B,PIK3R5,PRKCH,PRKD1
Systemic Lupus Erythematosus In T Cell Signaling Pathway	0	1	-1.63299	0.00936	CD80,NOS3,PIK3C2B,PIK3R5,RHOF,RHOJ
Systemic Lupus Erythematosus Signaling	0	1		0.00804	BDKRB2,CD80,NFATC1,PIK3C2B,PIK3R5
T Cell Exhaustion Signaling Pathway	0	1	-1	0.00707	CD80,NFATC1,PIK3C2B,PIK3R5
T Cell Receptor Signaling	0	1	-1	0.00651	CD80,NFATC1,PIK3C2B,PIK3R5
T Helper Cell Differentiation	0	1		0.00212	CD80
TEC Kinase Signaling	0	1	-1.66667	0.019	ACTG2,GNAT1,ITGA8,PIK3C2B,PIK3R5,PRKCH,PRKD1,RHOF,RHOJ,TEC,TXK
TGF-β Signaling	0	1		0.0104	ZNF423
TREM1 Signaling	0	1		0.013	NLRP2
Th17 Activation Pathway	0	1		0.0062	IRAK3,NFATC1,PTGER4
Type I Diabetes Mellitus Signaling	0	1		0.00589	CD80,SOCS1,SOCS2
Chondroitin Sulfate Biosynthesis (Late Stages)	0.203	0.626614		0.02	NDST4
FAT10 Cancer Signaling Pathway	0.203	0.626614		0.02	ACKR3
MYC Mediated Apoptosis Signaling	0.203	0.626614		0.02	PRKAR1B
PFKFB4 Signaling Pathway	0.213	0.61235		0.0208	PRKAR1B
Dermatan Sulfate Biosynthesis (Late Stages)	0.219	0.603949		0.0213	NDST4
Role of IL-17F in Allergic Inflammatory Airway Diseases	0.219	0.603949		0.0213	MMP13
Coronavirus Replication Pathway	0.231	0.587489		0.0222	TUBA4A
Estrogen Biosynthesis	0.231	0.587489		0.0222	CYP51A1
B Cell Development	0.237	0.579429		0.0227	CD80
G Protein Signaling Mediated by Tubby	0.237	0.579429		0.0227	GNAT1
MIF Regulation of Innate Immunity	0.237	0.579429		0.0227	PLA2G5
p53 Signaling	0.242	0.572796		0.0204	PIK3C2B,PIK3R5
B Cell Activating Factor Signaling	0.243	0.571479		0.0233	NFATC1
April Mediated Signaling	0.249	0.563638		0.0238	NFATC1
Death Receptor Signaling	0.251	0.561048		0.0208	ACTG2,HSPB1
Small Cell Lung Cancer Signaling	0.251	0.561048		0.0208	PIK3C2B,PIK3R5
Acetone Degradation I (to Methylglyoxal)	0.263	0.545758		0.025	CYP51A1
Natural Killer Cell Signaling	0.263	0.545758	0	0.0201	COL3A1,NFATC1,PIK3C2B,PIK3R5
Antigen Presentation Pathway	0.271	0.535797		0.0256	MR1
Crosstalk between Dendritic Cells and Natural Killer Cells	0.274	0.532108		0.022	ACTG2,CD80
IL-17A Signaling in Fibroblasts	0.278	0.52723		0.0263	CEBPD
Notch Signaling	0.278	0.52723		0.0263	LFNG
Superpathway of Methionine Degradation	0.278	0.52723		0.0263	CDO1
Unfolded protein response	0.279	0.526017		0.0222	CEBPA,CEBPD
Noradrenaline and Adrenaline Degradation	0.286	0.517607		0.027	ALDH3A1
Pyrimidine Ribonucleotides De Novo Biosynthesis	0.286	0.517607		0.027	AK4
Regulation Of The Epithelial Mesenchymal Transition By Growth Factors Pathway	0.286	0.517607	0	0.0208	EGFR,MMP9,PIK3C2B,PIK3R5
Reelin Signaling in Neurons	0.291	0.511682		0.0216	PIK3C2B,PIK3R5,RELN
Interferon Signaling	0.294	0.508159		0.0278	SOCS1
MIF-mediated Glucocorticoid Regulation	0.294	0.508159		0.0278	PLA2G5
Sirtuin Signaling Pathway	0.296	0.505825	-0.816497	0.0205	ABCA1,EPAS1,H1-6,NOS3,SOD3,TUBA4A
FGF Signaling	0.299	0.502343		0.0233	PIK3C2B,PIK3R5
Heparan Sulfate Biosynthesis	0.299	0.502343		0.0233	NDST4,NOTUM
Pyrimidine Ribonucleotides Interconversion	0.302	0.498884		0.0286	AK4
IL-17 Signaling	0.304	0.496592	-1	0.0214	MMP13,MMP9,PIK3C2B,PIK3R5
PEDF Signaling	0.31	0.489779		0.0238	PIK3C2B,PIK3R5
Ethanol Degradation II	0.311	0.488652		0.0294	ALDH3A1
Airway Inflammation in Asthma	0.32	0.47863		0.0303	MMP9
FLT3 Signaling in Hematopoietic Progenitor Cells	0.321	0.477529		0.0244	PIK3C2B,PIK3R5
Dopamine Degradation	0.33	0.467735		0.0312	ALDH3A1
Glucocorticoid Receptor Signaling	0.336	0.461318		0.0207	AGT,CEBPA,EGFR,KRT15,KRT23,MMP13,MMP9,NFATC1,NOS3,PIK3C2B,PIK3R5,PLA2G5
Heparan Sulfate Biosynthesis (Late Stages)	0.339	0.458142		0.0253	NDST4,NOTUM
Role of WNT/GSK-3β Signaling in the Pathogenesis of Influenza	0.346	0.450817		0.0256	WNT11,WNT7A
Toll-like Receptor Signaling	0.346	0.450817		0.0256	IRAK3,LBP
Antiproliferative Role of Somatostatin Receptor 2	0.352	0.444631		0.026	PIK3C2B,PIK3R5
WNT/β-catenin Signaling	0.36	0.436516	0	0.0231	SFRP2,SOX5,WNT11,WNT7A
RHOA Signaling	0.36	0.436516		0.0242	ACTG2,MYL9,MYLK
Superpathway of Cholesterol Biosynthesis	0.361	0.435512		0.0345	CYP51A1
p38 MAPK Signaling	0.381	0.415911		0.025	HSPB1,IRAK3,PLA2G5
Glycolysis I	0.384	0.413048		0.037	PKLR
Tryptophan Degradation X (Mammalian, via Tryptamine)	0.384	0.413048		0.037	ALDH3A1
HMGB1 Signaling	0.386	0.41115	-1	0.024	PIK3C2B,PIK3R5,RHOF,RHOJ
D-myo-inositol (1,4,5)-Trisphosphate Biosynthesis	0.397	0.400867		0.0385	PI4K2B
IL-17A Signaling in Gastric Cells	0.397	0.400867		0.0385	EGFR
Role of JAK1, JAK2 and TYK2 in Interferon Signaling	0.397	0.400867		0.0385	SOCS1
GM-CSF Signaling	0.401	0.397192		0.0286	PIK3C2B,PIK3R5
Bladder Cancer Signaling	0.404	0.394457		0.0259	EGFR,MMP13,MMP9
Bupropion Degradation	0.41	0.389045		0.04	CYP51A1
Role of JAK family kinases in IL-6-type Cytokine Signaling	0.41	0.389045		0.04	SOCS1
Remodeling of Epithelial Adherens Junctions	0.416	0.383707		0.0294	ACTG2,TUBA4A
Ethanol Degradation IV	0.424	0.376704		0.0417	ALDH3A1
CD40 Signaling	0.424	0.376704		0.0299	PIK3C2B,PIK3R5
IL-17A Signaling in Airway Cells	0.424	0.376704		0.0299	PIK3C2B,PIK3R5
Antioxidant Action of Vitamin C	0.428	0.37325		0.0268	NOTUM,PLA2G5,PLCL2
Pyridoxal 5'-phosphate Salvage Pathway	0.432	0.369828		0.0303	GRK4,PRKCH
Pyrimidine Deoxyribonucleotides De Novo Biosynthesis I	0.438	0.364754		0.0435	AK4
ERB2-ERBB3 Signaling	0.44	0.363078		0.0308	PIK3C2B,PIK3R5
PXR/RXR Activation	0.44	0.363078		0.0308	FOXA2,PRKAR1B
Putrescine Degradation III	0.454	0.35156		0.0455	ALDH3A1
Telomerase Signaling	0.46	0.346737		0.028	EGFR,PIK3C2B,PIK3R5
Semaphorin Signaling in Neurons	0.467	0.341193		0.0323	RHOF,RHOJ
NAD Signaling Pathway	0.468	0.340408	0	0.0265	H1-6,PIK3C2B,PIK3R5,TGFA
Histamine Degradation	0.47	0.338844		0.0476	ALDH3A1
Valine Degradation I	0.47	0.338844		0.0476	ALDH6A1
PTEN Signaling	0.474	0.335738		0.0267	EGFR,ITGA8,PIK3R5,PREX2
PPARα/RXRα Activation	0.479	0.331894		0.0256	ABCA1,ADCY1,NOTUM,PLCL2,PRKAR1B
Endometrial Cancer Signaling	0.485	0.327341		0.0333	PIK3C2B,PIK3R5
SPINK1 Pancreatic Cancer Pathway	0.485	0.327341		0.0333	KLK10,KLK8
Inflammasome pathway	0.487	0.325837		0.05	PANX1
Sumoylation Pathway	0.487	0.325837		0.0291	CEBPA,RHOF,RHOJ
Clathrin-mediated Endocytosis Signaling	0.489	0.32434		0.0259	ACTG2,APOD,HIP1R,PIK3C2B,PIK3R5
CLEAR Signaling Pathway	0.492	0.322107	-0.377964	0.0246	ATP6V0E2,BNIP3,EGFR,KCNIP3,PRKCH,PRKD1,TGFA
Granzyme A Signaling	0.505	0.312608		0.0526	H1-6
Purine Nucleotides Degradation II (Aerobic)	0.505	0.312608		0.0526	GDA
CNTF Signaling	0.515	0.305492		0.0351	PIK3C2B,PIK3R5
Triacylglycerol Degradation	0.515	0.305492		0.0351	NDST4,NOTUM
Salvage Pathways of Pyrimidine Ribonucleotides	0.524	0.299226		0.0306	AK4,GRK4,PRKCH
Lymphotoxin β Receptor Signaling	0.536	0.291072		0.0364	PIK3C2B,PIK3R5
RAC Signaling	0.548	0.283139		0.029	IQGAP2,ITGA8,PIK3C2B,PIK3R5
White Adipose Tissue Browning Pathway	0.548	0.283139	-2	0.029	ADCY1,CACNA1B,CACNA1G,PRKAR1B
Th2 Pathway	0.555	0.278612	-1	0.0292	CD80,MAF,PIK3C2B,PIK3R5
Fcγ Receptor-mediated Phagocytosis in Macrophages and Monocytes	0.556	0.277971		0.0319	ACTG2,PRKCH,PRKD1
Actin Nucleation by ARP-WASP Complex	0.565	0.27227		0.0323	ITGA8,RHOF,RHOJ
Parkinson's Signaling	0.568	0.270396		0.0625	UCHL1
STAT3 Pathway	0.568	0.270396	1	0.0296	EGFR,SOCS1,SOCS2,TGFA
Erythropoietin Signaling Pathway	0.578	0.264241	-0.447214	0.0282	NOS3,PIK3C2B,PIK3R5,PRKCH,PRKD1
Amyloid Processing	0.581	0.262422		0.0392	MARK1,PRKAR1B
Acute Myeloid Leukemia Signaling	0.582	0.261818		0.033	CEBPA,PIK3C2B,PIK3R5
RANK Signaling in Osteoclasts	0.582	0.261818		0.033	NFATC1,PIK3C2B,PIK3R5
GABA Receptor Signaling	0.583	0.261216		0.0301	ADCY1,CACNA1B,CACNA1G,GNAT1
Gα12/13 Signaling	0.583	0.261216	-1	0.0301	MYL9,PIK3C2B,PIK3R5,TEC
Ceramide Signaling	0.591	0.256448		0.0333	PIK3C2B,PIK3R5,SPHK1
Superpathway of Citrulline Metabolism	0.592	0.255859		0.0667	NOS3
Melanoma Signaling	0.594	0.254683		0.04	PIK3C2B,PIK3R5
Regulation of Cellular Mechanics by Calpain Protease	0.6	0.251189		0.0337	CNGB1,EGFR,ITGA8
Autophagy	0.613	0.243781	-0.816497	0.0279	BNIP3,PIK3C2B,PIK3R5,PRKAR1B,RAB7B,TGFA
RHOGDI Signaling	0.613	0.243781	2	0.0279	ACTG2,GNAT1,ITGA8,MYL9,RHOF,RHOJ
Apelin Muscle Signaling Pathway	0.619	0.240436		0.0417	GNAT1,NOS3
nNOS Signaling in Skeletal Muscle Cells	0.619	0.240436		0.0417	CACNA1B,CACNA1G
Endocannabinoid Developing Neuron Pathway	0.627	0.236048		0.0315	ADCY1,PIK3C2B,PIK3R5,PRKAR1B
PDGF Signaling	0.628	0.235505		0.0349	PIK3C2B,PIK3R5,SPHK1
mTOR Signaling	0.63	0.234423	-0.816497	0.0283	PIK3C2B,PIK3R5,PRKCH,PRKD1,RHOF,RHOJ
iNOS Signaling	0.632	0.233346		0.0426	IRAK3,LBP
nNOS Signaling in Neurons	0.632	0.233346		0.0426	PRKCH,PRKD1
IL-23 Signaling Pathway	0.646	0.225944		0.0435	PIK3C2B,PIK3R5
Role of OCT4 in Mammalian Embryonic Stem Cell Pluripotency	0.646	0.225944		0.0435	FOXA2,NR5A1
Cholesterol Biosynthesis I	0.646	0.225944		0.0769	CYP51A1
Cholesterol Biosynthesis II (via 24,25-dihydrolanosterol)	0.646	0.225944		0.0769	CYP51A1
Cholesterol Biosynthesis III (via Desmosterol)	0.646	0.225944		0.0769	CYP51A1
Guanosine Nucleotides Degradation III	0.646	0.225944		0.0769	GDA
NAD Phosphorylation and Dephosphorylation	0.646	0.225944		0.0769	NADK2
Oleate Biosynthesis II (Animals)	0.646	0.225944		0.0769	ALDH6A1
Serotonin Receptor Signaling	0.66	0.218776		0.0444	ADCY1,SLC6A4
Estrogen-Dependent Breast Cancer Signaling	0.678	0.209894		0.037	EGFR,PIK3C2B,PIK3R5
Dopamine Receptor Signaling	0.699	0.199986		0.038	ADCY1,PPP1R3C,PRKAR1B
Thyroid Cancer Signaling	0.699	0.199986		0.038	PIK3C2B,PIK3R5,RET
Aryl Hydrocarbon Receptor Signaling	0.699	0.199986		0.0314	ALDH3A1,ALDH6A1,GSTK1,HSPB1,MGST3
Neurotrophin/TRK Signaling	0.71	0.194984		0.0385	PIK3C2B,PIK3R5,SORCS1
Purine Nucleotides De Novo Biosynthesis II	0.71	0.194984		0.0909	ADSS1
Angiopoietin Signaling	0.721	0.190108		0.039	NOS3,PIK3C2B,PIK3R5
Huntington's Disease Signaling	0.721	0.190108	0.377964	0.0283	CACNA1B,EGFR,HAP1,PIK3C2B,PIK3R5,PRKCH,PRKD1,SNAP25
Role of Pattern Recognition Receptors in Recognition of Bacteria and Viruses	0.722	0.189671	-0.447214	0.0321	C3,PIK3C2B,PIK3R5,PRKCH,PRKD1
GDNF Family Ligand-Receptor Interactions	0.732	0.185353		0.0395	PIK3C2B,PIK3R5,RET
CDK5 Signaling	0.737	0.183231		0.0351	ADCY1,LAMA2,PPP1R3C,PRKAR1B
D-myo-inositol-5-phosphate Metabolism	0.739	0.18239	-0.447214	0.0308	DUSP28,DUSP8,PLPP7,PPFIA2,PPP1R3C,PTPRM
Regulation of the Epithelial-Mesenchymal Transition Pathway	0.739	0.18239		0.0308	EGFR,MMP9,PIK3C2B,PIK3R5,WNT11,WNT7A
Glycine Betaine Degradation	0.748	0.178649		0.1	SDSL
3-phosphoinositide Degradation	0.767	0.171002	-0.447214	0.0314	DUSP28,DUSP8,PLPP7,PPFIA2,PPP1R3C,PTPRM
Hepatic Cholestasis	0.767	0.171002		0.0314	ADCY1,IRAK3,LBP,PRKAR1B,PRKCH,PRKD1
Docosahexaenoic Acid (DHA) Signaling	0.772	0.169044		0.0526	PIK3C2B,PIK3R5
Neuroinflammation Signaling Pathway	0.773	0.168655	-0.707107	0.0284	CD80,CXCL12,IRAK3,MMP9,MR1,NFATC1,PIK3C2B,PIK3R5,PLA2G5
Granulocyte Adhesion and Diapedesis	0.782	0.165196		0.0317	ACKR3,CLDN22,CXCL12,MMP13,MMP9,SDC3
Endocannabinoid Cancer Inhibition Pathway	0.795	0.160325	1.34164	0.034	ADCY1,NOS3,PIK3C2B,PIK3R5,PRKAR1B
Paxillin Signaling	0.795	0.160325		0.037	ACTG2,ITGA8,PIK3C2B,PIK3R5
HER-2 Signaling in Breast Cancer	0.805	0.156675	0	0.0308	EGFR,NUP107,PIK3C2B,PIK3R5,PRKCH,PRKD1,TGFA
PD-1, PD-L1 cancer immunotherapy pathway	0.815	0.153109	1	0.0377	CD80,MR1,PIK3C2B,PIK3R5
Role of JAK1 and JAK3 in γc Cytokine Signaling	0.819	0.151705		0.0435	PIK3C2B,PIK3R5,SOCS1
PI3K Signaling in B Lymphocytes	0.829	0.148252	-1	0.035	C3,NFATC1,NOTUM,PLCL2,PLEKHA2
Superoxide Radicals Degradation	0.836	0.145881		0.125	SOD3
Phospholipases	0.846	0.142561		0.0448	NOTUM,PLA2G5,PLCL2
Inhibition of Angiogenesis by TSP1	0.848	0.141906		0.0588	MMP9,NOS3
Role of JAK2 in Hormone-like Cytokine Signaling	0.848	0.141906		0.0588	SOCS1,SOCS2
Gαi Signaling	0.857	0.138995	1	0.0357	ADCY1,GNAT1,HCAR2,PRKAR1B,RGS4
MSP-RON Signaling In Cancer Cells Pathway	0.857	0.138995	-0.447214	0.0357	EGFR,KLK10,KLK8,PIK3C2B,PIK3R5
D-myo-inositol (1,4,5,6)-Tetrakisphosphate Biosynthesis	0.859	0.138357	-0.447214	0.0335	DUSP28,DUSP8,PLPP7,PPFIA2,PPP1R3C,PTPRM
D-myo-inositol (3,4,5,6)-tetrakisphosphate Biosynthesis	0.859	0.138357	-0.447214	0.0335	DUSP28,DUSP8,PLPP7,PPFIA2,PPP1R3C,PTPRM
Tumor Microenvironment Pathway	0.859	0.138357	-1.34164	0.0335	COL3A1,CXCL12,MMP13,MMP9,PIK3C2B,PIK3R5
Glutamate Receptor Signaling	0.86	0.138038		0.0455	GRIA3,SLC17A6,SLC17A7
Role of PI3K/AKT Signaling in the Pathogenesis of Influenza	0.86	0.138038		0.0455	PIK3C2B,PIK3R5,PLAC8
WNT/Ca+ pathway	0.86	0.138038		0.0455	NFATC1,NOTUM,PLCL2
VEGF Signaling	0.892	0.128233	-1	0.0404	ACTG2,NOS3,PIK3C2B,PIK3R5
Melanocyte Development and Pigmentation Signaling	0.903	0.125026	-1	0.0408	ADCY1,PIK3C2B,PIK3R5,PRKAR1B
Adipogenesis pathway	0.904	0.124738		0.037	CEBPA,CEBPD,PER2,RBP1,ZNF423
Th1 and Th2 Activation Pathway	0.917	0.12106		0.0349	CD80,MAF,NFATC1,PIK3C2B,PIK3R5,SOCS1
Germ Cell-Sertoli Cell Junction Signaling	0.926	0.118577		0.0351	ACTG2,PIK3C2B,PIK3R5,RHOF,RHOJ,TUBA4A
IL-1 Signaling	0.927	0.118304		0.0417	ADCY1,GNAT1,IRAK3,PRKAR1B
Ferroptosis Signaling Pathway	0.934	0.116413	0.447214	0.0379	ABCA1,ALOX12,ALOX12B,HSPB1,STEAP3
HGF Signaling	0.934	0.116413	0	0.0379	ITGA8,PIK3C2B,PIK3R5,PRKCH,PRKD1
IL-2 Signaling	0.934	0.116413		0.0492	PIK3C2B,PIK3R5,SOCS1
Androgen Signaling	0.944	0.113763	-1.34164	0.0355	CACNA1B,CACNA1G,GNAT1,PRKAR1B,PRKCH,PRKD1
Non-Small Cell Lung Cancer Signaling	0.952	0.111686	0	0.0426	EGFR,PIK3C2B,PIK3R5,TGFA
UDP-N-acetyl-D-glucosamine Biosynthesis II	0.953	0.111429		0.167	GFPT2
Zymosterol Biosynthesis	0.953	0.111429		0.167	CYP51A1
Sertoli Cell-Sertoli Cell Junction Signaling	0.961	0.109396		0.034	ACTG2,CLDN22,F11R,ITGA8,NOS3,PRKAR1B,TUBA4A
Role of p14/p19ARF in Tumor Suppression	0.962	0.109144		0.069	PIK3C2B,PIK3R5
IL-4 Signaling	0.964	0.108643		0.043	NFATC1,PIK3C2B,PIK3R5,SOCS1
Pyroptosis Signaling Pathway	0.964	0.108643	0	0.043	NLRP2,PANX1,PRKAR1B,PTGER4
Actin Cytoskeleton Signaling	0.966	0.108143	-0.447214	0.0327	ACTG2,IQGAP2,ITGA8,LBP,MYL9,MYLK,PIK3C2B,PIK3R5
IL-6 Signaling	0.976	0.105682	0	0.0391	HSPB1,LBP,PIK3C2B,PIK3R5,SOCS1
Ephrin Receptor Signaling	0.985	0.103514		0.0345	CXCL12,EPHA3,EPHA4,EPHB6,GNAT1,ITGA8,KALRN
Glutathione Redox Reactions I	0.987	0.103039		0.0714	GSTK1,MGST3
Apelin Adipocyte Signaling Pathway	0.99	0.102329	0	0.044	ADCY1,GSTK1,MGST3,PRKAR1B
Pancreatic Adenocarcinoma Signaling	0.997	0.100693	-0.447214	0.0397	EGFR,MMP9,PIK3C2B,PIK3R5,TGFA
Role of IL-17A in Arthritis	1	0.1		0.0526	MMP13,PIK3C2B,PIK3R5
Citrulline-Nitric Oxide Cycle	1.03	0.0933254		0.2	NOS3
EGF Signaling	1.04	0.0912011		0.0545	EGFR,PIK3C2B,PIK3R5
Th1 Pathway	1.04	0.0912011	0	0.041	CD80,NFATC1,PIK3C2B,PIK3R5,SOCS1
Apelin Liver Signaling Pathway	1.04	0.0912011		0.0769	AGT,COL3A1
BMP signaling pathway	1.04	0.0912011		0.046	BMP3,NOG,PRKAR1B,ZNF423
Regulation Of The Epithelial Mesenchymal Transition In Development Pathway	1.04	0.0912011	-2	0.046	GLI1,GLI2,WNT11,WNT7A
Xenobiotic Metabolism AHR Signaling Pathway	1.04	0.0912011	-2	0.046	ALDH3A1,ALDH6A1,GSTK1,MGST3
Role of NANOG in Mammalian Embryonic Stem Cell Pluripotency	1.07	0.0851138		0.0417	BMP3,PIK3C2B,PIK3R5,WNT11,WNT7A
FcγRIIB Signaling in B Lymphocytes	1.07	0.0851138		0.0471	CACNA1B,CACNA1G,PIK3C2B,PIK3R5
MSP-RON Signaling In Macrophages Pathway	1.08	0.0831764	-1.34164	0.042	KLK10,KLK8,PIK3C2B,PIK3R5,SOCS1
GNRH Signaling	1.08	0.0831764	-0.447214	0.0365	ADCY1,CACNA1B,CACNA1G,EGFR,PRKAR1B,PRKCH,PRKD1
Fc Epsilon RI Signaling	1.09	0.0812831	-0.447214	0.0424	PIK3C2B,PIK3R5,PLA2G5,PRKCH,PRKD1
Signaling by Rho Family GTPases	1.09	0.0812831	-1.13389	0.0336	ACTG2,GNAT1,ITGA8,MYL9,MYLK,PIK3C2B,PIK3R5,RHOF,RHOJ
UVC-Induced MAPK Signaling	1.11	0.0776247		0.0588	EGFR,PRKCH,PRKD1
IL-13 Signaling Pathway	1.11	0.0776247	0.447214	0.0431	FOXA2,PIK3C2B,PIK3R5,POSTN,SOCS1
Role of Tissue Factor in Cancer	1.11	0.0776247		0.0431	CCN2,EGFR,MMP13,PIK3C2B,PIK3R5
JAK/STAT Signaling	1.12	0.0758578	1	0.0488	PIK3C2B,PIK3R5,SOCS1,SOCS2
Semaphorin Neuronal Repulsive Signaling Pathway	1.12	0.0758578	0.447214	0.0397	ITGA8,MYL9,PIK3C2B,PIK3R5,PRKAR1B,SEMA6A
L-cysteine Degradation I	1.12	0.0758578		0.25	CDO1
Retinoate Biosynthesis II	1.12	0.0758578		0.25	RBP1
Amyotrophic Lateral Sclerosis Signaling	1.13	0.074131		0.0435	CACNA1B,GRIA3,NEFH,PIK3C2B,PIK3R5
Renal Cell Carcinoma Signaling	1.15	0.0707946		0.05	EGLN3,PIK3C2B,PIK3R5,TGFA
IL-3 Signaling	1.16	0.0691831	0	0.0506	PIK3C2B,PIK3R5,PRKCH,PRKD1
IL-7 Signaling Pathway	1.18	0.0660693	0	0.0513	NFATC1,PIK3C2B,PIK3R5,SOCS1
Maturity Onset Diabetes of Young (MODY) Signaling	1.18	0.0660693		0.0513	APOD,CACNA1B,FOXA2,PKLR
NF-κB Activation by Viruses	1.18	0.0660693	0	0.0513	PIK3C2B,PIK3R5,PRKCH,PRKD1
Calcium Signaling	1.19	0.0645654	-1.88982	0.0367	CACNA1B,CACNA1G,CHRNB1,GRIA3,MYL9,NFATC1,PRKAR1B,SLC8A3
Fatty Acid α-oxidation	1.2	0.0630957		0.0952	ALDH3A1,ALOX12B
LPS/IL-1 Mediated Inhibition of RXR Function	1.21	0.0616595		0.0354	ABCA1,ABCG1,ALDH3A1,ALDH6A1,GSTK1,LBP,MGST3,NDST4,SOD3
ERK/MAPK Signaling	1.21	0.0616595	-1.13389	0.037	HSPB1,ITGA8,NFATC1,PIK3C2B,PIK3R5,PLA2G5,PPP1R3C,PRKAR1B
Macropinocytosis Signaling	1.21	0.0616595	0	0.0526	PIK3C2B,PIK3R5,PRKCH,PRKD1
Retinol Biosynthesis	1.22	0.060256		0.0652	DHRS3,RBP1,RDH10
tRNA Splicing	1.22	0.060256		0.0652	PDE2A,PDE3B,PDE8B
Agranulocyte Adhesion and Diapedesis	1.23	0.0588844		0.0374	ACKR3,ACTG2,CD34,CLDN22,CXCL12,MMP13,MMP9,MYL9
Integrin Signaling	1.24	0.057544	-2.12132	0.0376	ACTG2,ITGA8,MYL9,MYLK,PIK3C2B,PIK3R5,RHOF,RHOJ
L-serine Degradation	1.24	0.057544		0.333	SDSL
Thymine Degradation	1.24	0.057544		0.333	UPB1
Uracil Degradation II (Reductive)	1.24	0.057544		0.333	UPB1
Molecular Mechanisms of Cancer	1.25	0.0562341		0.0313	ADCY1,BMP3,GLI1,GNAT1,ITGA8,PIK3C2B,PIK3R5,PRKAR1B,PRKCH,PRKD1,RHOF,RHOJ,WNT11,WNT7A
Insulin Receptor Signaling	1.25	0.0562341	0	0.0429	GRB10,PDE3B,PIK3C2B,PIK3R5,PPP1R3C,PRKAR1B
Ephrin B Signaling	1.28	0.0524807	0	0.0556	CXCL12,EPHB6,GNAT1,KALRN
Netrin Signaling	1.28	0.0524807	-2	0.0556	CACNA1B,CACNA1G,NFATC1,PRKAR1B
Oncostatin M Signaling	1.29	0.0512861		0.0698	EPAS1,MMP13,TIMP3
Intrinsic Prothrombin Activation Pathway	1.32	0.047863		0.0714	COL3A1,KLK10,KLK8
Retinoate Biosynthesis I	1.32	0.047863		0.0714	DHRS3,RBP1,RDH10
Agrin Interactions at Neuromuscular Junction	1.32	0.047863		0.0571	ACTG2,EGFR,LAMA2,PKLR
SPINK1 General Cancer Pathway	1.34	0.0457088	1	0.058	EGFR,Mt1m/Mt2A,PIK3C2B,PIK3R5
Mechanisms of Viral Exit from Host Cells	1.34	0.0457088		0.0732	ACTG2,PRKCH,PRKD1
ERBB4 Signaling	1.36	0.0436516	0	0.0588	PIK3C2B,PIK3R5,PRKCH,PRKD1
NRF2-mediated Oxidative Stress Response	1.36	0.0436516		0.038	ACTG2,GSTK1,MAF,MGST3,PIK3C2B,PIK3R5,PRKCH,PRKD1,SOD3
fMLP Signaling in Neutrophils	1.36	0.0436516	-0.447214	0.0458	GNAT1,NFATC1,PIK3C2B,PIK3R5,PRKCH,PRKD1
ILK Signaling	1.37	0.042658	-1.63299	0.04	ACTG2,LIMS2,MMP9,MYL9,PIK3C2B,PIK3R5,RHOF,RHOJ
UVA-Induced MAPK Signaling	1.37	0.042658	0.447214	0.051	EGFR,NOTUM,PIK3C2B,PIK3R5,PLCL2
Osteoarthritis Pathway	1.37	0.042658	-0.447214	0.0381	DCN,EPAS1,GLI1,GLI2,ITGA8,MMP13,MMP9,SPHK1,TIMP3
HOTAIR Regulatory Pathway	1.39	0.040738	-1.63299	0.0429	COL3A1,MMP13,MMP9,PIK3C2B,PIK3R5,WNT11,WNT7A
Superpathway of Inositol Phosphate Compounds	1.39	0.040738	-0.707107	0.0385	DUSP28,DUSP8,PI4K2B,PIK3C2B,PIK3R5,PLPP7,PPFIA2,PPP1R3C,PTPRM
Inhibition of Matrix Metalloproteases	1.4	0.0398107		0.0769	MMP13,MMP9,TIMP3
Taurine Biosynthesis	1.41	0.0389045		0.5	CDO1
β-alanine Degradation I	1.41	0.0389045		0.5	ALDH6A1
Ovarian Cancer Signaling	1.45	0.0354813	-0.447214	0.0443	EGFR,MMP9,PIK3C2B,PIK3R5,PRKAR1B,WNT11,WNT7A
FAK Signaling	1.45	0.0354813	-0.928477	0.0279	ACKR3,ADGRG3,ADGRG5,ADGRG6,ADGRL3,ADRA1B,ADRA1D,BDKRB1,BDKRB2,CMKLR1,COL3A1,EGFR,GPER1,GPR174,GPR176,GPR35,GPR39,GRPR,HCAR2,ITGA8,MAS1,MMP9,PIK3C2B,PIK3R5,PTGER4,SOCS1,SOCS2,SPARCL1,UTS2R
Complement System	1.45	0.0354813		0.0811	C3,CD55,CFH
Glutathione-mediated Detoxification	1.45	0.0354813		0.0811	GSTK1,MGST3,Nat8f5
Glioma Signaling	1.46	0.0346737	0	0.0484	EGFR,PIK3C2B,PIK3R5,PRKCH,PRKD1,TGFA
Thrombopoietin Signaling	1.46	0.0346737	0	0.0635	PIK3C2B,PIK3R5,PRKCH,PRKD1
Production of Nitric Oxide and Reactive Oxygen Species in Macrophages	1.47	0.0338844	-0.707107	0.0419	APOD,PIK3C2B,PIK3R5,PPP1R3C,PRKCH,PRKD1,RHOF,RHOJ
Leukotriene Biosynthesis	1.47	0.0338844		0.133	DPEP1,MGST3
Role of Osteoblasts, Osteoclasts and Chondrocytes in Rheumatoid Arthritis	1.49	0.0323594		0.0402	BMP3,CTSK,MMP13,NFATC1,PIK3C2B,PIK3R5,SFRP2,WNT11,WNT7A
Coagulation System	1.52	0.0301995		0.0857	BDKRB1,BDKRB2,SERPINF2
IL-9 Signaling	1.52	0.0301995		0.0857	PIK3C2B,PIK3R5,SOCS2
Neuroprotective Role of THOP1 in Alzheimer's Disease	1.52	0.0301995	-0.447214	0.05	AGT,KLK10,KLK8,MMP9,PRKAR1B,Tmprss11b
PCP (Planar Cell Polarity) Pathway	1.53	0.0295121	-1	0.0667	ROR2,RSPO3,WNT11,WNT7A
Cholecystokinin/Gastrin-mediated Signaling	1.53	0.0295121	0	0.0504	EGFR,EPHA4,PRKCH,PRKD1,RHOF,RHOJ
Acute Phase Response Signaling	1.54	0.0288403	-0.816497	0.0432	AGT,C3,CP,LBP,RBP1,SERPINF2,SOCS1,SOCS2
PAK Signaling	1.55	0.0281838	0.447214	0.0508	EPHA3,ITGA8,MYL9,MYLK,PIK3C2B,PIK3R5
Xenobiotic Metabolism Signaling	1.56	0.0275423		0.0379	ALDH3A1,ALDH6A1,GSTK1,MAF,MGST3,NDST4,PIK3C2B,PIK3R5,PRKCH,PRKD1,SOD3
Endocannabinoid Neuronal Synapse Pathway	1.57	0.0269153	0.377964	0.047	ADCY1,CACNA1B,CACNA1G,GRIA3,NOTUM,PLCL2,PRKAR1B
Dilated Cardiomyopathy Signaling Pathway	1.58	0.0263027	-1	0.0473	ACTG2,ADCY1,CACNA1B,CACNA1G,MYL9,PDE2A,PRKAR1B
Regulation of Actin-based Motility by Rho	1.58	0.0263027	-1.34164	0.0517	ACTG2,ITGA8,MYL9,MYLK,RHOF,RHOJ
LPS-stimulated MAPK Signaling	1.6	0.0251189	0	0.0588	LBP,PIK3C2B,PIK3R5,PRKCH,PRKD1
Tight Junction Signaling	1.62	0.0239883		0.0449	ACTG2,CEBPA,CLDN22,F11R,MYL9,MYLK,PRKAR1B,SNAP25
Xenobiotic Metabolism General Signaling Pathway	1.65	0.0223872	-1.13389	0.049	GSTK1,MAF,MGST3,PIK3C2B,PIK3R5,PRKCH,PRKD1
Opioid Signaling Pathway	1.65	0.0223872	-0.707107	0.0393	ADCY1,CACNA1B,CACNA1G,GNAT1,GRK4,NOS3,PRKAR1B,PRKCH,PRKD1,RGS4,SCN7A
AMPK Signaling	1.66	0.0218776	-1.88982	0.041	ADRA1B,ADRA1D,AK4,CHRNB1,GNAT1,NOS3,PIK3C2B,PIK3R5,PRKAR1B,RAB27A
HIF1α Signaling	1.67	0.0213796	-1	0.0433	ADRA1B,EGLN3,MMP13,MMP9,PIK3C2B,PIK3R5,PRKCH,PRKD1,TGFA
Apelin Endothelial Signaling Pathway	1.68	0.020893	0	0.0496	ADCY1,GNAT1,NOS3,PIK3C2B,PIK3R5,PRKCH,PRKD1
3-phosphoinositide Biosynthesis	1.71	0.0194984	-0.707107	0.0439	DUSP28,DUSP8,PI4K2B,PIK3C2B,PIK3R5,PLPP7,PPFIA2,PPP1R3C,PTPRM
α-Adrenergic Signaling	1.72	0.0190546		0.0556	ADCY1,GNAT1,PRKAR1B,PRKCH,PRKD1,SLC8A3
Sucrose Degradation V (Mammalian)	1.73	0.0186209		0.182	KHK,SI
Gustation Pathway	1.73	0.0186209	0	0.0443	ADCY1,CACNA1B,CACNA1G,NOTUM,PANX1,PDE3B,PRKAR1B,SCN7A,SCN9A
Sonic Hedgehog Signaling	1.73	0.0186209		0.103	GLI1,GLI2,PRKAR1B
Insulin Secretion Signaling Pathway	1.74	0.018197	-0.632456	0.0404	ADCY1,CACNA1B,CACNA1G,NOTUM,PIK3C2B,PIK3R5,PLCL2,PRKAR1B,PRKCH,PRKD1,SNAP25
IL-12 Signaling and Production in Macrophages	1.76	0.017378		0.0515	ALOX12,APOD,MAF,PIK3C2B,PIK3R5,PRKCH,PRKD1
CCR3 Signaling in Eosinophils	1.77	0.0169824	-0.447214	0.0519	GNAT1,MYLK,PIK3C2B,PIK3R5,PLA2G5,PRKCH,PRKD1
Caveolar-mediated Endocytosis Signaling	1.81	0.0154882		0.0667	ACTG2,CD55,EGFR,ITGA8,MR1
GPCR-Mediated Integration of Enteroendocrine Signaling Exemplified by an L Cell	1.81	0.0154882	-1.34164	0.0667	ADCY1,GRPR,NOTUM,PLCL2,PRKAR1B
Oxytocin In Brain Signaling Pathway	1.81	0.0154882	-0.333333	0.0457	CACNA1B,CACNA1G,EGFR,NLRP2,PIK3C2B,PIK3R5,PLA2G5,PRKCH,PRKD1
Aldosterone Signaling in Epithelial Cells	1.81	0.0154882	0	0.0488	HSPA12A,HSPB1,NOTUM,PIK3C2B,PIK3R5,PLCL2,PRKCH,PRKD1
Xenobiotic Metabolism PXR Signaling Pathway	1.86	0.0138038	-1.66667	0.0466	ALDH3A1,ALDH6A1,GSTK1,MGST3,NDST4,PPP1R3C,PRKAR1B,PRKCH,PRKD1
Basal Cell Carcinoma Signaling	1.88	0.0131826		0.0694	BMP3,GLI1,GLI2,WNT11,WNT7A
Melatonin Signaling	1.88	0.0131826	-0.447214	0.0694	NOTUM,PLCL2,PRKAR1B,PRKCH,PRKD1
Ephrin A Signaling	1.88	0.0131826		0.0851	EPHA3,EPHA4,PIK3C2B,PIK3R5
Phagosome Maturation	1.89	0.0128825		0.0503	ATP6V0E2,CTSC,CTSH,CTSK,MR1,RAB7B,SNAP25,TUBA4A
Xenobiotic Metabolism CAR Signaling Pathway	1.9	0.0125893	-1.66667	0.0474	ALDH3A1,ALDH6A1,EGFR,GSTK1,MGST3,NDST4,PRKCH,PRKD1,SOD3
14-3-3-mediated Signaling	1.91	0.0123027	0	0.0551	NOTUM,PIK3C2B,PIK3R5,PLCL2,PRKCH,PRKD1,TUBA4A
Apelin Pancreas Signaling Pathway	1.91	0.0123027	1	0.087	PDE3B,PIK3C2B,PIK3R5,PRKAR1B
FXR/RXR Activation	1.92	0.0120226		0.0556	AGT,APOD,C3,FOXA2,GC,PKLR,SERPINF2
Wound Healing Signaling Pathway	1.96	0.0109648	-2.11058	0.0437	Col17a1,COL22A1,COL27A1,COL3A1,COL6A1,COL6A2,COL6A3,EGFR,LAMA2,MMP9,TGFA
Eicosanoid Signaling	1.98	0.0104713		0.0735	ALOX12,ALOX12B,DPEP1,PLA2G5,PTGER4
IL-15 Production	1.98	0.0104713	-0.377964	0.0569	EGFR,EPHA3,EPHA4,RET,ROR2,TEC,TXK
Factors Promoting Cardiogenesis in Vertebrates	1.98	0.0104713	-1.41421	0.0523	BMP3,NOG,NOTUM,PLCL2,PRKCH,PRKD1,WNT11,WNT7A
Renin-Angiotensin Signaling	2	0.01	-0.816497	0.0574	ADCY1,AGT,PIK3C2B,PIK3R5,PRKAR1B,PRKCH,PRKD1
Dopamine-DARPP32 Feedback in cAMP Signaling	2	0.01	-0.377964	0.0492	ADCY1,CACNA1B,KCNJ2,NOTUM,PLCL2,PPP1R3C,PRKAR1B,PRKCH,PRKD1
Apelin Cardiac Fibroblast Signaling Pathway	2.01	0.00977237		0.13	CCN2,NOS3,SPHK1
The Visual Cycle	2.06	0.00870964		0.136	DHRS3,RBP1,RDH10
Neuregulin Signaling	2.09	0.00812831	-0.816497	0.0598	BTC,DCN,EGFR,ITGA8,PRKCH,PRKD1,TGFA
RAR Activation	2.16	0.00691831		0.049	ADCY1,DHRS3,IGFBP3,PRKAR1B,PRKCH,PRKD1,RBP1,RDH10,RPL7A,ZBTB16
Prolactin Signaling	2.17	0.00676083	0.816497	0.0698	PIK3C2B,PIK3R5,PRKCH,PRKD1,SOCS1,SOCS2
Circadian Rhythm Signaling	2.18	0.00660693		0.0448	ADCY1,CACNA1B,CACNA1G,CIART,GRIA3,GRPR,NOTUM,PER2,PLCL2,PRKAR1B,PRKCH,PRKD1
Glioblastoma Multiforme Signaling	2.18	0.00660693	-1	0.0526	EGFR,NOTUM,PIK3C2B,PIK3R5,PLCL2,RHOF,RHOJ,WNT11,WNT7A
Iron homeostasis signaling pathway	2.22	0.0060256		0.0576	ATP6V0E2,BMP3,CP,EGFR,EPAS1,HEPH,HFE,STEAP3
TR/RXR Activation	2.22	0.0060256		0.0714	COL6A3,PDE3B,PIK3C2B,PIK3R5,SLC16A3,SYT12
VEGF Family Ligand-Receptor Interactions	2.22	0.0060256	-0.816497	0.0714	NOS3,PIK3C2B,PIK3R5,PLA2G5,PRKCH,PRKD1
Adrenomedullin signaling pathway	2.23	0.00588844	-0.333333	0.0503	ADCY1,C3,CFH,MYLK,NOS3,NOTUM,PIK3C2B,PIK3R5,PLCL2,PRKAR1B
Pulmonary Healing Signaling Pathway	2.23	0.00588844	-1.89737	0.0503	ACKR3,CXCL12,EGFR,MMP13,MMP9,NFATC1,PRKCH,PRKD1,WNT11,WNT7A
Human Embryonic Stem Cell Pluripotency	2.27	0.00537032		0.0542	BMP3,GNAT1,LEFTY1,NOG,PIK3C2B,PIK3R5,SPHK1,WNT11,WNT7A
MSP-RON Signaling Pathway	2.27	0.00537032		0.0862	ACTG2,KLK10,KLK8,PIK3C2B,PIK3R5
SNARE Signaling Pathway	2.28	0.00524807	-2.12132	0.0588	ADCY1,CACNA1B,MYL9,PRKAR1B,RAB27A,SNAP25,STXBP2,SYT12
Cardiac Hypertrophy Signaling (Enhanced)	2.29	0.00512861	-1.88562	0.0369	ADCY1,ADRA1B,ADRA1D,AGT,CACNA1B,HSPB1,ITGA8,NFATC1,NOTUM,PDE2A,PDE3B,PDE8B,PIK3C2B,PIK3R5,PLCL2,PRKAR1B,PRKCH,PRKD1,WNT11,WNT7A
Synaptic Long Term Depression	2.29	0.00512861	-0.632456	0.0513	CACNA1B,CACNA1G,GNAT1,GRIA3,NOS3,NOTUM,PLA2G5,PLCL2,PRKCH,PRKD1
Neurovascular Coupling Signaling Pathway	2.31	0.00489779	-0.301511	0.0489	BDKRB2,CACNA1B,CACNA1G,ENTPD5,GRIA3,KCNJ2,NOS3,PLA2G5,PRKAR1B,PTGER4,TRPV4
P2Y Purigenic Receptor Signaling Pathway	2.33	0.00467735	-0.707107	0.0602	ADCY1,NOTUM,PIK3C2B,PIK3R5,PLCL2,PRKAR1B,PRKCH,PRKD1
Endothelin-1 Signaling	2.34	0.00457088	0	0.0521	ADCY1,GNAT1,NOS3,NOTUM,PIK3C2B,PIK3R5,PLA2G5,PLCL2,PRKCH,PRKD1
p70S6K Signaling	2.35	0.00446684	0	0.0606	AGT,EGFR,NOTUM,PIK3C2B,PIK3R5,PLCL2,PRKCH,PRKD1
Role of NFAT in Cardiac Hypertrophy	2.36	0.00436516	-1.50756	0.0495	ADCY1,CACNA1B,CACNA1G,NOTUM,PIK3C2B,PIK3R5,PLCL2,PRKAR1B,PRKCH,PRKD1,SLC8A3
Atherosclerosis Signaling	2.37	0.0042658		0.0611	ALOX12,ALOX12B,APOD,COL3A1,CXCL12,MMP13,MMP9,PLA2G5
Synaptic Long Term Potentiation	2.37	0.0042658	0	0.0611	ADCY1,GRIA3,NOTUM,PLCL2,PPP1R3C,PRKAR1B,PRKCH,PRKD1
Phototransduction Pathway	2.4	0.00398107		0.0926	CNGB1,GNAT1,GNGT2,PDC,PRKAR1B
G Beta Gamma Signaling	2.41	0.00389045	0	0.062	ADCY1,CACNA1B,CACNA1G,EGFR,GNAT1,PRKAR1B,PRKCH,PRKD1
UVB-Induced MAPK Signaling	2.47	0.00338844	0.447214	0.0962	EGFR,PIK3C2B,PIK3R5,PRKCH,PRKD1
Type II Diabetes Mellitus Signaling	2.5	0.00316228	-0.447214	0.0588	CACNA1B,CACNA1G,PIK3C2B,PIK3R5,PKLR,PRKCH,PRKD1,SOCS1,SOCS2
Gαs Signaling	2.5	0.00316228	-0.816497	0.064	ADCY1,ADD2,CNGB1,GNAT1,GPER1,HCAR2,PRKAR1B,PTGER4
Glioma Invasiveness Signaling	2.52	0.00301995	-0.816497	0.0822	MMP9,PIK3C2B,PIK3R5,RHOF,RHOJ,TIMP3
Estrogen Receptor Signaling	2.53	0.00295121	-1.5	0.0417	ADCY1,AGT,CACNA1B,EGFR,GNAT1,GPER1,MMP13,MMP9,MYL9,NOS3,NOTUM,PIK3C2B,PIK3R5,PLCL2,PRKAR1B,PRKCH,PRKD1
Corticotropin Releasing Hormone Signaling	2.54	0.00288403	-1	0.0596	ADCY1,CACNA1B,CACNA1G,GLI1,GLI2,NOS3,PRKAR1B,PRKCH,PRKD1
IL-8 Signaling	2.54	0.00288403	-1.26491	0.0524	EGFR,GNAT1,IRAK3,MMP9,MYL9,PIK3C2B,PIK3R5,PRKCH,PRKD1,RHOF,RHOJ
Colorectal Cancer Metastasis Signaling	2.57	0.00269153	-1.73205	0.048	ADCY1,EGFR,GNAT1,MMP13,MMP9,PIK3C2B,PIK3R5,PRKAR1B,PTGER4,RHOF,RHOJ,WNT11,WNT7A
Cardiac β-adrenergic Signaling	2.57	0.00269153	0	0.0562	ADCY1,AKAP6,CACNA1B,GNAT1,PDE2A,PDE3B,PDE8B,PPP1R3C,PRKAR1B,SLC8A3
Sphingosine-1-phosphate Signaling	2.61	0.00245471	-0.707107	0.0667	ADCY1,NOTUM,PIK3C2B,PIK3R5,PLCL2,RHOF,RHOJ,SPHK1
ERBB Signaling	2.61	0.00245471	-0.377964	0.0745	BTC,EGFR,PIK3C2B,PIK3R5,PRKCH,PRKD1,TGFA
cAMP-mediated signaling	2.63	0.00234423	0	0.0511	ADCY1,AKAP6,CNGB1,GPER1,GRK4,HCAR2,PDE2A,PDE3B,PDE8B,PRKAR1B,PTGER4,RGS4
GPCR-Mediated Nutrient Sensing in Enteroendocrine Cells	2.65	0.00223872	-1.41421	0.0678	ADCY1,CACNA1B,CACNA1G,NOTUM,PLCL2,PRKAR1B,PRKCH,PRKD1
ID1 Signaling Pathway	2.7	0.00199526	-0.301511	0.055	Bhlhe41,CCN2,CHRNB1,EGFR,GLI2,MCAM,MMP9,PIK3C2B,PIK3R5,PLAC8,PTGER4
CXCR4 Signaling	2.74	0.0018197	-1	0.0592	ADCY1,CXCL12,GNAT1,MYL9,PIK3C2B,PIK3R5,PRKCH,PRKD1,RHOF,RHOJ
Synaptogenesis Signaling Pathway	2.82	0.00151356	1.06904	0.0473	ADCY1,CACNA1B,EPHA3,EPHA4,EPHB6,GRIA3,KALRN,NLGN1,PIK3C2B,PIK3R5,PRKAR1B,RELN,SNAP25,STXBP2,SYT12
Oxytocin Signaling Pathway	2.87	0.00134896	-2.13809	0.0498	CACNA1B,EGFR,HSPB1,KCNT2,MYL9,MYLK,NFATC1,NOS3,PIK3C2B,PIK3R5,PLA2G5,PRKAR1B,PRKCH,PRKD1
Virus Entry via Endocytic Pathways	3	0.001		0.0769	ACTG2,CD55,FOLR1,MR1,PIK3C2B,PIK3R5,PRKCH,PRKD1
Relaxin Signaling	3.02	0.000954993	-1.63299	0.0645	ADCY1,GNAT1,MMP9,NOS3,PDE2A,PDE3B,PDE8B,PIK3C2B,PIK3R5,PRKAR1B
VDR/RXR Activation	3.09	0.000812831		0.0897	CEBPA,CST6,IGFBP3,IGFBP5,PRKCH,PRKD1,SEMA3B
Neuropathic Pain Signaling In Dorsal Horn Neurons	3.09	0.000812831	0	0.0792	GRIA3,NOTUM,PIK3C2B,PIK3R5,PLCL2,PRKAR1B,PRKCH,PRKD1
Leptin Signaling in Obesity	3.15	0.000707946		0.0921	ADCY1,NOTUM,PDE3B,PIK3C2B,PIK3R5,PLCL2,PRKAR1B
Cardiac Hypertrophy Signaling	3.2	0.000630957	-2.3094	0.0538	ADCY1,ADRA1B,ADRA1D,CACNA1B,GNAT1,HSPB1,MYL9,NOTUM,PIK3C2B,PIK3R5,PLCL2,PRKAR1B,RHOF,RHOJ
Gap Junction Signaling	3.27	0.000537032		0.0606	ACTG2,ADCY1,EGFR,GRIA3,NOTUM,PIK3C2B,PIK3R5,PLCL2,PRKAR1B,PRKCH,PRKD1,TUBA4A
Gαq Signaling	3.28	0.000524807	-1.26491	0.0647	ADRA1B,ADRA1D,GNAT1,NFATC1,PIK3C2B,PIK3R5,PRKCH,PRKD1,RGS4,RHOF,RHOJ
Thrombin Signaling	3.29	0.000512861	0	0.0578	ADCY1,EGFR,GNAT1,MYL9,MYLK,NOTUM,PIK3C2B,PIK3R5,PLCL2,PRKCH,PRKD1,RHOF,RHOJ
eNOS Signaling	3.52	0.000301995	-1.89737	0.0692	ADCY1,BDKRB1,BDKRB2,CHRNB1,CNGB1,NOS3,PIK3C2B,PIK3R5,PRKAR1B,PRKCH,PRKD1
Role of Macrophages, Fibroblasts and Endothelial Cells in Rheumatoid Arthritis	3.57	0.000269153		0.0518	CEBPA,CEBPD,CXCL12,IRAK3,MMP13,NFATC1,NOTUM,PIK3C2B,PIK3R5,PLCL2,PRKCH,PRKD1,ROR2,SFRP2,SOCS1,WNT11,WNT7A
Hepatic Fibrosis Signaling Pathway	3.59	0.00025704	-2.35702	0.0475	AGT,CACNA1B,CCN2,COL3A1,GLI1,GLI2,IRAK3,ITGA8,MMP13,MYL9,MYLK,PIK3C2B,PIK3R5,PRKAR1B,PRKCH,PRKD1,RHOF,RHOJ,WNT11,WNT7A
IGF-1 Signaling	3.69	0.000204174	0	0.0865	CCN2,GRB10,IGFBP3,IGFBP5,PIK3C2B,PIK3R5,PRKAR1B,SOCS1,SOCS2
Cellular Effects of Sildenafil (Viagra)	3.77	0.000169824		0.0738	ACTG2,ADCY1,CACNA1B,MYL9,MYLK,NOS3,NOTUM,PDE2A,PDE3B,PLCL2,PRKAR1B
LXR/RXR Activation	3.82	0.000151356	1	0.0813	ABCA1,ABCG1,AGT,APOD,C3,CYP51A1,GC,LBP,MMP9,SERPINF2
Nitric Oxide Signaling in the Cardiovascular System	3.94	0.000114815	-0.333333	0.084	BDKRB2,CACNA1B,NOS3,PDE2A,PDE3B,PIK3C2B,PIK3R5,PRKAR1B,PRKCH,PRKD1
Growth Hormone Signaling	4.15	7.07946e-05	0	0.113	CEBPA,IGFBP3,PIK3C2B,PIK3R5,PRKCH,PRKD1,SOCS1,SOCS2
Leukocyte Extravasation Signaling	4.55	2.81838e-05	-0.83205	0.0725	ACTG2,CLDN22,CXCL12,EDIL3,F11R,MMP13,MMP9,PIK3C2B,PIK3R5,PRKCH,PRKD1,TEC,TIMP3,TXK
Apelin Cardiomyocyte Signaling Pathway	4.62	2.39883e-05	-1.26491	0.101	MYL9,MYLK,NOS3,NOTUM,PIK3C2B,PIK3R5,PLCL2,PRKCH,PRKD1,SLC8A3
Sperm Motility	4.92	1.20226e-05	-1.41421	0.0667	CACNA1G,CNGB1,EGFR,EPHA3,EPHA4,GNAT1,NOTUM,PDE2A,PLA2G5,PLCL2,PRKAR1B,PRKCH,PRKD1,RET,ROR2,TEC,TXK
GP6 Signaling Pathway	5.13	7.4131e-06	-2.3094	0.0945	Col17a1,COL22A1,COL27A1,COL3A1,COL6A1,COL6A2,COL6A3,LAMA2,PIK3C2B,PIK3R5,PRKCH,PRKD1
Breast Cancer Regulation by Stathmin1	5.18	6.60693e-06	-0.928477	0.0488	ACKR3,ADGRG3,ADGRG5,ADGRG6,ADGRL3,ADRA1B,ADRA1D,BDKRB1,BDKRB2,CMKLR1,GPER1,GPR174,GPR176,GPR35,GPR39,GRPR,HCAR2,MAS1,MMP9,PIK3C2B,PIK3R5,PPP1R3C,PRKAR1B,PRKCH,PRKD1,PTGER4,TGFA,TUBA4A,UTS2R
Phagosome Formation	5.18	6.60693e-06	-2.12132	0.0463	ACKR3,ADGRG3,ADGRG5,ADGRG6,ADGRL3,ADRA1B,ADRA1D,BDKRB1,BDKRB2,C3,CMKLR1,GPER1,GPR174,GPR176,GPR35,GPR39,GRPR,HCAR2,ITGA8,LBP,MAS1,MYL9,MYLK,PIK3C2B,PIK3R5,PLA2G5,PRKCH,PRKD1,PTGER4,SCARA5,SPHK1,UTS2R
Pulmonary Fibrosis Idiopathic Signaling Pathway	5.7	1.99526e-06	-3.1305	0.0644	ACTG2,ADAMTS1,CCN2,Col17a1,COL22A1,COL27A1,COL3A1,COL6A1,COL6A2,COL6A3,CXCL12,EGFR,GLI1,GLI2,MMP13,MMP9,PIK3C2B,PIK3R5,TGFA,WNT11,WNT7A
Protein Kinase A Signaling	5.71	1.94984e-06	0.894427	0.0587	ADCY1,ADD2,AKAP6,CNGB1,DUSP8,H1-6,MYL9,MYLK,NFATC1,NOS3,NOTUM,PDE2A,PDE3B,PDE8B,PLCL2,PPP1R3C,PRKAR1B,PRKCH,PRKD1,PTPRD,PTPRM,PTPRQ,PTPRR,UBASH3B
G-Protein Coupled Receptor Signaling	6.33	4.67735e-07	-1.52128	0.0498	ACKR3,ADCY1,ADGRG3,ADGRG5,ADGRG6,ADGRL3,ADRA1B,ADRA1D,BDKRB1,BDKRB2,CMKLR1,CNGB1,GNAT1,GPER1,GPR174,GPR176,GPR35,GPR39,GRK4,GRPR,HCAR2,MAS1,MYL9,MYLK,NFATC1,PDE2A,PDE3B,PDE8B,PIK3C2B,PIK3R5,PREX2,PRKAR1B,PTGER4,RGS4,UTS2R
Hepatic Fibrosis / Hepatic Stellate Cell Activation	6.54	2.88403e-07		0.0876	AGT,CCN2,Col17a1,COL22A1,COL27A1,COL3A1,COL6A1,COL6A2,COL6A3,EGFR,IGFBP3,IGFBP5,LBP,MMP13,MMP9,MYL9,TGFA
Axonal Guidance Signaling	7.05	8.91251e-08		0.0591	ADAMTS1,ADAMTS9,BMP3,CXCL12,EPHA3,EPHA4,EPHB6,GLI1,GLI2,GNAT1,ITGA8,KALRN,MMP13,MMP9,MYL9,NFATC1,NOTUM,NTN5,PIK3C2B,PIK3R5,PLCL2,PLXNB3,PRKAR1B,PRKCH,PRKD1,SEMA3B,SEMA6A,TUBA4A,WNT11,WNT7A
CREB Signaling in Neurons	7.38	4.16869e-08	-1.21854	0.0561	ACKR3,ADCY1,ADGRG3,ADGRG5,ADGRG6,ADGRL3,ADRA1B,ADRA1D,BDKRB1,BDKRB2,CACNA1B,CACNA1G,CMKLR1,EGFR,GNAT1,GPER1,GPR174,GPR176,GPR35,GPR39,GRIA3,GRPR,HCAR2,MAS1,NOTUM,PIK3C2B,PIK3R5,PLCL2,PRKAR1B,PRKCH,PRKD1,PTGER4,TGFA,UTS2R
Upstream Regulators for My Projects->WoodsL->limma_stats - 2022-01-12 03:41 PM 1 0.05
Analysis	ID	Upstream Regulator	Expr Log Ratio	Molecule Type	Predicted Activation State	Activation z-score	Notes	Bias Term	Bias-corrected z-score	p-value of overlap	Target molecules in dataset	Mechanistic Network
limma_stats - 2022-01-12 03:41 PM 1 0.05		dexamethasone		chemical drug	Inhibited	-3.817		-0.06	-3.295	9.48e-12	ABCA1,ACKR3,ACTG2,ADAMTS1,ADGRG3,AGT,AKAP6,ALDH6A1,ANGPTL7,ANKRD1,APOD,ATF7IP2,ATP1B1,BDKRB2,BNIP3,C3,CA8,Cbr2,CCN2,CCNJ,CD34,CD55,CD80,CEACAM1,CEBPA,CEBPD,Clca3a1/Clca3a2,CMKLR1,COL27A1,COL3A1,COL6A1,COL6A2,CP,CRIP1,CTSC,CTSK,CXCL12,CYP51A1,DCN,EGFR,EGLN3,EMILIN2,ENPP1,EPAS1,FGD4,FGL2,FOXD1,GLI1,GNGT2,GPER1,IGFBP3,IGFBP5,IRAK3,ITGBL1,LAMA2,LBP,LEFTY1,LTBP2,Ly6a (includes others),MAF,MELTF,MGP,MM…	Ap1,ESR1,ESR2,IL1B,IL6,NFKBIA,NFkB (complex),NOTCH1,NR3C1,P38 MAPK,PPARG,SMAD2,SMAD3,SMAD7,SP1,STAT3,TGFB1,TP53,Tgf beta,dexamethasone
limma_stats - 2022-01-12 03:41 PM 1 0.05		dihydrotestosterone		chemical - endogenous mammalian		-1.155		-0.185	-0.149	2.09e-11	ABCA1,ABCG1,ACKR3,ADAMTS1,AGT,APOD,CCN2,CDO1,CEBPA,CMKLR1,COL3A1,COL6A1,CST6,DCN,EGFR,FOXA2,GRB10,HOXC4,HOXC5,HOXC6,HSPB1,IGFBP3,IGFBP5,IQGAP2,KALRN,MAF,MARK1,MCAM,MMP13,MMP9,MYLK,NOS3,PER2,POSTN,PTGER4,RAB27A,SDC3,SI,SOD3,SVIP,TIMP3,WNT7A,ZBTB16	Ap1,EGFR,ERK,ESR1,ESR2,HIF1A,IL6,NFkB (complex),PPARG,SMAD2,SMAD3,SP1,STAT3,TP53,VHL,beta-estradiol,dihydrotestosterone,estrogen receptor
limma_stats - 2022-01-12 03:41 PM 1 0.05		beta-estradiol		chemical - endogenous mammalian	Inhibited	-2.672		-0.186	-0.97	7.18e-11	ABCA1,ACKR3,ADAMTS1,ADCY1,AGT,ALDH6A1,ANK3,APOD,ATP1B1,C3,CACNA1G,CALML4,CCN2,CD55,CDKL2,CEBPA,CEBPD,CGNL1,CLCA2,COL3A1,COL6A2,CP,CTSH,CTSK,CXCL12,CYP51A1,DCN,EGFR,ENPP2,EPAS1,FHL1,FHL2,FOLR1,GLI1,GLI2,GPER1,GRB10,HOXC4,HOXC5,HOXC6,HPSE,HSPB1,IGFBP3,IGFBP5,IQGAP2,ITGA8,ITGBL1,LAMA2,LEFTY1,MAF,MATN2,MCAM,MGP,MICOS10-NBL1/NBL1,MMP13,MMP9,MOBP,MYLK,NDRG2,NOG,NOS3,NR5A1,PDE3B,PIK3C2B,PLA2G5,PLXNA4,PP…	AR,Ap1,ESR1,ESR2,HIF1A,IL1B,JUN,NCOR2,NFkB (complex),NOTCH1,NR3C1,NR3C2,PGR,PPARG,SP1,STAT3,TFAP2C,beta-estradiol,dihydrotestosterone,progesterone
limma_stats - 2022-01-12 03:41 PM 1 0.05		TGFB1	-0.096	growth factor	Inhibited	-4.229		-0.127	-3.19	1.06e-10	ABCA1,ABCG1,ACTG2,ADRA1D,ALOX12,ANKRD1,BDKRB2,C3,CALML4,CCN2,CD34,CD55,CD80,CEACAM1,CEBPA,CEBPD,CFH,CHST8,CLCA2,COL3A1,COL6A1,COL6A2,COL6A3,CTSC,CTSH,CTSK,CXCL12,CYP51A1,DCN,EGFR,ENPP1,FBLN5,FHL1,FLI1,FOXA2,GAS7,GFPT2,GLI1,GLI2,GPER1,HCAR2,HSPB1,IGFBP3,IGFBP5,IRAK3,ITGBL1,LTBP2,Ly6a (includes others),MAF,Masp1,MELTF,MGP,MMP13,MMP9,MYLK,NFATC1,NOG,NOS3,NOTUM,NPTXR,PCOLCE2,PI4K2B,POSTN,PPP1R3C,PTGE…	AR,Ap1,CTNNB1,ESR1,ESR2,HIF1A,IKBKB,NFKBIA,NFkB (complex),NR4A1,SMAD2,SMAD3,SMAD7,SP1,STAT3,TGFB1,TP53,Tgf beta,beta-estradiol
limma_stats - 2022-01-12 03:41 PM 1 0.05		AGT	-5.269	growth factor	Inhibited	-3.658		-0.218	-2.21	1.83e-10	AGT,ALOX12,ANK3,ATP1B1,BDKRB2,Bhlhe41,BOK,C3,CCN2,CGREF1,COL3A1,COL6A1,COL6A2,COL6A3,COLEC10,CP,CTSK,CXCL12,EGFR,ENPP1,FBLN5,GC,GLI2,HSPB1,IGFBP3,IGFBP5,ITGA8,KCNJ2,LTBP2,MAFB,MAS1,MATN2,mir-96,MMP13,MMP9,Nes,NOS3,NOVA1,PLAC8,PLXNA4,POSTN,PPP1R3C,SEMA6A,SFRP2,SLC10A6,SOCS1,SOD3,SPINT1,STC2,SVEP1,TGFA	AGT,Ap1,EGFR,HIF1A,IL1B,NFKBIA,NFkB (complex),NOTCH1,PPARG,SMAD2,SMAD3,SMAD7,SP1,STAT3,TGFB1,TP53,TP63,Tgf beta,estrogen receptor
limma_stats - 2022-01-12 03:41 PM 1 0.05		TNF	-0.12	cytokine		-1.322		-0.16	-0.026	5.07e-10	ABCA1,ACKR3,ADGRG6,AGT,ALDH3A1,ANK3,ASGR1,BDKRB1,BDKRB2,C3,CCN2,CD34,CD5,CD55,CD80,CDO1,CEBPA,CEBPD,CMKLR1,COL27A1,COL3A1,CP,CTSC,CTSK,CXCL12,CYTIP,DCN,DHRS3,EDIL3,EGFR,EGLN3,ENPP2,ENTPD5,F11R,GFPT2,GLI1,GPR176,IGFBP3,IGFBP5,IRAK3,KCNJ2,KRT15,KRT23,LBP,LFNG,LTBP2,MCAM,MGP,MMP13,MMP9,MYLK,NEFH,NFATC1,NOS3,NR5A1,NSG1,P3H2,PANX1,PDE2A,PDE8B,PDZD2,PER2,PIK3C2B,PLA2G5,PLIN4,POSTN,PPP1R3C,RBP1,RFTN1,RG…	AR,Ap1,CHUK,ESR1,ESR2,IKBKB,IL1B,IL6,NFKBIA,NFkB (complex),NOTCH1,NR3C1,P38 MAPK,PPARG,SMAD2,SMAD3,SP1,STAT3,TNF,TP53
limma_stats - 2022-01-12 03:41 PM 1 0.05		PDGF BB		complex		-1.968	bias	-0.261	-0.661	1.34e-09	ABCA1,ACKR3,ADRA1D,BDKRB1,BDKRB2,BMP3,C3,CCN2,CDO1,CEBPD,COL3A1,CP,DCN,EGFR,ENPP1,FBLN5,FHL1,FHL2,GDA,GFPT2,LBP,MICOS10-NBL1/NBL1,MMP9,POSTN,PRSS35,RBP1,SLC6A4,SPHK1	AR,Ap1,ERK,ESR1,ESR2,HIF1A,IL6,Jnk,NFKBIA,NFkB (complex),NR3C1,PDGF BB,PPARG,SMAD2,SMAD3,SMAD7,SP1,STAT3,TGFB1,TP53,estrogen receptor
limma_stats - 2022-01-12 03:41 PM 1 0.05		GNA15	0.806	enzyme						1.75e-09	ACKR3,BMP3,C3,CDO1,CEBPD,CP,ENPP1,FBLN5,FHL1,FHL2,GDA,LBP,MICOS10-NBL1/NBL1,PRSS35,RBP1,SLC6A4	AR,Ap1,CHUK,ESR1,GNA15,IKBKB,NFKBIA,NFkB (complex),SMAD3,STAT3,TP53
limma_stats - 2022-01-12 03:41 PM 1 0.05		decitabine		chemical drug	Inhibited	-2.753		-0.181	-1.585	2.84e-09	ADAMTS1,ANKRD1,BNIP3,CCN2,CDO1,CGREF1,COL3A1,COL6A3,CXCL12,DHRS3,EGFR,EPHA3,EPHB6,FEZ1,GLI2,HPSE,IGFBP3,KLK10,KLK8,KRT15,LAMA2,LIN28B,MAF,MAFB,MGST3,mir-96,MMP13,MMP9,NFATC1,NOS3,NR5A1,OLFM1,PCDH9,PER2,PKLR,PKNOX2,RELN,RET,SLC43A1,SOCS1,STC2,TGFBI,TIMP3,TUBA4A,UCHL1,WNT7A	Ap1,ESR1,FOS,HIF1A,JUN,NFKBIA,NFkB (complex),NOS3,NOTCH1,NR3C1,NR3C2,NR4A1,Nr1h,SMAD2,SMAD3,SP1,STAT,STAT3,TP53,TP63,decitabine
limma_stats - 2022-01-12 03:41 PM 1 0.05		ADAM12	-0.842	peptidase		1.724		0.114	1.317	4.74e-09	BRINP3,CCN2,COL6A3,COLEC10,DCN,EGFR,IGFBP3,IGFBP5,MGP,SFRP2,SPARCL1,SVEP1,TGFBI	ADAM12,Ap1,EGFR,HBEGF,HIF1A,NFKBIA,NFkB (complex),SMAD2,SMAD3,SMAD7,estrogen receptor
limma_stats - 2022-01-12 03:41 PM 1 0.05		ESR2	-2.181	ligand-dependent nuclear receptor		0.515		-0.154	1.34	1.2e-08	ABCA1,ACKR3,ADAMTS1,AGT,C3,CCN2,CD34,CEBPD,CTSH,CXCL12,EGFR,ENPP2,EPHA3,FBLN5,FHL1,GRPR,HOXC6,IGFBP3,IGFBP5,KCNT2,MGP,MICOS10-NBL1/NBL1,MMP13,MMP9,MYLK,NDRG2,POSTN,PPP1R3C,PRKCH,PTPRM,RDH10,RELN,SEMA3B,SERTAD4,SLC5A7,SOCS2,SPHK1,TENM4,TGFA,Tsc22d3,Wfdc3	4-hydroxytamoxifen,ERK,ESR1,ESR2,HIF1A,Insulin,JUN,NCOR2,NFkB (complex),NR3C1,PPARG,SP1,STAT3,TFAP2C,TP53,beta-estradiol,estrogen receptor
limma_stats - 2022-01-12 03:41 PM 1 0.05		TWIST1	-0.506	transcription regulator		-1.793		-0.166	-1.098	1.6e-08	ADAMTS1,APOD,C3,COL6A1,CXCL12,DCN,GLI1,IGFBP5,ITGA8,MGST3,OLFML3,PDZD2,PRKD1,SDC3,SPHK1,TGFBI,TIMP3,Wfdc3	AR,ESR2,HIF1A,PPARG,PPARGC1A,TP53,TWIST1
limma_stats - 2022-01-12 03:41 PM 1 0.05		IL13	-0.12	cytokine	Inhibited	-2.221		-0.2	-1.15	1.82e-08	ABCA1,ACKR3,C3,CCN2,CD80,CEBPA,Clca3a1/Clca3a2,COL3A1,COL6A2,CP,CTSC,CTSH,CTSK,EGFR,ENPP2,EPAS1,FEZ1,FOXA2,GAS7,HPSE,IRAK3,MAF,MMP13,MMP9,NFATC1,POSTN,RFTN1,SAMSN1,SOCS1,SPHK1,SPINT1	Ap1,ESR1,ESR2,FOS,HIF1A,IL13,IL4,IL6,JUN,NFKBIA,NFkB (complex),PPARG,SMAD2,SMAD3,SMAD7,SP1,STAT3,STAT6,TGFB1,TP53,hyaluronic acid
limma_stats - 2022-01-12 03:41 PM 1 0.05		HRAS	0.127	enzyme		-0.311		-0.135	0.187	2.75e-08	ALDH3A1,ANKRD1,BNIP3,BOK,Cbr2,CCN2,CEBPD,CFH,CGREF1,COL3A1,COL6A2,CTSC,CXCL12,EGFR,ENPP1,FHL1,FOXD1,GLI1,HSPB1,IGFBP3,IGFBP5,IQGAP2,LRRC17,MCAM,MMP13,MMP9,MYL9,OSBP2,PCDHGA1,PER2,POSTN,SOCS2,SOX5,TBX3,TENM3,TENM4,TIMP3,TMOD2,UBASH3B	AR,Ap1,EGFR,HIF1A,HRAS,IKBKB,IL1B,NFKBIA,NFkB (complex),NOTCH1,PPARG,SMAD2,SMAD3,SP1,STAT3,TP53,TP63,estrogen receptor
limma_stats - 2022-01-12 03:41 PM 1 0.05		GLI1	-1.607	transcription regulator		-0.365		0.036	-0.565	3.81e-08	ABCG1,ALDH3A1,CST6,EGFR,EPHB6,FAM43A,FHL1,FOXA2,GDA,GLI1,GLI2,GMFG,GPER1,GRIA3,HEPH,HOXC6,HPSE,IQGAP2,KLK10,KRT15,LFNG,MMP9,NDRG2,NOG,PCOLCE2,SCG5,SERTAD4,SMOC2,SOCS1,SOCS2,SOX5,TBX3,TIMP3	Ap1,CTNNB1,ESRRA,GLI1,HIF1A,Histone h3,JUN,NFKBIA,NFkB (complex),NOTCH1,SMAD3,SP1,TP53,TP63
limma_stats - 2022-01-12 03:41 PM 1 0.05		diethylstilbestrol		chemical drug		-1.678		-0.198	-0.95	4.55e-08	BTC,C3,CCN2,CD55,CTSK,DCN,EGFR,GPER1,IGFBP3,KRT15,LTBP2,MAFB,MGP,NDRG2,NR5A1,OSBP2,RGS4,SCARA5,SCN7A,SOCS2,STEAP3,TGFA,TGFBI,WNT7A	4-hydroxytamoxifen,Ap1,CTNNB1,EGF,ESR1,ESR2,FOS,FSH,HIF1A,JUN,NFKBIA,NFkB (complex),PRL,SMAD2,SMAD3,SP1,STAT,STAT3,TP53,diethylstilbestrol,estrogen receptor
limma_stats - 2022-01-12 03:41 PM 1 0.05		FKBP10	-0.1	enzyme	Activated	3.317	bias	0.436	1.87	4.77e-08	BDKRB1,COL3A1,COL6A1,COL6A2,COL6A3,GLI1,LBP,MMP13,POSTN,SOCS1,SPHK1
limma_stats - 2022-01-12 03:41 PM 1 0.05		progesterone		chemical - endogenous mammalian		-0.138		-0.114	0.419	6.06e-08	ADAMTS1,APOD,ASGR1,ATP1B1,C3,CDKL2,CEBPD,Col17a1,CP,CXCL12,EGFR,ENPP1,ENPP2,EPAS1,GRB10,GRIA3,IGFBP3,IGFBP5,KRT15,LAMA2,LEFTY1,MICOS10-NBL1/NBL1,MMP13,MMP9,NDRG2,NOS3,PER2,PLIN4,POSTN,PRSS35,PTGER4,RBP1,RELN,SHD,SOCS1,SPHK1,TGFBI,TIMP3	Ap1,ESR1,ESR2,FOS,HIF1A,IL11,IL1B,Insulin,NFkB (complex),NOTCH1,NR3C1,PGR,PPARG,SP1,STAT,STAT3,progesterone
limma_stats - 2022-01-12 03:41 PM 1 0.05		tributyltin		chemical reagent		-0.404		0.01	-0.438	6.87e-08	ABCA1,ABCG1,ANGPTL7,CCN2,CEBPA,COL3A1,COL6A1,COL6A2,DCN,NDST4,PLIN4,PPL,SOD3,STAC2,ZNF423	Ap1,JUN,JUND,Jnk,NFKBIA,NFkB (complex),NR3C1,P38 MAPK,PPARA,PPARG,SMAD2,SP1,STAT3,TP53,tributyltin
limma_stats - 2022-01-12 03:41 PM 1 0.05		BMP2	-0.12	growth factor	Inhibited	-2.367	bias	-0.257	-1.34	3.59e-07	ASGR1,BTC,CTSK,CXCL12,IGFBP3,IGFBP5,MELTF,MMP13,MMP9,Nes,NFATC1,NOG,NOS3,POSTN,RET,SPINT1,TIMP3,TNN,ZBTB16	AR,Ap1,BMP2,ESR1,JUN,NFKBIA,NFkB (complex),NR3C1,P38 MAPK,SMAD2,SMAD3,SMAD7,SP1,STAT,STAT3,TGFB1,TP53
limma_stats - 2022-01-12 03:41 PM 1 0.05		IL6	0.348	cytokine	Inhibited	-3.139		-0.234	-1.875	4.06e-07	ABCA1,ADAMTS1,AGT,BTC,C3,CCN2,CD80,CEACAM1,CEBPA,CEBPD,CFH,COL3A1,CP,CTSC,CTSK,CYTIP,DCN,EGFR,EGLN3,ENPP2,EPHA4,FLI1,GLI1,HFE,IGFBP3,IGFBP5,LBP,MAF,MMP13,MMP9,Mt1m/Mt2A,NOS3,PTGER4,RAB27A,RET,SCN9A,SLC14A1,SOCS1,SOCS2,TGFA	Ap1,HIF1A,IFNG,IL1B,IL6,Insulin,NFKBIA,NFkB (complex),NOTCH1,NR3C1,PPARG,SMAD2,SP1,STAT,STAT3,TNF,TP53,estrogen receptor
limma_stats - 2022-01-12 03:41 PM 1 0.05		EPAS1	1.009	transcription regulator	Inhibited	-2.526	bias	-0.338	-1.296	4.13e-07	BNIP3,CCN2,CEBPA,CXCL12,CYP51A1,EGFR,EGLN3,FHL1,IGFBP3,IGFBP5,MMP13,MYOM2,NOS3,RET,RGS4,SLC16A4,SPHK1,STC2,TGFA,ZNF423	Ap1,CTNNB1,EGFR,EPAS1,ESRRA,HIF1A,Histone h3,IGF1R,JUN,NFkB (complex),NR3C1,PPARG,SMAD2,SMAD3,SP1,STAT3,TP53,estrogen receptor,sphingosine-1-phosphate
limma_stats - 2022-01-12 03:41 PM 1 0.05		SMARCA4	-0.057	transcription regulator		-1.501	bias	-0.374	0.344	7.77e-07	ABCA1,AGT,CCN2,CEACAM1,CP,CTSH,EPHA4,FHL2,FOLR1,FOXA2,GLI1,GMFG,GSG1,HEPH,HFE,IGFBP5,KCNJ2,KRT15,MELTF,MGP,MYLK,NAP1L3,NOS3,RAB27A,RBP1,SCG5,SEMA3B,SERPINB8,SOCS2,SOD3,SPHK1,TEC,TSPAN8,WNT7A	Ap1,ESR1,ESR2,HIF1A,JUN,NCOR2,NFKBIA,NFkB (complex),NOTCH1,SMAD2,SMAD3,SMARCA4,SP3,STAT,STAT3,TFAP2C,TP53,TP63
limma_stats - 2022-01-12 03:41 PM 1 0.05		CG		complex		-1.442		-0.243	-0.355	9.18e-07	ADAMTS1,BTC,CD34,CEBPA,CEBPD,CXCL12,EGFR,ENPP2,EPAS1,EPHA3,EPHB6,FGL2,FHL1,HPSE,IGFBP3,ITGA8,KCNT2,KHK,LIN28B,MAF,MCAM,MMP9,NOS3,RGS4,SFRP2,SLC5A7,SNAP25,TENM4	Ap1,CG,ESR1,ESR2,FSH,HIF1A,IL6,NFkB (complex),NR4A1,PPARG,SMAD2,SP1,STAT3,TP53,beta-estradiol
limma_stats - 2022-01-12 03:41 PM 1 0.05		PPARGC1A	0.391	transcription regulator	Activated	2.981		-0.096	3.457	9.4e-07	ADAMTS1,AGT,APOD,BNIP3,C3,CCN2,CEBPD,COL6A2,COL6A3,CTSC,DCN,EGFR,EMILIN2,EPAS1,IGFBP3,IGFBP5,LAMA2,NEFH,NR5A1,OLFML3,POSTN,SEMA6A,SOCS1,SPARCL1,STAC2,SVEP1,TIMP3	ESR1,ESR2,HIF1A,IL6,JUN,JUND,NFKBIA,NFkB (complex),NOTCH1,PPARA,PPARG,PPARGC1A,SMAD3,SP1,STAT3,TEAD4,TP53,TP63,VHL,hydrocortisone
limma_stats - 2022-01-12 03:41 PM 1 0.05		SMAD7	-0.024	transcription regulator	Activated	2.42		0.142	1.878	9.41e-07	CCN2,CGREF1,COL3A1,COL6A1,COL6A3,CXCL12,DCN,FOXA2,ITGBL1,LTBP2,MATN2,MMP9,TGFA,TGFBI,TIMP3	AR,Ap1,CTNNB1,EGFR,HGF,HIF1A,JUN,NFKBIA,NFkB (complex),NR3C1,P38 MAPK,PPARG,PPARGC1A,RHOA,SMAD2,SMAD3,SMAD7,STAT3,TP53,estrogen receptor
limma_stats - 2022-01-12 03:41 PM 1 0.05		IKBKB	0.032	kinase	Inhibited	-2.243	bias	-0.273	-1.087	1.01e-06	ABCA1,ANKRD1,C3,CCN2,CEBPD,CP,CTSK,CXCL12,DCN,ENPP2,GLI1,MGP,MMP13,MMP9,NOS3,POSTN,RBP1,SOCS1,SOCS2,SOD3,TIMP3	AR,CHUK,ESR1,ESR2,IKBKB,IL1B,IL6,NFKBIA,NFkB (complex),NOTCH1,PPARG,SMAD3,SP1,STAT3,TNF,TP53,estrogen receptor
limma_stats - 2022-01-12 03:41 PM 1 0.05		FGF2	-0.591	growth factor		-1.695		-0.226	-0.769	1.26e-06	BNIP3,CD34,COL3A1,CTSK,CXCL12,DCN,EGFR,EGLN3,ENPP1,ENPP2,EPAS1,EPHA4,GLI1,GRIA3,HPSE,IGFBP3,IGFBP5,LEFTY1,MCAM,MGP,MMP13,MMP9,Nes,NOG,NOS3,RET,SFRP2,SPHK1,TIMP3	Ap1,CTNNB1,EPAS1,ESR1,ESR2,FGF2,HIF1A,IKBKB,IL6,NFKBIA,NFkB (complex),NOTCH1,NR3C1,P38 MAPK,PPARG,SMAD2,SMAD3,SP1,STAT3,TP53,TP63
limma_stats - 2022-01-12 03:41 PM 1 0.05		CX3CL1	-0.259	cytokine		0.816		-0.12	1.11	1.46e-06	ADAMTS1,APOD,COL3A1,CXCL12,EGFR,HPSE,MICOS10-NBL1/NBL1,MMP9,MYLK,PDC,POSTN,RELN,SNAP25,SPHK1	Ap1,BCL2,CX3CL1,ERK,HIF1A,IL1B,Jnk,NFkB (complex),NOTCH1,NR3C1,PPARG,SMAD2,SP1,STAT3,TP53,estrogen receptor,prostaglandin E2
limma_stats - 2022-01-12 03:41 PM 1 0.05		WNT3A	-0.12	cytokine	Inhibited	-3.027		-0.178	-2.191	1.47e-06	ATP1B1,CACNA1G,CCN2,CEBPA,CXCL12,DCN,EPAS1,FHL2,GLI1,IGFBP5,LRRC17,MMP13,MRGPRF,Nes,NFATC1,NOTUM,RSPO3,SFRP2,TBX3,TIMP3,TNN,WNT11,WNT7A	APC,Ap1,BMP2,CTNNB1,ESRRA,HIF1A,ID1,Insulin,JUN,NFkB (complex),NR3C1,PPARG,SMAD2,SMAD3,SP1,STAT3,TP53,VHL,WNT3A
limma_stats - 2022-01-12 03:41 PM 1 0.05		NFKBIA	-0.366	transcription regulator		-1.606		-0.117	-1.036	1.69e-06	ACKR3,ANKRD1,BNIP3,BOK,C3,CD80,CEBPD,COL3A1,CP,CXCL12,DCN,ECSCR,ENPP2,FHL2,GPR176,HPSE,Ly6a (includes others),MGP,MMP13,MMP9,MR1,NDRG2,NOS3,RBP1,RGS4,SOD3,TIMP3	AR,Ap1,CHUK,CTNNB1,EPAS1,ESR1,FGF2,HIF1A,IKBKB,MYB,NFKB2,NFKBIA,NFkB (complex),NOTCH1,PPARG,SMAD3,SP1,STAT3,TNF,TP53,TP63,estrogen receptor
limma_stats - 2022-01-12 03:41 PM 1 0.05		CTNNB1	-0.06	transcription regulator		-1.232		-0.234	-0.151	1.88e-06	APOD,CACNA1G,CCN2,CD34,CEACAM1,CEBPA,COL27A1,CRIP1,CXCL12,CYP51A1,Dapk2,DPEP1,EDIL3,EGFR,ENPP1,ENPP2,FGD4,FLI1,FOXA2,GFPT2,GLI1,GLI2,IGFBP5,Krtap1-5,LFNG,MMP13,MMP9,MYLK,NDRG2,Nes,NFATC1,NOTUM,NRCAM,PCDH9,PRSS35,RPL7A,RSPO3,SEMA6A,SOX5,TGFA,TIMP3,TSPAN8,UPB1,WNT11,WNT7A	APC,CTNNB1,HIF1A,Insulin,NFKBIA,NOTCH1,NR3C1,P38 MAPK,PPARG,SMAD2,SMAD3,SNAI1,SP1,STAT3,TP53,TP63,Wnt
limma_stats - 2022-01-12 03:41 PM 1 0.05		SMO	0.146	g-protein coupled receptor		0.04		-0.241	0.566	1.96e-06	COL27A1,ENPP1,FOXD1,GLI1,GLI2,NFATC1,NOG,NRCAM,PRSS35,SOX5,TGFA	CTNNB1,ESRRA,GLI1,JUN,NFkB (complex),SMAD3,SMO,TP53
limma_stats - 2022-01-12 03:41 PM 1 0.05		CCAR1	0.054	transcription regulator		-1.067	bias	-0.451	-0.173	2.72e-06	CEBPA,CEBPD,EPAS1,SPHK1
limma_stats - 2022-01-12 03:41 PM 1 0.05		ZNF217	-0.215	transcription regulator		1.414	bias	0.355	0.41	3.98e-06	ANK3,ATL1,HOXC6,IGFBP3,ITM2A,LYPD1,NLGN1,NMU,SOCS2,ST6GAL1
limma_stats - 2022-01-12 03:41 PM 1 0.05		AHR	0.264	ligand-dependent nuclear receptor	Activated	2.729		-0.138	3.285	4.12e-06	ACKR3,ALDH3A1,CAMK2N2,CEBPA,CGREF1,COL27A1,COL3A1,COL6A1,COL6A3,DCN,EGLN3,EMILIN2,FBLN5,ITGBL1,LBP,LTBP2,MATN2,MGP,Nat8f5,PKLR,RBP1,SDSL,SLC25A51,SYT12,TGFBI,TIMP3	AHR,AR,NFKBIA,NFkB (complex),STAT3,TP53
limma_stats - 2022-01-12 03:41 PM 1 0.05		CR1L	-0.338	transmembrane receptor	Activated	2.599	bias	0.396	1.569	4.41e-06	C3,CCN2,COL3A1,COL6A1,COL6A3,MGP,PTGER4
limma_stats - 2022-01-12 03:41 PM 1 0.05		ERK		group		-1.985	bias	-0.286	-0.895	5.53e-06	ABCA1,ADGRG6,AGT,CCN2,CEBPD,COL3A1,CTSK,EGFR,EPAS1,MAFB,MCAM,MMP13,MMP9,MYLK,POSTN,RAB7B,RGS4,TGFA	Ap1,EGFR,ERK,ESR1,ESR2,HIF1A,IL6,NFKBIA,NFkB (complex),NOTCH1,PPARG,SMAD2,SMAD3,SP1,STAT,STAT3,TNF,TP53,TP63,estrogen receptor
limma_stats - 2022-01-12 03:41 PM 1 0.05		AGN194204		chemical drug		0.038	bias	-0.27	1.106	5.93e-06	ABCA1,ABCG1,ANGPTL7,CD5,CEBPA,COL6A2,CYP51A1,DCN,FOXA2,ITM2A,MMP9,NDST4,PLAC8,PLIN4,PPL,STAC2,ZNF423
limma_stats - 2022-01-12 03:41 PM 1 0.05		SOX9	-0.739	transcription regulator		-0.327		-0.248	0.516	6.3e-06	ADAMTS1,CCN2,GAS7,KRT15,LBP,MYLK,NFATC1,NR5A1,SOX5,TSPAN8,Wfdc3,WNT11	CTNNB1,ESRRA,JUN,NFkB (complex),SMAD3,SOX9,TP53
limma_stats - 2022-01-12 03:41 PM 1 0.05		PGR	-0.12	ligand-dependent nuclear receptor		-1.097		-0.233	-0.131	6.98e-06	ADAMTS1,AK4,ATP1B1,CEBPA,CEBPD,COL6A1,COL6A2,EGFR,EPAS1,GPER1,GRB10,GRIA3,GRK4,IGFBP5,PLCL2,POSTN,PRKCH,SERPINB8,SNAP25,TGFBI	ESR1,ESR2,HIF1A,IGF1R,Insulin,JUN,NFKBIA,NR3C1,NR3C2,PGR,PPARG,SMAD3,SP1,STAT3,TP53,beta-estradiol,dexamethasone,estrogen receptor,progesterone
limma_stats - 2022-01-12 03:41 PM 1 0.05		EGF	-0.12	growth factor		-0.656	bias	-0.278	0.586	7.51e-06	ADAMTS1,ALOX12,CCN2,CD34,CEBPD,COL3A1,DCN,EGFR,EPAS1,FGD4,FLI1,FOXA2,GFPT2,GPER1,IGFBP3,IGFBP5,KRT15,LEFTY1,MMP13,MMP9,Nes,NOG,NR5A1,PRKCH,SEMA6A,SFRP2,SNAP25,SPHK1,TGFA,TIMP3,TSPAN8,WNT7A	Ap1,CTNNB1,EGF,ESR1,ESR2,ESRRA,FOS,HIF1A,JUN,NFKBIA,NFkB (complex),NOTCH1,SMAD2,SMAD3,SMAD7,SP1,TGFB1,TP53,TP63,beta-estradiol
limma_stats - 2022-01-12 03:41 PM 1 0.05		tretinoin		chemical - endogenous mammalian		-1.395		-0.149	-0.322	7.64e-06	ABCA1,ABCG1,AGT,ALDH3A1,ALOX12B,APOD,BNIP3,BTC,C3,CA8,CCN2,CD34,CD80,CEACAM1,CEBPA,Clca3a1/Clca3a2,COL3A1,COL6A3,CP,CTSC,CTSK,DAAM2,DCN,DHRS3,EGFR,ENPP2,GAS7,GLI1,GLI2,GRB10,GTPBP10,HOXB13,HOXC5,HSPB1,IGFBP3,IGFBP5,KCNJ2,KRT15,LBP,LEFTY1,Ly6a (includes others),LYPD1,MAFB,MGP,MGST3,mir-96,MMP13,MMP9,NEFH,Nes,NFATC1,NOG,POSTN,PRKCH,RBP1,RET,SERPINB8,SFRP2,SOCS1,SOX5,TGFBI,ZBTB16,ZNF133	Ap1,CTNNB1,EPAS1,ESR1,ESR2,FGF2,IL6,NFKBIA,NFkB (complex),PPARG,SMAD2,SMAD3,SMAD7,SP1,STAT,STAT3,TNF,TP53,Tgf beta,estrogen receptor,tretinoin
limma_stats - 2022-01-12 03:41 PM 1 0.05		SULF2	-0.346	enzyme		-1.285	bias	-0.251	-0.74	7.84e-06	GLI1,MMP13,MMP9,NOG,POSTN,SOCS2	AR,Ap1,CTNNB1,GLI1,NFkB (complex),SMAD2,SMAD3,SMAD7,SP1,STAT,STAT3,SULF2,TGFB1,TP53
limma_stats - 2022-01-12 03:41 PM 1 0.05		NEUROG1	-0.12	transcription regulator		-0.333		0.093	-0.613	7.92e-06	C3,CFH,COL3A1,EPAS1,GFPT2,LIX1,MMP9,NOG,TMTC2	NEUROG1,NFKBIA,NFkB (complex),PPARG,RHOA,STAT3,estrogen receptor
limma_stats - 2022-01-12 03:41 PM 1 0.05		norisoboldine		chemical - endogenous non-mammalian						9.04e-06	CTSK,MMP9,NFATC1	ERK,NFKBIA,NFkB (complex),NR3C1,P38 MAPK,PPARG,SMAD2,STAT3,TP53,estrogen receptor,norisoboldine
limma_stats - 2022-01-12 03:41 PM 1 0.05		Alpha catenin		group	Activated	2.183	bias	0.436	0.703	9.71e-06	ADAMTS1,COL3A1,COL6A1,COL6A2,COL6A3,CXCL12,EPHA3,LAMA2,MMP13,MMP9,RHOJ,TSPAN8
limma_stats - 2022-01-12 03:41 PM 1 0.05		BMP7	-0.12	growth factor		-0.619		-0.147	-0.137	9.94e-06	BOK,CD34,CEBPA,CEBPD,EGFR,EGLN3,F11R,GRB10,HSPB1,IGFBP3,IGFBP5,MMP13,MMP9,NOG,OLFM1,PTPRR,WNT11	Ap1,BMP7,CCL2,ESR1,ESR2,IL6,JUN,NFKBIA,NFkB (complex),NR3C1,P38 MAPK,PPARG,SMAD2,SP1,STAT3,TP53
limma_stats - 2022-01-12 03:41 PM 1 0.05		VCAN	-0.313	other		0.907		-0.042	1.061	1.16e-05	ADAMTS9,C3,CD34,CXCL12,DCN,Egfl7,EGFR,ENPP2,FBLN5,LBP,MMP9,RBP1,ST6GAL1,TGFA	Ap1,CTNNB1,EGFR,ERBB2,ESR2,HIF1A,Jnk,NFKBIA,NFkB (complex),NR3C1,P38 MAPK,SMAD2,SMAD3,STAT3,TP53,VCAN,estrogen receptor
limma_stats - 2022-01-12 03:41 PM 1 0.05		prostaglandin E2		chemical - endogenous mammalian		0.308		-0.062	0.566	1.22e-05	ABCG1,ADAMTS1,CCN2,CD55,CD80,CEBPD,CP,CXCL12,CYTIP,DCN,EGFR,HCAR2,IGFBP5,MAFB,MMP13,MMP9,PKLR,PTGER4,SCN9A,SOCS2,SPHK1,TGFA	ESR1,ESR2,IL1,IL1B,IL6,JUN,JUND,NFKBIA,NFkB (complex),NOTCH1,NR3C1,P38 MAPK,PPARG,SMAD2,SP1,STAT3,TNF,TP53,estrogen receptor,prostaglandin E2
limma_stats - 2022-01-12 03:41 PM 1 0.05		BCOR	0.063	transcription regulator		1.89	bias	0.451	0.696	1.32e-05	ADAMTS1,CEBPA,FOXA2,HOXC4,HOXC5,HOXC6,IGFBP5,NFATC1	BCOR,FOXA2,Histone h2a
limma_stats - 2022-01-12 03:41 PM 1 0.05		INHA	-0.167	growth factor		1.032		0.009	1.003	1.37e-05	ACTG2,ADAMTS1,CCN2,COL3A1,COL6A1,CYP51A1,EGFR,EMILIN2,F11R,MATN2,MYL9	FSH,INHA,SMAD2
limma_stats - 2022-01-12 03:41 PM 1 0.05		estrogen		chemical drug		-0.971	bias	-0.298	0.071	1.38e-05	ABCA1,AGT,CCN2,COL3A1,COL6A2,CXCL12,DPEP1,EGFR,EPAS1,FOXA2,IGFBP5,ITM2A,KCNH1,KLK10,NOS3,PLIN4,RET,SLC6A4,TGFA	AR,Ap1,CTNNB1,ERBB2,ESR1,ESR2,FOS,HIF1A,IL6,JUN,NFkB (complex),NOS3,PPARG,Pkc(s),SP1,STAT3,TP53,estrogen,estrogen receptor
limma_stats - 2022-01-12 03:41 PM 1 0.05		Insulin		group		-0.954		-0.142	-0.286	1.4e-05	ABCA1,AGT,CACNA1B,CCN2,CD34,CEBPA,CEBPD,COL3A1,COL6A1,EGFR,ENPP2,EPAS1,FOXA2,GRB10,HAP1,HPSE,IGFBP3,IGFBP5,MELTF,MMP13,MMP9,NOS3,PER2,PKLR,RSPO3,SCN9A,SI,SLC6A4,SNAP25,SOCS2,TGFA,TGFBI,TIMP3	AR,Ap1,ESR1,ESR2,Growth hormone,HIF1A,IL1B,IL6,Insulin,NFkB (complex),NOTCH1,NR3C1,PPARG,SMAD2,SP1,STAT,STAT3,TP53,dihydrotestosterone
limma_stats - 2022-01-12 03:41 PM 1 0.05		INHBA	0.144	growth factor	Inhibited	-2.24		-0.237	-1.366	1.41e-05	ANKRD1,CCN2,CPNE8,ECSCR,EGLN3,FOXA2,GRIA3,LEFTY1,MAF,MAFB,MGP,NR5A1,PCDH9,SOCS1,ZNF518A	AR,Ap1,CTNNB1,INHBA,NFkB (complex),SMAD3,SMAD7
limma_stats - 2022-01-12 03:41 PM 1 0.05		carbon tetrachloride		chemical toxicant		-1.058	bias	-0.287	0.068	1.46e-05	AK4,BMP3,CCN2,COL3A1,GC,GSTK1,HSPB1,IGFBP5,ITGA8,MMP13,MMP9,NDRG2,PRKCH,RBP1,SPHK1,TGFA,TIMP3	AR,Ap1,CTNNB1,HIF1A,Jnk,NFKBIA,NFkB (complex),NOTCH1,NR3C1,P38 MAPK,SMAD2,SMAD3,SMAD7,STAT3,TP53,TP63,Tgf beta,carbon tetrachloride
limma_stats - 2022-01-12 03:41 PM 1 0.05		TP53	-0.006	transcription regulator	Inhibited	-2.474		-0.051	-2.089	1.49e-05	ABCA1,AK4,ANKRD1,BDKRB2,BNIP3,BOK,CCN2,CEBPA,CEBPD,CGREF1,CLCA2,COL3A1,COL6A2,CP,CSMD3,CTSH,CTSK,CXCL12,CYP51A1,DPEP1,EDIL3,EGFR,ENPP2,EPAS1,F11R,FHL1,FHL2,FOXA2,GAS7,GC,GDA,GLI1,GLI2,GPR176,HSPB1,IGFBP3,IGFBP5,KCNJ2,KRT15,LIN28B,LRRC17,Ly6a (includes others),MAFB,MCAM,MMP13,MMP9,MYL9,NDRG2,NMU,NOS3,NR5A1,PDE2A,PIK3R5,POSTN,PRKD1,PTPRM,SEMA6A,SFRP2,SOCS2,SPHK1,STEAP3,TBX3,TCN2,TGFA,TGFBI,TIMP3,TM…	AR,Ap1,CTNNB1,EPAS1,ERBB2,ESR2,FGF2,HIF1A,IKBKB,JUN,NFKBIA,NFkB (complex),NR3C1,P38 MAPK,SMAD2,SMAD3,SMAD7,SP1,STAT3,TP53,estrogen receptor
limma_stats - 2022-01-12 03:41 PM 1 0.05		bexarotene		chemical drug		-1.554		-0.195	-0.82	1.5e-05	ABCA1,BCL11B,CTSH,DHRS3,EGFR,ITM2A,KRT15,LRP4,MAF,MMP9,Nes,PER2,RET,SLC17A7,TGFA	ESR1,ESR2,FOS,HIF1A,IL6,JUN,JUND,NFkB (complex),PPARA,PPARG,SMAD2,SMAD3,SP1,STAT3,bexarotene
limma_stats - 2022-01-12 03:41 PM 1 0.05		PRKAA1	0.14	kinase		0.961		0.219	0.178	1.62e-05	ACKR3,ASTN1,CXCL12,EGLN3,EPHA3,GRIA3,Ly6a (includes others),MATN2,MMP9,MYLK,NDRG2,PKLR,PPP1R3B,PTPRR	AR,NFKBIA,NFkB (complex),PRKAA1,PRKAA2,STAT3,TP53
limma_stats - 2022-01-12 03:41 PM 1 0.05		P38 MAPK		group	Inhibited	-3.554	bias	-0.36	-2.026	1.64e-05	ABCA1,BNIP3,CCN2,CD55,CD80,CEBPA,CEBPD,COL3A1,CTSK,CXCL12,IGFBP5,MMP13,MMP9,Nes,NFATC1,NOS3,POSTN,RAB7B,RBP1,RGS4,TGFA,TIMP3	Ap1,ERK,IKBKB,Jnk,NFKBIA,NFkB (complex),NR3C1,P38 MAPK,PPARG,SMAD2,SMAD3,SMAD7,STAT3,TNF,TP53,Tgf beta,estrogen receptor
limma_stats - 2022-01-12 03:41 PM 1 0.05		TMPRSS2-ERG		fusion gene/product		-1.732		-0.031	-1.623	1.72e-05	B3GNT3,COL27A1,DHRS3,DUSP8,KLK8,KRT23,LFNG,LTBP2,MMP9,SCARA5,STC2,TGFBI
limma_stats - 2022-01-12 03:41 PM 1 0.05		FOS	-0.782	transcription regulator		-1.827		-0.142	-1.219	1.77e-05	ADD2,AGT,ANK3,C3,CCN2,Ccnjl,COL6A1,CTSH,EPAS1,GPER1,IGFBP5,IRAK3,KIRREL3,KRT15,LTBP2,MMP13,MMP9,NFATC1,PTCHD1,PTPRD,RBP1,RGS4,SEMA3B,SFRP2,SLURP1,SPHK1,TGFBI,WNT11,WNT7A	AR,Ap1,ESR1,ESR2,FOS,HIF1A,JUN,JUND,NFKBIA,NFkB (complex),PPARG,SMAD2,SMAD3,SP1,estrogen receptor
limma_stats - 2022-01-12 03:41 PM 1 0.05		propylthiouracil		chemical drug		0.632		0.23	-0.095	1.89e-05	ADSS1,ANK3,BCL11B,CSRP3,EPHA3,HCAR2,ITM2A,Ly6a (includes others),MGST3,PCOLCE2,RBP1,SERTAD4,SFRP2,SHD,SLC17A6,ST6GAL1
limma_stats - 2022-01-12 03:41 PM 1 0.05		IgG		complex		1.997		0.15	1.421	1.94e-05	ATP1B1,C3,CD80,CEBPD,COL3A1,CTSC,ECSCR,EGLN3,FGL2,HSPB1,KLK8,KRT15,Ly6a (includes others),MAF,MAFB,MMP9,PDE3B,PPL,PTGER4,SPINT1	AR,Ap1,ESR1,ESR2,FAS,IFNG,IL6,IgG,NFKBIA,NFkB (complex),PPARG,SMAD2,SP1,STAT,STAT3,TP53
limma_stats - 2022-01-12 03:41 PM 1 0.05		PTH	-0.12	other		-0.622	bias	-0.286	0.215	2.09e-05	ADAMTS1,ANK3,CCN2,CGNL1,CXCL12,EGFR,IGFBP3,IGFBP5,MGP,MMP13,NDRG2,POSTN,SFRP2,WNT7A	Ap1,CTNNB1,EGFR,ESR1,ESR2,ESRRA,FOS,HIF1A,JUN,JUND,NFkB (complex),NR3C1,NR3C2,PPARGC1A,PTH,SMAD2,SMAD3,TP53,aldosterone,estrogen receptor
limma_stats - 2022-01-12 03:41 PM 1 0.05		HTT	-0.262	transcription regulator	Inhibited	-2.63		-0.087	-2.4	2.14e-05	ABCA1,AGT,ASGR1,ATP6V0E2,BCL11B,BMP3,CALML4,CCN2,CEBPA,COL6A1,COL6A3,CYP51A1,DCN,ENPP2,FHL1,FOLR1,GAS7,HAP1,IGFBP5,KCNJ2,LTBP2,MCAM,MGP,MOBP,NEFH,PER2,RGS4,SNAP25,SOCS2,TGFBI,TIMP3,TUBA4A,UCHL1	APOE,APP,Ap1,HIF1A,HTT,Insulin,JUN,NFKBIA,NFkB (complex),NOTCH1,NR3C1,PPARG,REST,SMAD3,SP1,STAT3,TP53,TP63
limma_stats - 2022-01-12 03:41 PM 1 0.05		AIP	0.247	transcription regulator		-0.841		-0.009	-0.817	2.29e-05	ACKR3,ADGRG6,ADRA1D,CMKLR1,GPR39,PDE8B,RET,RGS4
limma_stats - 2022-01-12 03:41 PM 1 0.05		trichostatin A		chemical drug	Inhibited	-2.078		-0.099	-1.512	2.92e-05	ABCA1,ADAMTS1,ADCY1,AGT,ANKRD1,CD34,CEBPA,CGREF1,COL6A3,CXCL12,DHRS3,EGFR,ENPP2,EPHA3,FEZ1,GLI2,HPSE,IGFBP3,IGFBP5,KLK8,LAMA2,LIN28B,MAF,MGST3,MMP13,MMP9,NDRG2,NEFH,Nes,NFATC1,NOS3,OLFM1,RELN,RET,SLC43A1,SLC6A4,SOCS1,SPHK1,STC2,TIMP3,UCHL1	Ap1,CSF3,ESR1,ESR2,HIF1A,NFkB (complex),NR3C1,NR4A1,PPARG,SMAD2,SP1,STAT,STAT3,TP53,VHL,decitabine,estrogen receptor,trichostatin A
limma_stats - 2022-01-12 03:41 PM 1 0.05		DSCAM	0.406	other		-0.632		-0.23	0.096	2.96e-05	CEBPA,KCNJ2,LIX1,NEFH,NRCAM,PRKCH,RET,ROR2,SYT12,TUBA4A
limma_stats - 2022-01-12 03:41 PM 1 0.05		bucladesine		chemical toxicant		0.33	bias	-0.26	1.393	3e-05	ABCA1,ADAMTS1,ALDH3A1,BDKRB2,CACNA1G,CD80,DGKQ,EGLN3,ENPP1,EPHA4,IGFBP3,IGFBP5,MCAM,MMP13,MMP9,PDE8B,PTGER4,RET,SLC17A6,SLC6A4,SNAP25	AR,Ca2+,ESR1,ESR2,HIF1A,IL6,Insulin,NFkB (complex),NGF,NR3C1,PPARG,SP1,STAT3,STAT6,TP53,bucladesine,cyclic AMP,estrogen receptor
limma_stats - 2022-01-12 03:41 PM 1 0.05		HOXA10	-0.12	transcription regulator		1.192		0.142	0.686	3.24e-05	COL3A1,EGFR,ENPP2,IGFBP3,IGFBP5,KRT15,LAMA2,MICOS10-NBL1/NBL1,MYLK,NDRG2,PTGER4,RBP1,SHD,ST6GAL1
limma_stats - 2022-01-12 03:41 PM 1 0.05		1-methyl-2-pyrrolidinone		chemical drug						3.56e-05	CTSK,MMP9,NFATC1
limma_stats - 2022-01-12 03:41 PM 1 0.05		IL10RA	-0.12	transmembrane receptor		-0.15		-0.016	-0.08	3.6e-05	ABCG1,BNIP3,C3,CD34,DCN,DPEP1,ENTPD5,FHL1,GDA,HAO2,HCAR2,HOXB13,HPSE,Ly6a (includes others),NDRG2,P3H2,PDE2A,POSTN,SLC16A3
limma_stats - 2022-01-12 03:41 PM 1 0.05		HIF1A	-0.203	transcription regulator	Inhibited	-2.832		-0.244	-1.719	3.78e-05	ADAMTS1,AGT,BNIP3,CCN2,CXCL12,EGFR,EGLN3,EPAS1,FHL1,FHL2,GPER1,HSPB1,IGFBP3,IGFBP5,MAF,MMP13,MMP9,NOS3,PER2,PLAC8,RET,SLC16A3,SLC16A4,SPHK1,STC2,TGFA	Ap1,EPAS1,ESR1,ESR2,HIF1A,IL1B,IL6,JUN,JUND,NFkB (complex),NOTCH1,PPARA,PPARG,SMAD2,SP1,STAT,STAT3,TP53,VHL
limma_stats - 2022-01-12 03:41 PM 1 0.05		bleomycin		biologic drug	Inhibited	-2.225	bias	-0.384	-0.813	3.8e-05	ACKR3,C3,CCN2,CEBPA,COL3A1,CTSK,CXCL12,DCN,EGFR,LTBP2,MMP9,SFRP2,SOCS2,SPHK1,TIMP3	Ap1,ESR1,ESR2,HGF,HIF1A,IL6,JUN,NFKBIA,NOTCH1,PPARG,SMAD2,SMAD3,SMAD7,SP1,STAT3,TGFB1,TNF,TP53,TP63,bleomycin,estrogen receptor
limma_stats - 2022-01-12 03:41 PM 1 0.05		GDF2	-1.151	growth factor		-0.97	bias	-0.356	0.08	3.88e-05	CXCL12,EGFR,ENPP2,MMP9,NOG,NRCAM,POSTN,SEMA3B,SOCS2,SPARCL1
limma_stats - 2022-01-12 03:41 PM 1 0.05		mibolerone		chemical drug		0.577		-0.153	1.106	3.89e-05	ALDH3A1,CEACAM1,COL6A3,CYP51A1,DHRS3,FHL1,IGFBP3,PRKCH,SPARCL1,TGFBI,TIMP3,Wfdc3
limma_stats - 2022-01-12 03:41 PM 1 0.05		SB203580		chemical drug	Activated	3.44	bias	0.367	1.691	4.08e-05	ADAMTS9,AGT,BDKRB1,C3,CCN2,CD55,CD80,CEACAM1,CEBPD,COL3A1,CTSH,CTSK,CYP51A1,IGFBP3,KRT23,MMP13,MMP9,MORC4,NEFH,NOS3,POSTN,SI,SOD3,STC2,TIMP3	AR,Ap1,IFNG,IKBKB,NFKBIA,NFkB (complex),NR3C1,P38 MAPK,PPARG,SB203580,SMAD2,SMAD3,SP1,STAT3,TNF,TP53,estrogen receptor
limma_stats - 2022-01-12 03:41 PM 1 0.05		SMAD3	-0.416	transcription regulator	Inhibited	-3.792		-0.228	-2.929	4.3e-05	ANKRD1,C3,CCN2,COL3A1,COL6A1,COL6A3,CYP51A1,GLI1,GLI2,LEFTY1,Ly6a (includes others),MMP13,MMP9,NR5A1,SPHK1,TBX3,TGFA,TIMP3	AR,Ap1,EGFR,HIF1A,ID1,JUN,NFKBIA,NFkB (complex),Nr1h,PGR,SMAD2,SMAD3,SMAD7,SP1,TGFB1,TP53,Tgf beta,estrogen receptor
limma_stats - 2022-01-12 03:41 PM 1 0.05		CHUK	0.069	kinase	Inhibited	-2.523	bias	-0.366	-1.126	4.48e-05	ACKR3,C3,CEBPD,CP,CXCL12,DCN,ENPP2,MGP,MMP13,MMP9,RBP1,SMOC2,SOD3,TGFA,TIMP3	AR,Ap1,CHUK,HIF1A,IKBKB,IKBKG,NFKBIA,NFkB (complex),PPARG,STAT3,TNF,TP53,estrogen receptor
limma_stats - 2022-01-12 03:41 PM 1 0.05		ALDH1A2	-0.12	enzyme		1.664		0.141	1.322	4.58e-05	CCN2,COL3A1,Ly6a (includes others),MAFB,TGFBI,TIMP3	ALDH1A2,AR,ERK,NFkB (complex),PPARG,PPARGC1A,SMAD2,SMAD3,SP1,STAT3,TP53,estrogen receptor,tretinoin
limma_stats - 2022-01-12 03:41 PM 1 0.05		L-triiodothyronine		chemical - endogenous mammalian	Inhibited	-2.386		-0.18	-1.486	5.21e-05	ABCA1,ACTG2,AGT,ATP1B1,Cbr2,CCN2,CEBPA,CMKLR1,CTSH,CXCL12,CYP51A1,DAAM2,ENPP2,EPAS1,GLI2,IGFBP3,MGST3,MMP9,NOS3,RBP1,RELN,RET,SFRP2,SLC35G1,ST6GAL1,SYT12,WNT7A	APP,Ap1,HIF1A,Insulin,JUN,JUND,Jnk,L-triiodothyronine,NFkB (complex),NR3C1,PPARA,PPARG,SMAD2,SP1,STAT,STAT3,TP53
limma_stats - 2022-01-12 03:41 PM 1 0.05		ESR1	-0.093	ligand-dependent nuclear receptor	Inhibited	-2.221		-0.067	-1.806	5.58e-05	ACKR3,ADCY1,ADGRG6,AGT,ANK3,ATP1B1,C1QTNF5,C3,CALML4,CD55,CEBPA,CEBPD,CP,CTSC,CXCL12,EGFR,ENPP2,FHL1,FOLR1,GAS7,GLI2,GPER1,HFE,HIP1R,HOXC6,IGFBP3,IGFBP5,KRT15,LBP,LYPD1,MARK1,MICOS10-NBL1/NBL1,MMP9,MR1,NFATC1,NLGN1,NOS3,NRCAM,PPP1R3C,PRKCH,RAB27A,RDH10,RET,SEMA3B,SLC16A3,SLC17A7,SLC6A4,SOCS2,SPINT1,STC2,TGFA,WNT11	4-hydroxytamoxifen,Ap1,ESR1,ESR2,HIF1A,IL6,JUN,NCOR2,NFKBIA,NFkB (complex),PPARG,SP1,STAT3,TP53,beta-estradiol,estrogen receptor,tamoxifen
limma_stats - 2022-01-12 03:41 PM 1 0.05		vancomycin		biologic drug		-0.641		-0.158	-0.035	5.83e-05	ADAMTS1,APOD,Bhlhe41,C3,COL3A1,CP,GSTK1,IGFBP5,Ly6a (includes others),PTPRM,RFTN1,SDC3,SOCS2,SOD3,TSPAN8
limma_stats - 2022-01-12 03:41 PM 1 0.05		birabresib		chemical drug		1.414		0.173	0.924	6.05e-05	ACKR3,ADAMTS1,HOXC5,NOG,PABPC4L,PCDH9,RAB29,SHD
limma_stats - 2022-01-12 03:41 PM 1 0.05		IL4	-0.12	cytokine	Inhibited	-2.158	bias	-0.259	-0.576	6.15e-05	ABCA1,ADCY1,ALOX12,APOLD1,BNIP3,C3,CD5,CD55,CD80,COL3A1,COL6A2,COL6A3,CRIP1,CTSC,CTSK,DUSP28,EPAS1,EPOP,FOXA2,IRAK3,KCNH1,LFNG,Ly6a (includes others),MAF,MAFB,MMP9,NFATC1,PIK3C2B,PIK3R5,POSTN,PSTPIP1,SAMSN1,SCN9A,SERPINB8,SLC16A3,Slc26a10,SOCS1,SOCS2,SORCS2,SPHK1,ST6GAL1,STC2,TGFBI,TIMP3,TRPV2,TXK,WNT11	Ap1,IL13,IL4,IL5,JUN,NFKBIA,NFkB (complex),NR3C1,P38 MAPK,PPARG,SMAD2,SMAD3,SMAD7,STAT3,STAT5A,STAT6,TP53,Tgf beta
limma_stats - 2022-01-12 03:41 PM 1 0.05		WNT5A	0.143	cytokine		1.448		0.115	1.027	6.48e-05	ADGRL3,BRINP3,BTC,CD80,CXCL12,EGFR,ENPP2,LIN28B,Ly6a (includes others),MMP13,NR5A1,POSTN,RET,ROR2	APC,Ap1,CTNNB1,Ca2+,ESR1,ESR2,IL6,Jnk,NFKBIA,NFkB (complex),NR3C1,P38 MAPK,PPARG,SMAD2,SP1,STAT3,STAT6,TP53,WNT5A,estrogen receptor
limma_stats - 2022-01-12 03:41 PM 1 0.05		TGFBR2	-0.054	kinase	Activated	2.099		0.231	1.096	6.49e-05	ADCY1,ALOX12,CCN2,DUSP28,EPAS1,EPOP,GLI1,GLI2,KCNH1,Ly6a (includes others),MMP13,MMP9,NOS3,PIK3C2B,SCN7A,SLC16A3,Slc26a10,SORCS2,STC2,SVEP1,WNT11	AR,Ap1,CTNNB1,HIF1A,NFKBIA,NFkB (complex),PPARG,SMAD2,SMAD3,SMAD7,SP1,STAT3,TGFB1,TGFBR2,TP53,Tgf beta,estrogen receptor
limma_stats - 2022-01-12 03:41 PM 1 0.05		IFT88	-0.653	other		0.294		0.028	0.226	6.57e-05	CEBPA,CYP51A1,FOXA2,GLI1,MMP9,TIMP3	CTNNB1,ESRRA,HIF1A,IFT88,Insulin,JUN,NFkB (complex),NR3C1,PPARG,SMAD3,SP1,STAT3,TP53
limma_stats - 2022-01-12 03:41 PM 1 0.05		NOS3	-3.029	enzyme		-0.345		-0.062	-0.201	7.6e-05	CCN2,CD80,COL3A1,CXCL12,MMP13,NOS3,SOD3	AR,Ap1,Ca2+,HIF1A,JUN,LDL,NFKBIA,NFkB (complex),NOS3,NR3C1,P38 MAPK,PPARG,SMAD2,SP1,STAT,STAT3,STAT6,TP53,estrogen receptor
limma_stats - 2022-01-12 03:41 PM 1 0.05		mifepristone		chemical drug		0.955		0.1	0.522	7.61e-05	C3,Cbr2,CCN2,CEACAM1,CEBPD,FOXA2,IGFBP3,LAMA2,LEFTY1,Ly6a (includes others),MMP9,NOS3,POSTN,RELN,SFRP2,SNAP25,STXBP2,TENM3,TIMP3	Ap1,ESR1,ESR2,FOS,HIF1A,JUN,NFKBIA,NR3C1,NR3C2,NR4A1,P38 MAPK,PGR,PPARG,SMAD2,SMAD3,SP1,STAT3,TP53,dexamethasone,mifepristone,progesterone
limma_stats - 2022-01-12 03:41 PM 1 0.05		STAT1/3/5 dimer		complex		-1	bias	-0.451	-0.098	8.13e-05	EPAS1,MMP13,SOCS2,TIMP3
limma_stats - 2022-01-12 03:41 PM 1 0.05		trientine		chemical drug		0.064	bias	0.287	-0.505	8.13e-05	COL3A1,IGFBP3,IGFBP5,SOD3
limma_stats - 2022-01-12 03:41 PM 1 0.05		halofuginone		chemical drug						8.14e-05	CCN2,CD55,CP,CTSK,FBLN5,IGFBP3,MMP13,MMP9,NLGN1,SPARCL1,STEAP3,Tsc22d3	AR,Ap1,FOS,HIF1A,JUN,NFKBIA,NFkB (complex),NR3C1,P38 MAPK,SMAD2,SMAD3,SP1,STAT,STAT3,TP53,halofuginone
limma_stats - 2022-01-12 03:41 PM 1 0.05		CMA1	0.942	peptidase						8.76e-05	AGT,COL3A1,MMP9	Ap1,CD44,CMA1,ESR1,ESR2,HGF,IL6,JUN,NFkB (complex),PPARG,SMAD2,SMAD3,SP1,STAT3
limma_stats - 2022-01-12 03:41 PM 1 0.05		emetine		chemical toxicant						8.76e-05	MMP13,SLC17A6,SLC17A7
limma_stats - 2022-01-12 03:41 PM 1 0.05		cyclosporin A		biologic drug		1.575		0.136	0.951	8.83e-05	AGT,APOD,CCN2,CD55,CD80,CLDN22,CP,EDIL3,EGFR,IQGAP2,MAF,MMP9,NFATC1,NOS3,NRCAM,PDE3B,POSTN,PRKCH,RFTN1,SLC8A3,SOCS1,SPHK1,TSPAN8	Ap1,ESR1,ESR2,IL17A,IL6,JUN,Jnk,NFKBIA,NFkB (complex),NR3C1,P38 MAPK,PPARG,SMAD2,SMAD3,SP1,STAT3,TNF,TP53,cyclosporin A,estrogen receptor
limma_stats - 2022-01-12 03:41 PM 1 0.05		Tgf beta		group	Inhibited	-2.624		-0.204	-1.834	9.32e-05	ABCA1,CCN2,COL3A1,COL6A2,CTSK,DCN,GLI2,IGFBP3,IGFBP5,Ly6a (includes others),MAF,MMP13,MMP9,NOS3,POSTN,TGFA,TGFBI,TIMP3	Ap1,EGFR,ESR1,ESR2,HIF1A,IL6,NFKBIA,NOTCH1,NR3C1,P38 MAPK,PPARG,SMAD2,SMAD3,SMAD7,SP1,STAT3,TGFB1,TP53,TP63,Tgf beta,estrogen receptor
limma_stats - 2022-01-12 03:41 PM 1 0.05		methylprednisolone		chemical drug		-1.463		-0.012	-1.407	9.61e-05	ADRA1B,AK4,ATP1B1,CCN2,Chn2,CTSC,CTSH,ENPP2,FBLN5,FGL2,FOXA2,GC,GDA,GSTK1,Hnrnpab,IRAK3,KRT15,LRP3,Ly6a (includes others),MAFB,MGP,MMP9,PDE3B,PER2,PPL,SOD3,TIMP3,Tsc22d3,TUBA4A	FOS,IFNG,JUN,NFKBIA,NFkB (complex),NR3C1,NR3C2,Nr1h,PPARG,SP1,STAT3,TP53,corticosterone,methylprednisolone
limma_stats - 2022-01-12 03:41 PM 1 0.05		estrogen receptor		group		0.542		0.006	0.52	0.000104	ABCA1,ABCG1,C3,CCN2,CD5,COL6A1,COL6A2,CXCL12,EGFR,F11R,KRT15,MGP,MMP13,MMP9,TGFA,TIMP3	AR,Ap1,ESR1,ESR2,FOS,HIF1A,Insulin,JUN,NFKBIA,NFkB (complex),NOTCH1,NR3C1,PPARG,SMAD2,SMAD3,SP1,STAT3,TP53,TP63,bisphenol A,estrogen receptor
limma_stats - 2022-01-12 03:41 PM 1 0.05		IL1B	-0.12	cytokine	Inhibited	-2.607		-0.164	-1.677	0.000108	ADAMTS1,ALOX12,BDKRB1,C3,CCN2,CCNJ,CD55,CD80,CEBPA,CEBPD,CP,CXCL12,CYTIP,DCN,EGFR,EGLN3,ENPP1,ENPP2,EPAS1,GC,GLI1,GLI2,HSPB1,IGFBP3,IGFBP5,IRAK3,ITGA8,LBP,MMP13,MMP9,MYLK,NOS3,PLA2G5,POSTN,SCN9A,SERPINF2,SLC14A1,SLC6A4,SNAP25,SOCS1,SOCS2,TIMP3	Ap1,ESR1,ESR2,IFNG,IKBKB,IL1B,IL6,NFKBIA,NFkB (complex),NR4A1,PPARG,SP1,STAT3,TNF,TP53,estrogen receptor
limma_stats - 2022-01-12 03:41 PM 1 0.05		ACE2	-0.626	peptidase		1.3		0.075	1.118	0.000108	AGT,BNIP3,CCN2,MAS1,MMP9,NOS3	ACE2,AGT,ANGPT2,Ap1,HIF1A,KNG1,NFKBIA,NFkB (complex),NOS3,Nr1h,PPARG,SMAD2,STAT,STAT3,TP53
limma_stats - 2022-01-12 03:41 PM 1 0.05		D-glucose		chemical - endogenous mammalian		-1.865		-0.135	-1.182	0.000116	ABCA1,ABCG1,ACTG2,AGT,C3,CACNA1B,CCN2,CD55,CEBPA,COL3A1,CTSC,DCN,ENPP2,HSPB1,ITGA8,MAFB,MAS1,MCAM,MMP13,MMP9,MUSTN1,MYL9,NOS3,PKLR,RDH10,SCN9A,SEMA6A,SLC16A4,SNAP25,SPHK1,TGFA,TRPV4	D-glucose,ERK,ESR1,ESR2,HIF1A,IL1B,IL6,Insulin,NFKBIA,NFkB (complex),NOTCH1,NR3C1,PPARG,RHOA,SP1,STAT3,TP53,estrogen receptor
limma_stats - 2022-01-12 03:41 PM 1 0.05		FBN1	-0.198	other		1.98	bias	0.401	1.186	0.000119	CCN2,COL3A1,COL6A3,MMP9,TIMP3	AR,Ap1,CTNNB1,EFEMP2,ERK,ESR1,FBN1,NFkB (complex),NR4A1,PPARG,SMAD2,SMAD3,SMAD7,SP1,STAT3,TGFB1,TP53,estrogen receptor
limma_stats - 2022-01-12 03:41 PM 1 0.05		ATN1	0.931	transcription regulator						0.00012	ASGR1,ATP1B1,BMP3,GAS7,IGFBP5,LTBP2,MCAM,MOBP,NEFH,SOCS2,TUBA4A
limma_stats - 2022-01-12 03:41 PM 1 0.05		PKD1	-0.4	ion channel		0.786		0.085	0.48	0.000136	ATP1B1,CCN2,DPEP1,EDIL3,EGFR,GLI2,mir-96,NIPAL1,PCDH9,PKNOX2,SERPINF2,SLC16A4,SLITRK5,Wfdc3	CTNNB1,ESRRA,JUN,NFkB (complex),PKD1,SMAD3,TP53
limma_stats - 2022-01-12 03:41 PM 1 0.05		GRIN3A	0.119	ion channel		1.265	bias	0.451	-0.161	0.00014	BMP3,DCN,GDA,GPR176,GRB10,HPSE,ITGA8,NDST4,SCN9A,THSD7B
limma_stats - 2022-01-12 03:41 PM 1 0.05		FGF10	-0.166	growth factor		-1.793	bias	-0.433	-0.662	0.000141	CTSH,CYP51A1,HOXB13,LFNG,MMP9,TIMP3,TSPAN8
limma_stats - 2022-01-12 03:41 PM 1 0.05		IGFBP2	-0.556	other		-0.436	bias	-0.315	0.388	0.000158	EGFR,EPHA4,IGFBP3,MMP13,NMU,POSTN,SI	AR,Ap1,EGFR,GATA4,HIF1A,IGF1,IGFBP2,SMAD2,SMAD3,TP53,estrogen receptor
limma_stats - 2022-01-12 03:41 PM 1 0.05		actinomycin D		biologic drug	Activated	2.313		0.224	1.494	0.000163	ABCA1,ABCG1,AGT,CCN2,CD55,EGLN3,EPAS1,GDA,IGFBP5,RGS4,SDC3,SLC17A6,SLC17A7,SPHK1,TGFA	Ap1,HIF1A,Insulin,JUN,JUND,Jnk,NFkB (complex),NR3C1,PPARA,PPARG,SMAD2,SP1,STAT3,TP53,VHL,actinomycin D,prostaglandin E2
limma_stats - 2022-01-12 03:41 PM 1 0.05		CTF1	0.01	cytokine		-1.984		-0.162	-1.662	0.000169	AGT,CEBPD,ENPP2,LBP,MYLK,SOCS1	AR,Ap1,CTF1,ERK,HIF1A,Insulin,NFKBIA,NFkB (complex),NR3C1,PPARG,SMAD2,SP1,STAT,STAT3,TP53,estrogen receptor
limma_stats - 2022-01-12 03:41 PM 1 0.05		EFEMP2	-0.337	other						0.000173	CCN2,FBLN5,MMP9	AR,EFEMP2,SMAD2,SMAD3,SP1,STAT3
limma_stats - 2022-01-12 03:41 PM 1 0.05		LGH447		chemical drug						0.000173	CTSK,MMP9,NFATC1
limma_stats - 2022-01-12 03:41 PM 1 0.05		PAPPA	-0.608	peptidase						0.000173	ABCA1,ABCG1,IGFBP5
limma_stats - 2022-01-12 03:41 PM 1 0.05		Z-IETD-FMK		chemical - protease inhibitor						0.000173	EGFR,GRIA3,SPHK1
limma_stats - 2022-01-12 03:41 PM 1 0.05		tetrodotoxin		chemical drug						0.000188	ATP1B1,BMP3,DCN,GDA,GPR176,GRB10,HPSE,ITGA8,NDST4,SCN9A,THSD7B
limma_stats - 2022-01-12 03:41 PM 1 0.05		plerixafor		chemical drug		1.718	bias	0.292	1.217	0.000194	CCN2,CXCL12,Ly6a (includes others),MMP13,MMP9,NOS3	Ap1,CCR2,CTNNB1,EGFR,ERBB2,ERK,ESR2,HIF1A,NFkB (complex),PPARG,SMAD2,SMAD3,STAT3,TP53,estrogen receptor,plerixafor
limma_stats - 2022-01-12 03:41 PM 1 0.05		ESRRA		transcription regulator		-1.761	bias	-0.412	-0.178	0.000201	ACKR3,APOLD1,CEBPA,CTSH,CXCL12,CYP51A1,ECSCR,EPAS1,KRT15,KRT23,MMP9,NOS3,PTPRM,SEMA6A,STAC2,WNT11	CTNNB1,ESR1,ESR2,ESRRA,JUN,NCOR2,NFkB (complex),SMAD3,STAT3,TFAP2C,TP53
limma_stats - 2022-01-12 03:41 PM 1 0.05		isobutylmethylxanthine		chemical toxicant		-1.239		-0.23	-0.612	0.000211	ABCA1,AGT,CCN2,CD34,CEBPA,CEBPD,COL3A1,COL6A1,DHRS3,EGFR,MMP13,NOS3,PDE3B,TIMP3	Ap1,FOS,HIF1A,Insulin,JUN,JUND,NFKBIA,NFkB (complex),NR3C1,PPARA,PPARG,SP1,STAT3,TEAD4,TNF,TP53,estrogen receptor,isobutylmethylxanthine
limma_stats - 2022-01-12 03:41 PM 1 0.05		Hdac		group		-0.802		0.031	-0.909	0.000211	ADAMTS1,ADGRL3,EGFR,FOXD1,GLI2,IGFBP3,ITGA8,LIN28B,LRP4,PIK3R5,SFRP2,TBX3	HIF1A,Hdac,IL1B,NFKBIA,NFkB (complex),NOTCH1,PPARG,SMAD3,SP1,STAT3,TP53,TP63
limma_stats - 2022-01-12 03:41 PM 1 0.05		LY294002		chemical drug	Activated	2.526	bias	0.343	0.887	0.000217	ABCA1,ACKR3,ADAMTS1,CCN2,CEBPA,CP,EDIL3,EGFR,EPAS1,GRB10,IGFBP3,IGFBP5,ITGBL1,MAF,MMP13,MMP9,NEFH,NOS3,NR5A1,PKLR,POSTN,SI,SOCS2,WNT7A,ZBTB16	ESR1,ESR2,HIF1A,IL13,IL1B,IL6,JUN,LY294002,NFKBIA,NFkB (complex),NOTCH1,PPARG,SMAD3,SP1,STAT3,STAT6,TNF,TP53,TP63,estrogen receptor
limma_stats - 2022-01-12 03:41 PM 1 0.05		CSF3	-0.013	cytokine		-0.08		0	-0.08	0.000266	ADCY1,CD34,CEBPA,CEBPD,CXCL12,ENPP2,KALRN,LBP,Ly6a (includes others),MMP9,NFATC1,NOS3,RAB27A,SOCS1	Ap1,CSF3,CTNNB1,ESR1,ESR2,HIF1A,IL1B,IL6,NFKBIA,NFkB (complex),NOTCH1,NR3C1,NR4A1,P38 MAPK,PPARG,SMAD2,SP1,STAT,STAT3,TP53
limma_stats - 2022-01-12 03:41 PM 1 0.05		NR3C2	0.203	ligand-dependent nuclear receptor		-1.195		-0.145	-0.814	0.000271	ADAMTS1,AGT,ATP1B1,CCN2,COL3A1,NDRG2,NOS3,PLIN4,SPHK1,TGFBI,TUBA4A	Ap1,ESR2,FOS,JUN,NFKBIA,NR3C1,NR3C2,Nr1h,PGR,PPARG,PPARGC1A,SMAD3,STAT3,TP53,aldosterone,corticosterone,dexamethasone,estrogen receptor,progesterone
limma_stats - 2022-01-12 03:41 PM 1 0.05		MRTFB		transcription regulator		-1.841		-0.202	-1.245	0.000277	ACTG2,ADAMTS1,ANKRD1,CCN2,COL3A1,F11R,FHL1,FLI1,IGFBP5,MYL9,POSTN,SLC6A4
limma_stats - 2022-01-12 03:41 PM 1 0.05		N-cor		group						0.000287	ABCA1,DHRS3,FOLR1,IGFBP3,MCTP1,MMP13,MMP9,NFATC1,SOCS1	ESR2,JUN,JUND,N-cor,NFKBIA,NFkB (complex),NR3C1,NR3C2,PGR,PPARA,PPARG,SP1,STAT3,TNF,TP53,estrogen receptor,progesterone
limma_stats - 2022-01-12 03:41 PM 1 0.05		fluticasone propionate		chemical drug		0.422		-0.017	0.478	0.000292	ABCG1,C3,CD80,DCN,FBLN5,MMP9,OLFML3,PCOLCE2,PLAC8,ST6GAL1,TCN2,TIMP3	IL4,JUN,SMAD3,STAT3,STAT6,TP53,fluticasone propionate
limma_stats - 2022-01-12 03:41 PM 1 0.05		20alpha-hydroxycholesterol		chemical - endogenous mammalian						0.000297	ABCA1,ABCG1,GLI1	20alpha-hydroxycholesterol,NR1H3,PPARG
limma_stats - 2022-01-12 03:41 PM 1 0.05		TNFRSF14	1.367	transmembrane receptor						0.000297	MMP13,MMP9,POSTN	Ap1,ESR1,JUN,Jnk,NFKBIA,NFkB (complex),NR3C1,PPARG,SMAD2,STAT3,TNF,TNFRSF14,TP53,estrogen receptor
limma_stats - 2022-01-12 03:41 PM 1 0.05		ZNF521	-0.204	transcription regulator						0.000297	CTSK,NFATC1,ZNF423
limma_stats - 2022-01-12 03:41 PM 1 0.05		rosiglitazone		chemical drug		-1.17		-0.152	-0.522	0.000302	ABCA1,ABCG1,ADAMTS1,AGT,ATL1,C3,CCN2,CD80,CEBPA,COL3A1,COL6A1,DHRS3,EGFR,EGLN3,FOXA2,HCAR2,IGFBP5,LFNG,MMP9,MR1,NOS3,POSTN,SOCS1	CCL2,ESR1,ESR2,HIF1A,IL13,IL6,Insulin,JUN,JUND,NFkB (complex),NR3C1,PPARA,PPARG,SP1,STAT3,STAT6,rosiglitazone
limma_stats - 2022-01-12 03:41 PM 1 0.05		8-bromo-cAMP		chemical reagent	Inhibited	-2.122	bias	-0.357	-0.404	0.000303	ABCA1,ADCY1,CCN2,CEBPA,COL3A1,CTSK,DCN,EGFR,GLI1,HPSE,IQGAP2,ITGA8,LAMA2,MMP9,MYLK,Nes,NOG,NR5A1,PDE3B,PPL,SOCS1,ST6GAL1,WNT11,ZBTB16	8-bromo-cAMP,Ap1,ERK,ESR1,ESR2,HIF1A,IL6,NFkB (complex),NR3C1,NR4A1,PPARG,SP1,STAT3,TP53,beta-estradiol,cyclic AMP,estrogen receptor
limma_stats - 2022-01-12 03:41 PM 1 0.05		TERT	0.767	enzyme						0.000304	BNIP3,CCN2,CTSC,EGFR,FOXD1,IQGAP2,MMP9,NOS3,PCDHGA1,TBX3,UBASH3B	JUN,NFKBIA,NR3C1,P38 MAPK,PPARG,SMAD2,SMAD3,STAT3,TERT,TP53,sphingosine-1-phosphate
limma_stats - 2022-01-12 03:41 PM 1 0.05		Smad2/3-Smad4		complex		-0.6	bias	-0.389	0.255	0.000305	CCN2,GLI2,IGFBP3,IGFBP5,MMP13
limma_stats - 2022-01-12 03:41 PM 1 0.05		KRAS	-0.053	enzyme		-1.298		-0.01	-1.264	0.000322	ABCA1,ABCG1,ADGRL3,AGT,ATP1B1,BNIP3,BTC,CCN2,Cd33,CD80,CEACAM1,COL3A1,EGFR,GLI1,GLI2,HSPB1,IQGAP2,ITM2A,LAMA2,Ly6a (includes others),MCAM,MICOS10-NBL1/NBL1,MMP9,MYLK,NOS3,PSTPIP1,PTPRM,RAB27A,SOD3,ST6GAL1,TGFA,TIMP3,TUBA4A	AR,Ap1,EGFR,ERK,ESR1,ESR2,HIF1A,IL6,KRAS,NFKBIA,NFkB (complex),NR3C1,P38 MAPK,PPARG,SMAD2,SMAD3,SP1,STAT3,TP53,estrogen receptor
limma_stats - 2022-01-12 03:41 PM 1 0.05		U0126		chemical drug	Activated	2.984	bias	0.292	1.891	0.000335	ACKR3,AGT,C3,CCN2,CEBPA,CEBPD,CXCL12,EGFR,ENPP2,FOLR1,GFPT2,GLI1,MMP13,MMP9,NFATC1,NR5A1,PER2,POSTN,RFTN1,SCG5,SOCS1,STC2,TGFA,TIMP3,TUBA4A	AR,Ap1,HIF1A,IKBKB,IL1B,NFKBIA,NFkB (complex),NOTCH1,NR3C1,P38 MAPK,PPARG,SMAD2,SP1,STAT3,TNF,TP53,U0126,estrogen receptor
limma_stats - 2022-01-12 03:41 PM 1 0.05		HOXC9	-0.759	transcription regulator	Activated	2	bias	0.351	1.298	0.00036	MMP13,MMP9,NOS3,TIMP3
limma_stats - 2022-01-12 03:41 PM 1 0.05		U73122		chemical reagent		1.633	bias	0.411	0.626	0.00037	AGT,MAF,MMP13,NFATC1,SLC17A6,SLC17A7	Ap1,NFKBIA,NFkB (complex),PPARG,RHOA,SMAD2,STAT,STAT3,TP53,U73122,estrogen receptor
limma_stats - 2022-01-12 03:41 PM 1 0.05		MKNK1	0.058	kinase		-1.067	bias	-0.451	-0.173	0.000379	CD34,CFH,CP,F11R,ITM2A,MGP,MMP9,NRCAM,PRKAR1B,Rab15,SNAP25,SPARCL1
limma_stats - 2022-01-12 03:41 PM 1 0.05		TAZ	-0.026	enzyme	Inhibited	-2.383		-0.097	-2.052	0.000381	ADAMTS1,ANKRD1,CCN2,CD80,COL6A2,CXCL12,CYTIP,DCN,ENPP2,NLRP2,PDE3B,PPP1R3B,RGS4,SCG5,ST6GAL1,WNT11	ESR1,ESR2,IL6,PPARG,SP1,STAT3,TAZ
limma_stats - 2022-01-12 03:41 PM 1 0.05		OSM	-0.12	cytokine		-1.427		-0.165	-0.655	0.000382	ABCA1,ABCG1,ADAMTS1,ADGRG6,BTC,CEBPA,CEBPD,COL3A1,COL6A1,CST6,CTSH,CXCL12,DHRS3,EPHB6,GAS7,IGFBP3,LBP,MMP13,MMP9,MPP2,SERPINB8,SLC16A3,SOCS1,TIMP3,ZNF467	Ap1,CCL2,ESR1,ESR2,IL6,JUN,NFKBIA,NFkB (complex),NR3C1,OSM,P38 MAPK,PPARG,SMAD2,SMAD3,SMAD7,SP1,STAT3,TGFB1,TP53
limma_stats - 2022-01-12 03:41 PM 1 0.05		arachidonic acid		chemical - endogenous mammalian	Activated	2.377		-0.099	2.669	0.000383	ABCA1,ABCG1,CD80,EGFR,GLI1,MMP13,NOS3,PKLR,PRKD1	ESR1,ESR2,HIF1A,IL6,JUN,JUND,MAPK14,NFkB (complex),NR1H3,PPARA,PPARG,SMAD2,SP1,STAT3,TP53,arachidonic acid,prostaglandin E2
limma_stats - 2022-01-12 03:41 PM 1 0.05		EGFR	1.186	kinase		-1.653		-0.215	-0.774	0.000401	ADGRL3,BTC,CCN2,COL3A1,COL6A1,COL6A2,CTSK,CXCL12,EGFR,GPER1,HSPB1,IGFBP3,IGFBP5,IQGAP2,MATN2,MMP13,MMP9,POSTN,PTGER4,SPHK1,ST6GAL1,TGFA,TUBA4A	AGT,Ap1,CTNNB1,EGFR,ERBB2,ERBB3,ESR2,HIF1A,NFkB (complex),PGR,PPARG,SMAD2,SMAD3,SMAD7,SP1,STAT3,TGFB1,TP53,VHL,estrogen receptor
limma_stats - 2022-01-12 03:41 PM 1 0.05		GATA4	-0.12	transcription regulator		0.333		-0.088	0.632	0.000402	ACTG2,ANKRD1,CCN2,COL3A1,HAO2,IGFBP5,KCNJ2,LTBP2,NR5A1,PGBD5,PLIN4,POSTN,PPL,SI,TGFBI
limma_stats - 2022-01-12 03:41 PM 1 0.05		IL5	1.191	cytokine	Inhibited	-2.045	bias	-0.429	-0.352	0.000427	ATP1B1,BNIP3,CD5,CD55,CD80,CEACAM1,CRIP1,CTSC,EGLN3,FGL2,LFNG,MMP9,SLC16A3,SOCS1,SOCS2,UPB1	Ap1,IFNG,IL5,NFKBIA,NFkB (complex),NR3C1,P38 MAPK,PPARG,SMAD2,SP1,STAT,STAT3,STAT5A,TNF,TP53,estrogen receptor
limma_stats - 2022-01-12 03:41 PM 1 0.05		NR1H4	-1.192	ligand-dependent nuclear receptor		-0.474		0.002	-0.482	0.000433	ABCG1,ANKRD1,C3,CCN2,CEBPA,COL3A1,COL6A1,CTSC,FBLN5,FOXA2,NDRG2,PKLR,SOD3,TGFBI	AR,ESR1,ESR2,FOS,HIF1A,IL6,INSR,Insulin,JUN,NFKBIA,NFkB (complex),NR1H4,NR3C1,PPARG,SMAD2,SMAD3,SP1,STAT3,estrogen receptor
limma_stats - 2022-01-12 03:41 PM 1 0.05		ciliobrevin A		chemical reagent						0.000435	GLI1,GLI2
limma_stats - 2022-01-12 03:41 PM 1 0.05		malolactomycin D		chemical - endogenous non-mammalian						0.000435	MMP13,MMP9	Ap1,Jnk,NFKBIA,NFkB (complex),NR3C1,P38 MAPK,SMAD2,STAT3,TP53,malolactomycin D
limma_stats - 2022-01-12 03:41 PM 1 0.05		GSN	-0.131	other		-0.085	bias	-0.251	0.41	0.000455	COL3A1,MMP13,NOS3,POSTN	AR,Ca2+,GSN,HIF1A,Insulin,NFkB (complex),NR3C1,PPARG,SMAD2,SMAD3,SP1,STAT3,STAT6,estrogen receptor
limma_stats - 2022-01-12 03:41 PM 1 0.05		PSMC3IP	0.213	transcription regulator						0.000468	C3,CEBPA,CEBPD
limma_stats - 2022-01-12 03:41 PM 1 0.05		MAFB	-2.127	transcription regulator		-1.664	bias	-0.285	-0.971	0.00047	CMKLR1,CXCL12,FBLN5,MAFB,MMP9,NFATC1,OLFML3,SCG5
limma_stats - 2022-01-12 03:41 PM 1 0.05		enalapril		biologic drug		1.348		0.129	0.987	0.00047	ADAMTS1,AGT,CCN2,COL3A1,CP,HSPB1,LTBP2,MAS1	AR,Ap1,HGF,JUN,SMAD2,SMAD3,SP1,STAT3,enalapril
limma_stats - 2022-01-12 03:41 PM 1 0.05		KNG1		other		-0.49	bias	-0.312	0.206	0.000491	BDKRB1,BDKRB2,CCN2,EGFR,NOS3	CTNNB1,FOS,IL1B,JUN,KNG1,NFKBIA,NFkB (complex),NOS3,NOTCH1,NR1H3,PPARG,SP1,STAT3,TGFA,TNF,TP53,arachidonic acid,estrogen receptor
limma_stats - 2022-01-12 03:41 PM 1 0.05		pitavastatin		chemical drug		-0.625		-0.141	-0.317	0.000491	ABCA1,CYP51A1,MMP9,NFATC1,NOS3	JUN,JUND,N-cor,NFKBIA,NFkB (complex),NR3C1,P38 MAPK,PPARA,PPARG,SMAD2,SP1,STAT3,TP53,pitavastatin
limma_stats - 2022-01-12 03:41 PM 1 0.05		tetradecanoylphorbol acetate		chemical drug		-1.231		-0.233	0.214	0.000492	ABCA1,ADAMTS1,AGT,ALOX12,BTC,C3,CA8,CACNA1B,CCN2,CD55,CEBPA,CTSH,DUSP8,EGFR,EPHA4,GPR35,HPSE,IGFBP3,IGFBP5,IRAK3,ITM2A,Krtap1-5,MAF,mir-96,MMP13,MMP9,NFATC1,NR5A1,PABPC4L,PDE3B,PER2,PRKCH,PRKD1,PTGER4,RAB27A,SCN9A,SFRP2,SNAP25,SOCS1,SPHK1,ST6GAL1,TGFA,TMOD2	Ap1,ESR1,ESR2,FSH,HIF1A,IL6,Insulin,NR3C1,NR4A1,PPARG,SMAD2,SP1,STAT3,TP53,beta-estradiol,tetradecanoylphorbol acetate
limma_stats - 2022-01-12 03:41 PM 1 0.05		4-hydroxytamoxifen		chemical drug	Inhibited	-2.449		-0.232	-1.758	0.000511	C3,CCN2,CD55,CEBPA,CEBPD,EGFR,IGFBP3,MICOS10-NBL1/NBL1,PRKCH,PTGER4,SPHK1,TGFA	4-hydroxytamoxifen,Ap1,EGFR,ESR1,ESR2,FOS,HIF1A,JUN,NCOR2,NFKBIA,NFkB (complex),NR3C1,P38 MAPK,PPARG,SMAD2,SMAD3,SP1,STAT3,TFAP2C,TP53,estrogen receptor
limma_stats - 2022-01-12 03:41 PM 1 0.05		EZH2	0.166	transcription regulator		0.761		0.071	0.551	0.000567	ACKR3,BCL11B,C3,CEBPA,CHRNB1,EGFR,EPAS1,HOXB13,IGFBP3,IRAK3,LIN28B,MMP9,PER2,SFRP2,SOCS1,TBX3,TGFA,TGFBI,TIMP3,ZBTB16	AR,Ap1,CDH1,CTNNB1,ERK,EZH2,Histone h3,JUN,NFkB (complex),PPARG,SMAD3,SMAD7,SP1,STAT3,TP53,estrogen receptor
limma_stats - 2022-01-12 03:41 PM 1 0.05		troglitazone		chemical drug		0.13		-0.041	0.28	0.000569	ABCA1,ABCG1,AGT,C3,CCNJ,CD34,CD80,CEBPA,CEBPD,DCN,DHRS3,EGFR,EGLN3,ENTPD5,ITM2A,MMP9,OSBP2,PDE3B,PLIN4	CCL2,ESR1,ESR2,IL1B,IL6,JUN,JUND,NFKBIA,NFkB (complex),NOTCH1,PPARA,PPARG,SP1,STAT3,TNF,TP53,estrogen receptor,troglitazone
limma_stats - 2022-01-12 03:41 PM 1 0.05		NOTCH1	-0.461	transcription regulator		0.919		-0.056	1.106	0.000573	ANKRD1,CCN2,CEBPA,CEBPD,EGFR,EPAS1,EPHA4,GLI1,GLI2,IGFBP3,LFNG,Ly6a (includes others),MCAM,MYLK,SOCS1	AR,Ap1,CTNNB1,ESR1,ESR2,HIF1A,IKBKB,IL6,NFKBIA,NFkB (complex),NOTCH1,PPARG,SMAD3,SMAD7,SP1,STAT3,TNF,TP53,estrogen receptor
limma_stats - 2022-01-12 03:41 PM 1 0.05		PPARG	0.857	ligand-dependent nuclear receptor		-0.27		-0.138	0.264	0.000586	ABCA1,ABCG1,AGT,ALOX12,C3,CCN2,CEBPA,DHRS3,EGFR,EGLN3,EPAS1,F11R,FOXA2,HCAR2,IGFBP3,IGFBP5,MCTP1,MMP13,MMP9,NOS3,PDE3B,PLIN4,SOCS1	AR,Ap1,HIF1A,IFNG,IL1B,Insulin,NCOR2,NFKBIA,NFkB (complex),NOTCH1,NR3C1,PPARG,PPARGC1A,SP1,STAT3,TEAD4,rosiglitazone,troglitazone
limma_stats - 2022-01-12 03:41 PM 1 0.05		DSCAML1	0.406	other		0		-0.21	0.595	0.000591	ANK3,EGFR,KCNJ2,NEFH,NRCAM,PLXNA4,PRKCH,TUBA4A
limma_stats - 2022-01-12 03:41 PM 1 0.05		SP1	-0.017	transcription regulator		-0.53	bias	-0.391	0.842	0.000618	ABCA1,ADAMTS1,ADRA1B,ADRA1D,ALOX12,CCN2,CD55,CEACAM1,CEBPA,CEBPD,CXCL12,CYP51A1,EGFR,ENTPD5,HPSE,IGFBP3,IRAK3,MMP9,MYLK,NOS3,NPTXR,PTGER4,SNAP25,SOCS1,TIMP3	APP,Ap1,CTNNB1,ESR1,HIF1A,JUN,NFKBIA,NFkB (complex),NOTCH1,NR4A1,SMAD3,SP1,STAT3,TP53,TP63,VEGFA
limma_stats - 2022-01-12 03:41 PM 1 0.05		OGA	-0.174	enzyme	Inhibited	-3.441		0.042	-3.626	0.00062	CD55,CEACAM1,CEBPA,DPEP1,EPHA4,EPHB6,GPER1,IGFBP3,IGFBP5,LRP4,MCAM,PRKAR1B,RAB27A,SOCS1,SOCS2,TGFA,TGFBI,TIMP3,TUBA4A,WNT11	CTNNB1,ESR1,ESR2,ESRRA,Growth hormone,HIF1A,Insulin,JUN,NFKBIA,NFkB (complex),NOTCH1,NR3C1,OGA,PPARG,SMAD3,SP1,STAT3,TP53,TP63
limma_stats - 2022-01-12 03:41 PM 1 0.05		NFkB (complex)		complex	Inhibited	-3.729	bias	-0.384	-1.986	0.000629	ABCG1,ACKR3,ADAMTS9,AGT,ANKRD1,C3,CCN2,CD80,CEBPD,CGREF1,CXCL12,EGFR,ENPP1,EPAS1,GFPT2,GLI2,HSPB1,MMP13,MMP9,MYLK,RFTN1,SFRP2,SLC16A3,SOCS1,SOD3,SOX5,TMOD2	AR,Ap1,HIF1A,IKBKB,IL1B,JUN,JUND,NFKBIA,NFkB (complex),NOTCH1,PPARA,PPARG,SMAD3,SMAD7,SP1,STAT3,TGFB1,TP53,VHL
limma_stats - 2022-01-12 03:41 PM 1 0.05		APP	-0.416	other		-1.791		-0.165	-1.068	0.000643	ABCA1,ABCG1,ATP1B1,C3,CALML4,CCN2,CFH,CP,CXCL12,DCN,EGFR,ENPP2,EPAS1,FOLR1,HAP1,HCAR2,HSPB1,IGFBP5,LBP,Ly6a (includes others),MAF,MAFB,MMP13,MMP9,Nes,NFATC1,NOG,NOS3,P2rx7,RELN,SCG5,SNAP25,SOCS1,ST6GAL1,TUBA4A,UCHL1	APP,Ap1,ESR1,ESR2,IKBKB,IL1B,IL6,JUN,NFKBIA,NFkB (complex),NOTCH1,PPARG,SMAD2,SP1,STAT,STAT3,TP53
limma_stats - 2022-01-12 03:41 PM 1 0.05		PD98059		chemical - kinase inhibitor		1.739	bias	0.28	0.378	0.000649	ABCA1,AGT,ANKRD1,BNIP3,C3,CCN2,CD55,CEBPA,CEBPD,COL3A1,CTSH,CTSK,DHRS3,EGFR,EPAS1,GAS7,IGFBP3,MMP13,MMP9,NOS3,POSTN,SI,SOCS2,ST6GAL1,TUBA4A	ERK,ESR1,ESR2,HIF1A,IL6,JUN,JUND,NFKBIA,NFkB (complex),NOTCH1,NR3C1,P38 MAPK,PD98059,PPARA,PPARG,SMAD2,SMAD3,SP1,STAT3,TP53,TP63,estrogen receptor
limma_stats - 2022-01-12 03:41 PM 1 0.05		H2AB3 (includes others)	-0.12	other		0	bias	-0.451	1.105	0.000652	CSRP3,GMFG,HIP1R,LYPD1,MELTF,PCDH9
limma_stats - 2022-01-12 03:41 PM 1 0.05		hyaluronic acid		chemical - endogenous mammalian	Inhibited	-2.393		-0.203	-1.906	0.000653	ACKR3,CD80,COL6A2,CTSK,IRAK3,MMP13,MMP9,NOG,SPHK1	AR,Ap1,CD44,EGFR,HIF1A,JUN,MAPK14,NFKBIA,NFkB (complex),PPARG,SMAD2,SMAD3,SP1,STAT3,TNF,TP53,estrogen receptor,hyaluronic acid
limma_stats - 2022-01-12 03:41 PM 1 0.05		PRKAA2	0.028	kinase		1.632		0.239	0.888	0.000655	ASTN1,CEBPA,CXCL12,GRIA3,Ly6a (includes others),MMP9,MYLK,NDRG2,PKLR,PPP1R3B	AR,NFKBIA,NFkB (complex),PRKAA1,PRKAA2,STAT3,TP53
limma_stats - 2022-01-12 03:41 PM 1 0.05		Growth hormone		group		-0.963		-0.205	-0.399	0.000655	AGT,C3,CEBPA,CEBPD,COL3A1,EGFR,FOXA2,IGFBP3,IGFBP5,MMP9,NDRG2,PIK3C2B,SOCS1,SOCS2	Ap1,ESR1,Growth hormone,HIF1A,Insulin,JUN,JUND,NFKBIA,NFkB (complex),NR3C1,PPARA,PPARG,PRL,SMAD2,SP1,STAT,STAT3,TNF,TP53,estrogen receptor
limma_stats - 2022-01-12 03:41 PM 1 0.05		Histone h3		group						0.00066	ACKR3,ADD2,ADRA1B,CACNA1G,CEACAM1,CEBPA,FOXA2,GLI1,HPSE,IGFBP3,MMP9,Nes,NOG,NOS3,PIK3R5,PKLR,RELN,RGS4,SPHK1,STXBP2,TBX3,ZNF423	Ap1,ESR1,Histone h3,JUN,LDLR,NFkB (complex),NR4A1,SP1,TP53
limma_stats - 2022-01-12 03:41 PM 1 0.05		lipopolysaccharide		chemical drug	Inhibited	-4.747		-0.244	-2.956	0.000679	ABCA1,ABCG1,ACKR3,AGT,AK4,ALDH3A1,ALOX12,ANKRD1,BDKRB1,C3,CCN2,CD55,CD80,CEACAM1,CEBPA,CEBPD,COL3A1,COL6A1,CP,CTSC,CTSK,CXCL12,CYTIP,DCN,DUSP8,EGLN3,ENPP2,FGL2,FLI1,FOXA2,GFPT2,GMFG,GPR35,HCAR2,HSPB1,IGFBP3,IGFBP5,IRAK3,ITGA8,LBP,Ly6a (includes others),MAF,MAFB,MELTF,mir-7578,MMP13,MMP9,MYL9,NFATC1,NLRP2,NOS3,OLFML3,OTUD1,PANX1,PCOLCE2,PDE3B,PLA2G5,PLAC8,PLIN4,PTGER4,SAMSN1,SERPINF2,SLC16A3,SOCS1…	Ap1,ESR1,ESR2,IFNG,IL1B,IL6,NFKBIA,NFkB (complex),NOTCH1,PPARG,SMAD2,SMAD3,SMAD7,SP1,STAT,STAT3,TGFB1,TP53,lipopolysaccharide
limma_stats - 2022-01-12 03:41 PM 1 0.05		ARHGAP5	-0.357	enzyme						0.000692	CCN2,COL3A1,COL6A1	AR,ARHGAP5,Ap1,SMAD2,SMAD3,SMAD7,SP1,STAT3,TGFB1,TP53
limma_stats - 2022-01-12 03:41 PM 1 0.05		TENM1		transmembrane receptor						0.000692	MGP,SEMA6A,SOX5
limma_stats - 2022-01-12 03:41 PM 1 0.05		Jnk		group	Inhibited	-2.649	bias	-0.293	-1.74	0.000708	ABCA1,AGT,CCN2,CD55,CD80,COL3A1,CXCL12,FLI1,MMP13,MMP9,POSTN,RBP1,TNN	AR,Ap1,ESR1,ESR2,IKBKB,IL6,Jnk,NFKBIA,NFkB (complex),NR3C1,P38 MAPK,PARP1,PPARG,SMAD2,SP1,STAT3,TNF,TP53,estrogen receptor
limma_stats - 2022-01-12 03:41 PM 1 0.05		advanced glycation end-products		chemical - endogenous mammalian		-0.388		-0.22	0.137	0.000724	ABCA1,ABCG1,CCN2,CXCL12,MMP13,MMP9	AR,Ap1,ERK,HIF1A,NFKBIA,NFkB (complex),NOS3,PPARG,Pkc(s),SMAD2,SMAD3,SP1,STAT3,TP53,advanced glycation end-products,estrogen receptor
limma_stats - 2022-01-12 03:41 PM 1 0.05		VHL	0.105	transcription regulator		0.863		0.171	0.495	0.000733	BNIP3,CCN2,CXCL12,EGFR,EGLN3,EPAS1,MAF,RHOF,SLC16A3,TGFA	AR,CTNNB1,EPAS1,HIF1A,JUN,NFKBIA,NFkB (complex),NOTCH1,PPARG,SMAD3,STAT3,TP53,TP63,VHL,estrogen receptor
limma_stats - 2022-01-12 03:41 PM 1 0.05		Ige		complex	Inhibited	-2.557	bias	-0.334	-1.282	0.000738	C3,Cd33,CD34,CD80,CEACAM1,CEBPA,CHST8,CTSK,FHL2,HFE,HIP1R,NFATC1,PPP1R3B,RAB7B,SDC3,SOCS1,SPHK1	Ap1,CTNNB1,ESR1,ESR2,HIF1A,IL13,IL6,Ige,JUN,NFKBIA,NFkB (complex),NR3C1,P38 MAPK,PPARG,SMAD2,SP1,STAT,STAT3,STAT6,TP53,VEGFA
limma_stats - 2022-01-12 03:41 PM 1 0.05		ciglitazone		chemical drug		-0.99		-0.106	-0.675	0.000774	ABCA1,ABCG1,AGT,CD34,LEFTY1,MMP9,Nes,NOG,PTGER4,SFRP2	AR,CCL2,FOS,HIF1A,JUN,JUND,NFKBIA,NFkB (complex),NR3C1,NR3C2,Nr1h,PPARA,PPARG,SP1,STAT3,TP53,ciglitazone,estrogen receptor
limma_stats - 2022-01-12 03:41 PM 1 0.05		IFNG	-0.12	cytokine	Inhibited	-2.137		-0.189	-0.988	0.000774	ABCA1,ADAMTS9,AGT,ALOX12,ATP1B1,C3,CCN2,CD55,CD80,CEACAM1,CEBPA,CEBPD,CHST8,CP,CTSC,CTSH,CTSK,CXCL12,CYTIP,DCN,EGLN3,F11R,FGL2,FHL2,GC,GPER1,HCAR2,HSPB1,KRT15,LIX1,Ly6a (includes others),MMP13,MMP9,NOS3,PANX1,PDE3B,PLA2G5,RAB12,RAB27A,SCG5,SLC14A1,SLC16A3,SNAP25,SOCS1,SOCS2,SOD3,ST6GAL1,TIMP3,TRIL,TXK,ZBTB16	Ap1,ESR1,ESR2,IFNG,IKBKB,IL1B,IL6,JUN,JUND,NFKBIA,NFkB (complex),NOTCH1,PPARA,PPARG,SP1,STAT3,TNF,TP53,estrogen receptor
limma_stats - 2022-01-12 03:41 PM 1 0.05		NCOA2	-0.076	transcription regulator		-0.894		-0.235	-0.128	0.000797	C3,CEBPA,CYP51A1,HCAR2,KHK,MMP13,NOS3,PPP1R3B,PPP1R3C,RET,SOD3	AR,CTNNB1,ESR1,ESR2,FOS,HIF1A,JUN,JUND,NCOA2,NFKBIA,NFkB (complex),NR3C1,NR3C2,NR4A1,Nr1h,PPARA,PPARG,SP1,STAT3,TP53,beta-estradiol
limma_stats - 2022-01-12 03:41 PM 1 0.05		Pkc(s)		group		-1.854	bias	-0.262	-1.035	0.000803	ABCA1,BCL11B,CCN2,CD55,COL3A1,EGFR,GPER1,KCNJ2,MMP13,MMP9,PER2,SLC6A4,STC2	Ap1,CTNNB1,ERK,FOS,HIF1A,Insulin,JUN,Jnk,NFkB (complex),NR3C1,NR4A1,PPARG,Pkc(s),SMAD2,SP1,STAT3,TGFA,TP53,bisindolylmaleimide I,estrogen receptor
limma_stats - 2022-01-12 03:41 PM 1 0.05		JAG1	0.204	growth factor		-1.134	bias	-0.338	-0.239	0.000822	APOD,DUSP8,F11R,GLI2,IGFBP3,MMP9,TIMP3
limma_stats - 2022-01-12 03:41 PM 1 0.05		HOXA11	-0.12	transcription regulator		0.068		-0.236	0.533	0.000847	EGFR,FOXD1,ITGA8,NRCAM
limma_stats - 2022-01-12 03:41 PM 1 0.05		Ras homolog		group						0.000847	ABCA1,CCN2,MMP9,NOS3	Ap1,CTNNB1,ESR1,JUN,NFKBIA,NFkB (complex),NR1H3,NR3C1,Nr1h,P38 MAPK,PI3K (complex),PPARG,RHOA,Ras homolog,SMAD2,SMAD3,STAT3,TP53,estrogen receptor,geranylgeranyl pyrophosphate
limma_stats - 2022-01-12 03:41 PM 1 0.05		SOX10	0.493	transcription regulator	Inhibited	-2.213	bias	-0.312	-1.522	0.000858	ACKR3,GAS7,GDA,RET,SOD3
limma_stats - 2022-01-12 03:41 PM 1 0.05		KDM1A	-0.015	enzyme		1.543		0.084	1.309	0.000903	AGT,ATP6V0E2,C3,CTSC,FOXA2,HFE,IQGAP2,IRAK3,LEFTY1,NOS3,PDE2A,PLIN4,SERPINF2,SFRP2,SNAP25,SOCS2,STEAP3,TCN2
limma_stats - 2022-01-12 03:41 PM 1 0.05		TAF4		transcription regulator		1.082	bias	0.276	0.417	0.000906	CCN2,COL6A3,DCN,EGFR,FOXA2,MMP13,OLFML3,SFRP2
limma_stats - 2022-01-12 03:41 PM 1 0.05		IGF1	-0.408	growth factor		-0.857		-0.214	0.141	0.00095	ABCA1,C1QTNF5,CCN2,CEBPD,CGNL1,COL3A1,CP,DCN,EPAS1,GPER1,IGFBP3,IGFBP5,Ly6a (includes others),MMP13,NEFH,NOG,NR5A1,POSTN,PTGER4,RMND5B,SPARCL1,TGFA,TGFBI,UTS2R,ZCCHC24	Ap1,EGFR,ERK,ESR1,ESR2,HIF1A,IGF1,IL6,Insulin,NFkB (complex),NR3C1,PPARG,SMAD2,SMAD3,SP1,STAT3,TP53,cyclic AMP,estrogen receptor
limma_stats - 2022-01-12 03:41 PM 1 0.05		IL11	0.411	cytokine		0.391		-0.109	0.632	0.000966	CEBPD,IGFBP5,LBP,MMP13,MMP9,POSTN,SPHK1	Ap1,ESR2,FOS,IL11,IL17A,JUN,JUND,Jnk,NFKBIA,NFkB (complex),NR3C1,P38 MAPK,SMAD2,SMAD3,STAT,STAT3,TP53
limma_stats - 2022-01-12 03:41 PM 1 0.05		RUNX1-RUNX1T1		fusion gene/product						0.00097	CA8,CEBPA,RNF144A,SLC6A4,SPINT1,TGFA,UBASH3B,ZBTB16
limma_stats - 2022-01-12 03:41 PM 1 0.05		22(S)-hydroxycholesterol		chemical - endogenous mammalian						0.000973	ABCA1,ABCG1,GLI1	22(S)-hydroxycholesterol,NR1H3,PPARG
limma_stats - 2022-01-12 03:41 PM 1 0.05		DHH	0.647	peptidase						0.000973	ADAMTS1,GLI1,NR5A1
limma_stats - 2022-01-12 03:41 PM 1 0.05		KCNN4	-0.048	ion channel						0.000973	CTSK,MMP9,NFATC1
limma_stats - 2022-01-12 03:41 PM 1 0.05		MIR320		group						0.000973	EMILIN2,MMP9,NR5A1
limma_stats - 2022-01-12 03:41 PM 1 0.05		NAP1L1	0.172	other						0.000973	FOXA2,IGFBP5,WNT7A
limma_stats - 2022-01-12 03:41 PM 1 0.05		SS18	0.029	transcription regulator	Inhibited	-2.236	bias	-0.451	-1.227	0.000975	CACNA1G,FAM43A,NFATC1,RET,SLC16A3
limma_stats - 2022-01-12 03:41 PM 1 0.05		PRL	-0.887	cytokine		-1.327	bias	-0.303	-0.164	0.000997	BOK,CEBPD,COL3A1,CTSH,DCN,EGFR,IGFBP3,IGFBP5,KRT15,MGP,MICOS10-NBL1/NBL1,NOS3,SFRP2,SOCS1,SOCS2	ESR1,ESR2,HIF1A,Insulin,JUN,NCOR2,NFKBIA,NOTCH1,NR3C1,NR3C2,PGR,PPARG,PRL,SMAD3,SP1,STAT3,TFAP2C,TP53,TP63,beta-estradiol,progesterone
limma_stats - 2022-01-12 03:41 PM 1 0.05		JUN	-0.371	transcription regulator		-1.636	bias	-0.26	-0.592	0.001	ALOX12,ANKRD1,C3,CCN2,Clca3a1/Clca3a2,EGFR,EPAS1,FBLN5,FOXA2,IGFBP3,IRAK3,KRT15,LBP,MAF,MMP13,MMP9,NEFH,NFATC1,NRCAM,PTPRD,SPHK1,TIMP3	AR,Ap1,CTNNB1,ESR2,FOS,HIF1A,JUN,JUND,NFkB (complex),PPARG,SMAD2,SMAD3,SMAD7,SP1,STAT3,TGFB1,TP53,VHL
limma_stats - 2022-01-12 03:41 PM 1 0.05		SOX2	-0.12	transcription regulator		-0.461		-0.138	0.136	0.001	ACKR3,CCN2,CST6,CXCL12,EGFR,FOXA2,GLI1,GLI2,HOXC4,LEFTY1,LIMS2,LRP4,MOBP,Nes,NOG,PLXNB3,PPL,PRKCH,SEMA6A,TBX3,TEC,TIMP3	HIF1A,NFKBIA,NOTCH1,SMAD3,SOX2,TP53,TP63
limma_stats - 2022-01-12 03:41 PM 1 0.05		S100A9	-0.12	other		-0.14		-0.147	0.318	0.00102	ABCG1,ADAMTS1,C3,CP,ENPP2,MMP13,MMP9,PLXNB3,POSTN,SEMA3B,STAC2	APP,AR,Ap1,ESR1,ESR2,HIF1A,IL6,JUN,Jnk,NFKBIA,NFkB (complex),NR3C1,PPARG,S100A8,S100A9,SMAD2,SP1,STAT3,estrogen receptor
limma_stats - 2022-01-12 03:41 PM 1 0.05		raloxifene		chemical drug		1.265		0.003	1.256	0.00102	CTSH,CXCL12,ENPP2,HOXC4,MATN2,MMP13,PPP1R3C,SOCS1,TGFA,TIMP3,TUBA4A	Ap1,EGFR,ESR1,ESR2,FOS,HIF1A,JUN,NFkB (complex),PPARG,SMAD2,SMAD3,SP1,TP53,estrogen receptor,raloxifene
limma_stats - 2022-01-12 03:41 PM 1 0.05		KIF3A	0.11	enzyme						0.00102	CYP51A1,GLI1,GLI2,MMP13	CTNNB1,ESRRA,GLI1,JUN,KIF3A,NFkB (complex),PPARG,SHH,SMAD3,TP53
limma_stats - 2022-01-12 03:41 PM 1 0.05		NOX1	0.395	enzyme		-0.313		-0.246	0.16	0.00102	EGFR,EPAS1,MMP9,TGFA	AR,Ap1,CHUK,EGFR,ERK,ESR1,HIF1A,NFKBIA,NFkB (complex),NOX1,PPARG,SMAD2,SMAD3,STAT3,TP53,estrogen receptor
limma_stats - 2022-01-12 03:41 PM 1 0.05		cis-urocanic acid		chemical drug						0.00102	ADAMTS1,CD55,EGFR,IGFBP3	HIF1A,NFkB (complex),SP1,STAT3,TP53,cis-urocanic acid,prostaglandin E2
limma_stats - 2022-01-12 03:41 PM 1 0.05		ID1	0.166	transcription regulator		-0.785		-0.15	-0.459	0.00105	CCN2,CEACAM1,FOXA2,IGFBP3,Ly6a (includes others),MMP13,MMP9	Ap1,CTNNB1,EGF,EGFR,HIF1A,ID1,JUN,NFKBIA,NFkB (complex),NOTCH1,PPARG,SMAD2,SMAD3,SP1,SP3,STAT3,TFAP2A,TP53,TP63,VHL,estrogen receptor
limma_stats - 2022-01-12 03:41 PM 1 0.05		HNRNPA2B1	0.135	other						0.00107	CP,CRIP1,FHL1,NOVA1,NRCAM,SCN9A,SEMA3B,SNAP25,SVEP1,UBASH3B
limma_stats - 2022-01-12 03:41 PM 1 0.05		KRT14	1.083	other						0.0011	KLK10,KLK8,KRT15,MMP13,MMP9	FOS,HIF1A,JUN,KRT14,SMAD2,SMAD3,SP1
limma_stats - 2022-01-12 03:41 PM 1 0.05		STAT		group		-1.941	bias	-0.451	-1.066	0.0011	AGT,CEBPD,LBP,SOCS1,SOCS2
limma_stats - 2022-01-12 03:41 PM 1 0.05		RGS2	-0.291	enzyme		0.707		0.232	0.05	0.00111	CEBPD,CXCL12,IGFBP3,ITM2A,MORC4,PSTPIP1,SLC16A3,ST6GAL1
limma_stats - 2022-01-12 03:41 PM 1 0.05		lysophosphatidic acid		chemical - other		-0.903	bias	-0.338	0.016	0.00111	ANKRD1,CCN2,EGFR,MMP9,NOS3,PPP1R3B,SOCS1,SPHK1	Ap1,ESR1,FOS,HIF1A,JUN,JUND,LPAR1,MRTFA,NFkB (complex),PPARA,PPARG,Ras homolog,SMAD2,SMAD3,SP1,STAT3,lysophosphatidic acid
limma_stats - 2022-01-12 03:41 PM 1 0.05		corticosterone		chemical - endogenous mammalian		-0.731		-0.036	-0.64	0.00112	ATP1B1,BDKRB2,CCN2,COL3A1,COL6A1,COL6A2,MMP9,NOS3,RELN,Tsc22d3	FOS,HIF1A,Insulin,JUN,NFKBIA,NFkB (complex),NR3C1,NR3C2,Nr1h,P38 MAPK,PPARG,RHOA,SMAD2,SP1,STAT3,TP53,corticosterone,estrogen receptor
limma_stats - 2022-01-12 03:41 PM 1 0.05		TFAP2C	0.406	transcription regulator		0.4		0.03	0.322	0.00113	CCN2,EGFR,IGFBP5,MMP9,RET,SEMA3B,TGFA	ERK,ESR1,ESR2,JUN,NCOR2,NFkB (complex),PPARG,STAT3,TFAP2C,TP53,estrogen receptor
limma_stats - 2022-01-12 03:41 PM 1 0.05		IL33	0.355	cytokine		-1.52	bias	-0.281	-0.657	0.00115	ABCA1,ABCG1,ADAMTS1,ALDH3A1,APOLD1,CD80,COL3A1,EGLN3,EPAS1,FGL2,HCAR2,IRAK3,MYLK,NFATC1,PIK3R5,PTGER4,TGFA,TRPV2	CCL2,ERK,ESR1,ESR2,IL13,IL33,IL4,IL6,JUN,NFkB (complex),PPARG,SMAD3,SP1,STAT3,STAT6,TP53,estrogen receptor
limma_stats - 2022-01-12 03:41 PM 1 0.05		MAPK14	-0.035	kinase		-1.796	bias	-0.258	-0.952	0.00116	ABCA1,ANKRD1,CD80,CEBPD,CYP51A1,EGFR,MMP13,MMP9,NFATC1,PLA2G5,SPHK1,TNN	Ap1,FOS,HIF1A,JUN,Jnk,MAPK14,NFKBIA,NFkB (complex),NR3C1,P38 MAPK,PPARG,SMAD2,SMAD3,SMAD7,SP1,STAT3,TGFB1,TNF,TP53,estrogen receptor
limma_stats - 2022-01-12 03:41 PM 1 0.05		CLOCK	-0.487	transcription regulator		-0.426		0.044	-0.557	0.00117	AK4,CCN2,CEBPA,CRISPLD1,CYP51A1,DUSP8,EGFR,IGFBP5,LIX1,MGP,MYLK,NADK2,PER2,TRIL	CLOCK,HIF1A,Insulin,NR3C1,PPARG,SP1,STAT3
limma_stats - 2022-01-12 03:41 PM 1 0.05		CREB1	-0.037	transcription regulator		0.127		-0.154	0.823	0.00117	ABCA1,AK4,APOLD1,BNIP3,Ccnjl,CEBPA,CEBPD,CGREF1,CIART,CYP51A1,EDIL3,FGL2,GDA,GRIA3,ITGBL1,MCAM,MCTP1,MMP13,PDE3B,PER2,PTPRR,SLC17A6,SOCS2,STAC2
limma_stats - 2022-01-12 03:41 PM 1 0.05		Lh		complex		0.233	bias	-0.251	1.039	0.00119	ACTG2,ADAMTS1,Bhlhe41,BTC,CD55,DHRS3,EGFR,MAFB,MMP9,NR5A1,PRKD1,RAB27A,RGS4,SLC16A3,SNAP25,TBX3,ZBTB16	CG,ERK,ESR2,HIF1A,Lh,NFKBIA,NFkB (complex),PPARG,SP1,SP3,STAT3,TP53,estrogen receptor,prostaglandin E2
limma_stats - 2022-01-12 03:41 PM 1 0.05		GW3965		chemical reagent		-0.185		0.039	-0.293	0.00119	ABCA1,ABCG1,APOD,CD80,CYTIP,GNGT2,HCAR2,MMP9,PKLR	D-glucose,GW3965,HIF1A,KLF11,NR1H3,NR1H4,Nr1h,PPARG,TP53
limma_stats - 2022-01-12 03:41 PM 1 0.05		forskolin		chemical toxicant		-0.192		-0.206	0.754	0.00119	ABCA1,ACTG2,ADAMTS1,ALDH3A1,ATP1B1,CCN2,CD55,CD80,CEBPD,CGREF1,DHRS3,EGLN3,EPHA4,FBLN5,GLI1,IGFBP3,IGFBP5,MMP9,NR5A1,PDC,PKLR,PPP1R3C,PRKD1,RAB27A,RET,RGS4,SLC17A6,SNAP25,TUBA4A	AR,CCL2,ESR1,ESR2,FSH,IL6,NFkB (complex),NGF,NR3C1,PPARG,SMAD2,SP1,STAT3,TP53,cyclic AMP,forskolin
limma_stats - 2022-01-12 03:41 PM 1 0.05		SKI	-0.432	transcription regulator		1.982		0.045	1.893	0.00121	BCL11B,GLI1,Nes,NRCAM
limma_stats - 2022-01-12 03:41 PM 1 0.05		mir-33	-0.12	microrna		1.964	bias	0.451	1.078	0.00121	ABCA1,ABCG1,AGT,CEBPA
limma_stats - 2022-01-12 03:41 PM 1 0.05		paclitaxel		chemical drug		0.478		-0.136	0.836	0.00122	ACKR3,CCN2,CD80,ENPP2,FOLR1,GFPT2,HPSE,IGFBP3,MMP9,NEFH,NFATC1,RFTN1,SCG5,SCN9A,TGFA,TUBA4A	APP,AR,Ap1,ESR1,HIF1A,Insulin,JUN,NFKBIA,NFkB (complex),NR3C1,PPARG,SP1,STAT3,TNF,TP53,estrogen receptor,paclitaxel
limma_stats - 2022-01-12 03:41 PM 1 0.05		BMP4	0.405	growth factor		-0.316	bias	-0.256	0.552	0.00125	CEBPA,EGFR,KRT23,LEFTY1,MMP13,NOG,PKLR,POSTN,PRKCH,RET,SPINT1,TBX3,TRPV2	Ap1,BMP4,Histone h3,SP1
limma_stats - 2022-01-12 03:41 PM 1 0.05		AMOT	0.09	other						0.00129	ANKRD1,CCN2
limma_stats - 2022-01-12 03:41 PM 1 0.05		AMOTL1	-0.133	other						0.00129	ANKRD1,CCN2	AMOTL1,AR,HIF1A,NFKBIA,NFkB (complex),PPARG,estrogen receptor
limma_stats - 2022-01-12 03:41 PM 1 0.05		BMP1	-0.345	peptidase						0.00129	DCN,IGFBP3	BMP1,ESR1,NFKBIA,PRL,STAT,STAT3,TP53
limma_stats - 2022-01-12 03:41 PM 1 0.05		DDX28	-0.001	enzyme						0.00129	EGFR,EPAS1
limma_stats - 2022-01-12 03:41 PM 1 0.05		Fascin		group						0.00129	CCN2,MMP9	AR,Fascin,HIF1A,NFKBIA,NFkB (complex),PPARG,estrogen receptor
limma_stats - 2022-01-12 03:41 PM 1 0.05		IFT20	0.212	other						0.00129	GLI1,GLI2
limma_stats - 2022-01-12 03:41 PM 1 0.05		LSS	-0.124	enzyme						0.00129	ABCA1,ABCG1
limma_stats - 2022-01-12 03:41 PM 1 0.05		SLC3A2	0.209	transporter						0.00129	ANKRD1,CCN2
limma_stats - 2022-01-12 03:41 PM 1 0.05		Z-LEHD-FMK		chemical reagent						0.00129	EGFR,SPHK1
limma_stats - 2022-01-12 03:41 PM 1 0.05		cetylpyridinium		chemical drug						0.00129	CTSK,NFATC1
limma_stats - 2022-01-12 03:41 PM 1 0.05		glycine ethyl ester		chemical reagent						0.00129	EGFR,TGFA
limma_stats - 2022-01-12 03:41 PM 1 0.05		hyodeoxycholic acid		chemical - endogenous mammalian						0.00129	ABCA1,ABCG1
limma_stats - 2022-01-12 03:41 PM 1 0.05		menin-MLL inhibitor 2		chemical reagent						0.00129	ABCA1,ABCG1
limma_stats - 2022-01-12 03:41 PM 1 0.05		pentosan polysulfate		chemical drug						0.00129	ABCA1,MMP9
limma_stats - 2022-01-12 03:41 PM 1 0.05		stigmasterol		chemical - endogenous mammalian						0.00129	ABCA1,ABCG1
limma_stats - 2022-01-12 03:41 PM 1 0.05		OSTM1	0.135	other						0.00132	CTSK,MAFB,NFATC1
limma_stats - 2022-01-12 03:41 PM 1 0.05		STAT3	0.036	transcription regulator		-1.886		-0.203	-0.989	0.00136	AGT,CCN2,CD80,CEACAM1,CEBPA,CEBPD,COL3A1,CTSK,ENPP2,EPAS1,FGL2,GRB10,IGFBP5,LBP,MAF,MAFB,mir-96,MMP13,MMP9,NFATC1,NOS3,PCOLCE2,RAB27A,RET,SOCS1,SOCS2,STC2	Ap1,CTNNB1,ERK,ESR1,ESR2,HIF1A,IFNG,IL1B,IL6,NFKBIA,NFkB (complex),NOTCH1,NR3C1,PPARG,SP1,STAT3,TP53,VEGFA,estrogen receptor
limma_stats - 2022-01-12 03:41 PM 1 0.05		tamoxifen		chemical drug		0.773		-0.023	0.848	0.00139	ACKR3,C3,CEBPD,CXCL12,EGFR,EPHA4,FHL2,FOLR1,GPER1,IGFBP3,LTBP2,NOS3,NRCAM,SDC3,SEMA3B,TGFA	4-hydroxytamoxifen,AR,Ap1,CHUK,ESR1,ESR2,JUN,NCOR2,NFKBIA,NFkB (complex),PPARG,SMAD3,SP1,STAT3,TFAP2C,TP53,estrogen receptor,tamoxifen
limma_stats - 2022-01-12 03:41 PM 1 0.05		CALCA		other		-1.373		-0.123	-0.988	0.0014	ANK3,CGNL1,COL3A1,CTSK,EGLN3,EPAS1,FGL2,NDRG2,PTGER4,TGFA,TRPV2
limma_stats - 2022-01-12 03:41 PM 1 0.05		1810019D21Rik		other		0.816		0.161	0.423	0.00142	BDKRB2,COL6A1,COL6A2,MMP9,NIPAL1,WNT7A
limma_stats - 2022-01-12 03:41 PM 1 0.05		telmisartan		chemical drug		1.387		0.044	1.289	0.00142	AGT,CCN2,MAS1,MMP9,NOS3,PLA2G5	AGT,Ap1,ESR1,ESR2,HIF1A,IL6,Insulin,JUN,JUND,NFkB (complex),NR3C1,PPARA,PPARG,SMAD3,SP1,STAT3,TP53,hydrogen peroxide,telmisartan
limma_stats - 2022-01-12 03:41 PM 1 0.05		LILRB1		transmembrane receptor		1.964	bias	0.451	1.078	0.00143	HSPB1,MAF,MMP9,UCHL1
limma_stats - 2022-01-12 03:41 PM 1 0.05		TINCR		other		-1.131		-0.075	-0.983	0.00143	ALOX12B,EGFR,EPAS1,MMP9
limma_stats - 2022-01-12 03:41 PM 1 0.05		medroxyprogesterone acetate		chemical drug	Inhibited	-2.426	bias	-0.292	-1.159	0.00143	ADAMTS1,ADCY1,CEBPA,COL3A1,CTSK,DCN,ENPP2,GLI1,HPSE,IQGAP2,ITGA8,LAMA2,MYLK,NOG,NOS3,PDE3B,PPL,SOCS1,ST6GAL1,WNT11,ZBTB16	ESR1,ESR2,HIF1A,IGF1R,IL6,NFKBIA,NR3C1,PPARG,PRL,SP1,STAT,STAT3,TP53,beta-estradiol,medroxyprogesterone acetate
limma_stats - 2022-01-12 03:41 PM 1 0.05		CD44	-0.182	other		-1.913	bias	-0.327	-0.993	0.00161	ACKR3,COL3A1,CTSK,IRAK3,ITGBL1,LIMS2,LTBP2,Ly6a (includes others),MMP13,MMP9,SFRP2,VAX2	Ap1,CD44,CTNNB1,EPAS1,FGF2,HGF,JUN,NFKBIA,NFkB (complex),PPARG,RHOA,SMAD2,SMAD3,SMAD7,SP1,STAT3,TGFB1,TP53,estrogen receptor,hyaluronic acid
limma_stats - 2022-01-12 03:41 PM 1 0.05		ADCYAP1	0.106	other		-0.235		-0.1	0.127	0.00163	CD80,CEBPD,COL3A1,EDIL3,ENPP2,GLI1,MCAM,NR5A1,POSTN,PPP1R3B,PTPRR,SNAP25,TGFBI	ADCYAP1,CREB1,ERK,HIF1A,Insulin,NFKBIA,NFkB (complex),NR3C1,P38 MAPK,PPARG,SMAD2,SP1,STAT3,TNF,TP53,estrogen receptor
limma_stats - 2022-01-12 03:41 PM 1 0.05		TGFA	-3.657	growth factor		-1.345	bias	-0.322	-0.585	0.00163	CCN2,EGFR,GPER1,MMP13,MMP9,PLA2G5,TGFA	Ap1,CTNNB1,EGFR,ERBB2,ESR2,FOS,HIF1A,JUN,NFkB (complex),NR3C1,PI3K (complex),SMAD2,SMAD3,SP1,STAT3,TGFA,TP53,estrogen receptor,prostaglandin E2
limma_stats - 2022-01-12 03:41 PM 1 0.05		PI3K (complex)		complex	Inhibited	-2.514	bias	-0.31	-1.46	0.00166	ABCA1,CCN2,CD55,FBLN5,FLI1,GLI1,GLI2,LTBP2,MCAM,MMP13,MMP9,NFATC1,NOS3,PLA2G5,POSTN	Ap1,IKBKB,Jnk,MRTFA,NFKBIA,NFkB (complex),NR3C1,P38 MAPK,PI3K (complex),PPARG,Ras homolog,SMAD2,STAT3,TNF,TP53,estrogen receptor
limma_stats - 2022-01-12 03:41 PM 1 0.05		S100A8	-0.584	other		0		-0.12	0.377	0.00167	ABCG1,ADAMTS1,CD80,CP,ENPP2,MMP13,MMP9,PLXNB3,POSTN,SEMA3B,STAC2	AR,CCL2,ESR1,ESR2,IL1B,IL6,NFKBIA,NFkB (complex),NOTCH1,NR1H3,PPARG,S100A8,SP1,STAT3,TP53,arachidonic acid
limma_stats - 2022-01-12 03:41 PM 1 0.05		HIC1	-1.227	transcription regulator		-0.418		0.078	-0.602	0.00169	ACKR3,BBOF1,CDO1,FHL2,MCAM,SNAP25
limma_stats - 2022-01-12 03:41 PM 1 0.05		TEAD4	-0.099	transcription regulator		0.522	bias	-0.268	1.223	0.00172	CCN2,CD34,CEBPA,COL3A1,EGFR,GLI2,IGFBP5,POSTN	Ap1,CTNNB1,HIF1A,NFkB (complex),STAT3,TEAD4,VEGFA
limma_stats - 2022-01-12 03:41 PM 1 0.05		AGTR1	-0.12	g-protein coupled receptor						0.00175	AGT,COL3A1,CP,EGFR,NOS3	AGTR1,Ap1,Jnk,NFkB (complex),NR3C1,NR3C2,PPARG,PPARGC1A,SMAD2,STAT3,aldosterone,telmisartan
limma_stats - 2022-01-12 03:41 PM 1 0.05		KDM3A	0.071	transcription regulator		-0.99	bias	-0.406	-0.111	0.00175	CCN2,CHRNB1,MCAM,MMP9,PPP1R3C
limma_stats - 2022-01-12 03:41 PM 1 0.05		Nr1h		group		-0.863		0.136	-1.28	0.00175	ABCA1,ABCG1,AGT,APOD,ATP1B1,C3,GLI1,NOS3,TIMP3,ZBTB16	24(S),25-epoxycholesterol,24-hydroxycholesterol,APP,Ap1,HIF1A,Insulin,JUN,LDLR,NFkB (complex),NR1H3,NR3C1,Nr1h,PPARG,SP1,STAT3
limma_stats - 2022-01-12 03:41 PM 1 0.05		IRS1	-0.61	enzyme						0.00184	CEBPA,CEBPD,COL3A1,COL6A1,COL6A3,FHL1,SFRP2,SPARCL1,TGFBI	HIF1A,IGF1R,INSR,IRS1,Insulin,NFKBIA,NR3C1,P38 MAPK,PPARG,SMAD2,SP1,STAT3,TP53
limma_stats - 2022-01-12 03:41 PM 1 0.05		KLF11	-0.185	transcription regulator		0.577		-0.109	0.766	0.00184	ADAMTS1,AGT,CCN2,CHRNB1,COL3A1,DCN,MMP13,MMP9,TIMP3	HIF1A,Insulin,KLF11,NR3C1,PPARG,SP1,STAT3
limma_stats - 2022-01-12 03:41 PM 1 0.05		HMGA1	-0.454	transcription regulator		-0.765		-0.14	-0.328	0.0019	AGT,BOK,CD80,CTSC,CTSH,IGFBP3,Ly6a (includes others),MMP9,RPL7A,SOD3,STEAP3	AR,HIF1A,HMGA1,NFKBIA,NFkB (complex),NOTCH1,PPARG,SMAD3,TP53,TP63,estrogen receptor
limma_stats - 2022-01-12 03:41 PM 1 0.05		GBX2	-0.12	transcription regulator						0.00194	ENPP2,LAMA2,MAFB,PLXNA4,TGFA
limma_stats - 2022-01-12 03:41 PM 1 0.05		TAF4B	0.278	transcription regulator		-1.969	bias	-0.451	-1.081	0.00195	CCN2,MMP13,RET,ZBTB16
limma_stats - 2022-01-12 03:41 PM 1 0.05		shikonin		chemical drug		0		0.164	-0.328	0.00195	ABCA1,ABCG1,CD34,MMP13	Ap1,Jnk,NFkB (complex),NR3C1,SMAD2,STAT3,shikonin
limma_stats - 2022-01-12 03:41 PM 1 0.05		LDLR	-0.312	transporter		-1.961		0.021	-2.002	0.00196	ABCA1,ABCG1,CD55,CEBPA,CTSC,CYTIP,FGL2,GNGT2,MMP9,NOS3,PKLR,SOCS1,WNT7A	Ap1,ESR1,IFNG,JUN,LDL,LDLR,NFKBIA,NFkB (complex),NR3C1,NR4A1,P38 MAPK,PPARG,SMAD2,SP1,STAT3,TNF,TP53,estrogen receptor
limma_stats - 2022-01-12 03:41 PM 1 0.05		APOE	-0.195	transporter		0.502	bias	0.277	-0.22	0.00197	ABCA1,ALOX12,ANK3,APOD,CCN2,CD80,CTSK,GAS7,GRIA3,LIMS2,LTBP2,MGP,MMP9,NEFH,NOS3,PCDH9,RELN	APOE,Ap1,CD44,CTNNB1,JUN,LDL,NFKBIA,NFkB (complex),NR3C1,P38 MAPK,PI3K (complex),PPARG,SMAD2,SMAD3,SP1,STAT3,TNF,TP53,estrogen receptor
limma_stats - 2022-01-12 03:41 PM 1 0.05		MRTFA	-0.431	transcription regulator	Inhibited	-2.3		-0.114	-1.984	0.00198	ACTG2,ANKRD1,CCN2,CXCL12,F11R,FHL1,FLI1,MMP9,MYL9,MYLK,SLC6A4
limma_stats - 2022-01-12 03:41 PM 1 0.05		tazemetostat		chemical drug		-0.424		0.119	-0.876	0.00201	ADAMTS1,ANKRD1,DHRS3,EGFR,EPHA3,FEZ1,GLI2,KLK8,LIN28B,NFATC1,OLFM1,RET,SLC43A1,STC2,UCHL1
limma_stats - 2022-01-12 03:41 PM 1 0.05		CDH1	0.117	other		0.2		-0.04	0.304	0.00201	EGFR,GLI1,GLI2,IGFBP3,KRT15,MCAM,MMP9	Ap1,CDH1,CTNNB1,Ca2+,FOS,HIF1A,JUN,NFKBIA,NFkB (complex),NR3C1,PI3K (complex),PPARG,SMAD2,SMAD3,SP1,STAT3,STAT6,STK11,TNF,TP53,estrogen receptor
limma_stats - 2022-01-12 03:41 PM 1 0.05		USF1	-0.072	transcription regulator						0.00201	ABCA1,AGT,CEACAM1,CEBPA,IGFBP3,NR5A1,PKLR
limma_stats - 2022-01-12 03:41 PM 1 0.05		FOXA2	-2.363	transcription regulator		-0.6		-0.11	-0.358	0.00203	ACTG2,ASTN1,C3,CD55,CEBPA,FOXA2,IGFBP5,LEFTY1,MAFB,MYL9,SLC10A6,SOD3,WNT7A
limma_stats - 2022-01-12 03:41 PM 1 0.05		LDL		complex	Inhibited	-2.013	bias	-0.264	-1.205	0.00204	ABCA1,ABCG1,ADCY1,C3,CCN2,CD80,CTSK,IGFBP3,IRAK3,MMP9,NOS3,PANX1,SOCS1,SPHK1	Ap1,ESR1,ESR2,IL17A,IL6,JUN,LDL,NFKBIA,NFkB (complex),PPARG,SMAD2,SMAD3,SP1,STAT3,STAT6,TNF,TP53,estrogen receptor,hyaluronic acid,lipopolysaccharide
limma_stats - 2022-01-12 03:41 PM 1 0.05		STAT6	-0.125	transcription regulator		-1.469		-0.066	-1.224	0.00209	APOLD1,CD80,Clca3a1/Clca3a2,COL3A1,CRIP1,IRAK3,Ly6a (includes others),MAF,MMP13,MMP9,NFATC1,PSTPIP1,SAMSN1,SCN9A,SOCS1,SOCS2,SPHK1,ST6GAL1,TRPV2,TXK	Ap1,ESR1,ESR2,IL13,IL4,IL6,JUN,MAPK14,NFKBIA,NFkB (complex),PPARG,SMAD2,SMAD3,SP1,STAT,STAT3,STAT5A,STAT6,TP53
limma_stats - 2022-01-12 03:41 PM 1 0.05		CD38	-0.566	enzyme	Inhibited	-2.578	bias	-0.405	-1.315	0.00211	ATP1B1,BNIP3,CRIP1,EGLN3,FGL2,LFNG,SLC16A3,SOCS1,SOCS2,UPB1	CD38,IFNG,NFKBIA,NFkB (complex),PPARG,SP1,STAT3
limma_stats - 2022-01-12 03:41 PM 1 0.05		SNAI1	-0.389	transcription regulator		-1.913		0.024	-1.981	0.00211	ADD2,ANKRD1,CCN2,CD55,CLCA2,GLI1,GLI2,MMP9,SPARCL1,TMOD4	AR,Ap1,CDH1,CTNNB1,JUN,NFkB (complex),SMAD3,SMAD7,SNAI1,SP1,TGFB1,TP53
limma_stats - 2022-01-12 03:41 PM 1 0.05		lithium		chemical drug		-0.849		-0.025	-0.799	0.00215	ADCY1,ADRA1B,ANK3,MMP9,PER2,RET,SLC6A4
limma_stats - 2022-01-12 03:41 PM 1 0.05		CCN2	-1.234	growth factor		-1.119		-0.234	-0.471	0.00218	ADAMTS1,CCN2,DCN,EGLN3,MMP13,MMP9,PI4K2B,TIMP3	Ap1,CCN2,CTNNB1,EPAS1,ESR1,ESR2,FGF2,FOS,HIF1A,IL6,JUN,Jnk,NFKBIA,NFkB (complex),NR3C1,P38 MAPK,PPARG,SMAD2,SMAD3,SP1,STAT3,TP53
limma_stats - 2022-01-12 03:41 PM 1 0.05		H89		chemical drug		0.34	bias	0.315	-0.539	0.0022	ABCA1,CD55,CD80,EGFR,IGFBP5,MMP13,MMP9,PDE3B,SNAP25,TGFA	AR,Ap1,ESR2,H89,HIF1A,Insulin,JUN,JUND,NFKBIA,NFkB (complex),NR3C1,P38 MAPK,PPARA,PPARG,Pkc(s),SMAD2,SP1,STAT3,TP53,cyclic AMP
limma_stats - 2022-01-12 03:41 PM 1 0.05		TSC2	-0.117	other		1.726	bias	0.271	0.874	0.0022	CP,CRIP1,CST6,CXCL12,ENPP2,HSPB1,IGFBP5,MGP,PPP1R3B,SLC14A1
limma_stats - 2022-01-12 03:41 PM 1 0.05		hydrocortisone		chemical - endogenous mammalian		-0.745		-0.08	-0.496	0.0022	ANKRD1,BDKRB2,CCN2,CD80,CEBPA,CEBPD,IGFBP3,IGFBP5,SEMA6A,STC2	AGT,Ap1,CTNNB1,EGF,ESR1,ESR2,HIF1A,IL6,JUN,NFKBIA,NFkB (complex),NR3C1,PPARG,SMAD3,SP1,STAT3,TEAD4,TP53,dexamethasone,hydrocortisone
limma_stats - 2022-01-12 03:41 PM 1 0.05		CDK7	0.038	kinase						0.00221	CD80,EGFR,STC2
limma_stats - 2022-01-12 03:41 PM 1 0.05		MED16	-0.454	transcription regulator						0.00221	CCN2,MMP13,MMP9	AR,MED16,SMAD2,SMAD3,SP1,STAT3
limma_stats - 2022-01-12 03:41 PM 1 0.05		icatibant		biologic drug						0.00221	BDKRB1,BDKRB2,NOS3	Ap1,KNG1,icatibant
limma_stats - 2022-01-12 03:41 PM 1 0.05		CHI3L1	-0.393	enzyme						0.00225	COL6A1,COL6A2,IGFBP5,MMP9
limma_stats - 2022-01-12 03:41 PM 1 0.05		NFIX	-0.062	transcription regulator		-1.96		-0.1	-1.763	0.00225	ADRA1B,PKLR,POSTN,SPARCL1
limma_stats - 2022-01-12 03:41 PM 1 0.05		geranylgeranyl pyrophosphate		chemical - endogenous mammalian		1.177		0.09	1	0.00225	ABCA1,CD55,MMP9,NOS3	Ap1,JUN,JUND,MRTFA,NFKBIA,NFkB (complex),NR1H3,NR3C1,P38 MAPK,PPARA,PPARG,RHOA,Ras homolog,SMAD2,SP1,STAT3,TP53,estrogen receptor,geranylgeranyl pyrophosphate
limma_stats - 2022-01-12 03:41 PM 1 0.05		ERG	-0.12	transcription regulator		-1.108	bias	-0.332	-0.127	0.00229	ALOX12,BDKRB1,CHRNB1,FHL1,MMP9,NLGN1,NOS3,NRCAM,PREX2,RHOJ,WNT11,ZBTB16
limma_stats - 2022-01-12 03:41 PM 1 0.05		BSCL2	0.008	other						0.00234	ANKRD1,CEBPA,IGFBP5,MARK1,MMP13,SCG5
limma_stats - 2022-01-12 03:41 PM 1 0.05		HBEGF	0.164	growth factor		-0.937	bias	-0.322	-0.233	0.00239	EGFR,IGFBP3,MMP9,SLC16A3,TGFA	Ap1,CTNNB1,EGFR,ERBB2,ERK,ESR1,ESR2,HBEGF,HIF1A,JUN,NFkB (complex),PPARG,SMAD2,SMAD3,STAT3,TP53,VHL,estrogen receptor
limma_stats - 2022-01-12 03:41 PM 1 0.05		SP2509		chemical reagent		-0.424		0.126	-0.905	0.00242	ADAMTS1,ANKRD1,DHRS3,EGFR,EPHA3,FEZ1,GLI2,KLK8,LIN28B,NFATC1,OLFM1,RET,SLC43A1,STC2,UCHL1
limma_stats - 2022-01-12 03:41 PM 1 0.05		pyrrolidine dithiocarbamate		chemical reagent		0.98	bias	0.317	0.098	0.00244	ABCA1,BDKRB1,CCN2,CD80,DUSP8,MMP13,MMP9,SAMSN1	Ap1,CCL2,ERK,JUN,Jnk,MAPK14,NFKBIA,NFkB (complex),NR3C1,P38 MAPK,PPARG,SMAD2,SP1,STAT3,TP53,estrogen receptor,pyrrolidine dithiocarbamate
limma_stats - 2022-01-12 03:41 PM 1 0.05		simvastatin		chemical drug		1.175		0.097	0.875	0.00247	ABCA1,ABCG1,ADAMTS1,CACNA1G,CCN2,CD55,GLI1,IGFBP3,Ly6a (includes others),MMP9,NFATC1,NOS3	Ap1,CTNNB1,ESR2,HIF1A,JUN,LDL,MRTFA,NFKBIA,NFkB (complex),NR3C1,P38 MAPK,PPARG,Ras homolog,SMAD2,SP1,STAT3,TP53,VEGFA,cyclic AMP,simvastatin
limma_stats - 2022-01-12 03:41 PM 1 0.05		PARP1	0.025	enzyme		-0.955	bias	-0.256	-0.254	0.0025	ABCA1,CD80,COL3A1,CXCL12,EGFR,MMP9,SOCS1,SOCS2,TGFA	Ap1,ERK,IL1B,Jnk,NFKBIA,NFkB (complex),NOTCH1,NR3C1,P38 MAPK,PARP1,PPARG,SMAD2,SP1,STAT3,TNF,TP53,estrogen receptor
limma_stats - 2022-01-12 03:41 PM 1 0.05		genistein		chemical drug		0.261		-0.124	0.756	0.0025	BDKRB1,C3,CCN2,CD80,CEBPA,CTSH,CTSK,CXCL12,FOLR1,GLI1,KCNJ2,LBP,MMP13,MMP9,NOS3,Rnase2 (includes others),SOCS1,SPHK1	Ap1,ESR1,ESR2,IL6,JUN,LDL,NFKBIA,NFkB (complex),PPARG,SMAD2,SP1,STAT,STAT3,TNF,TP53,estrogen receptor,genistein
limma_stats - 2022-01-12 03:41 PM 1 0.05		C5AR1	0.651	g-protein coupled receptor		-1.698	bias	-0.262	-1.063	0.00253	C3,CD55,CD80,DCN,LTBP2,MMP9	AR,Ap1,C5AR1,CTNNB1,IL1B,JUN,NFKBIA,NFkB (complex),NOTCH1,NR3C1,PI3K (complex),PPARG,SMAD3,SMAD7,SP1,STAT3,TGFB1,TNF,TP53,estrogen receptor
limma_stats - 2022-01-12 03:41 PM 1 0.05		AMOTL2	-0.076	other						0.00254	ANKRD1,CCN2
limma_stats - 2022-01-12 03:41 PM 1 0.05		B9D1	-1.151	other						0.00254	FOXA2,GLI1
limma_stats - 2022-01-12 03:41 PM 1 0.05		PPP1R18	-0.077	other						0.00254	CTSK,NFATC1
limma_stats - 2022-01-12 03:41 PM 1 0.05		TBR1	0.405	transcription regulator						0.00254	BCL11B,RELN
limma_stats - 2022-01-12 03:41 PM 1 0.05		TMEM231	-0.627	other						0.00254	FOXA2,GLI1
limma_stats - 2022-01-12 03:41 PM 1 0.05		cloprostenol		chemical drug						0.00254	MMP13,SOCS1	Ap1,ESR2,NFkB (complex),NR3C1,NR3C2,PGR,PPARG,SMAD2,STAT,STAT3,TP53,cloprostenol,progesterone
limma_stats - 2022-01-12 03:41 PM 1 0.05		miR-515-5p (and other miRNAs w/seed UCUCCAA)		mature microrna						0.00254	PIK3C2B,SPHK1
limma_stats - 2022-01-12 03:41 PM 1 0.05		bisindolylmaleimide I		chemical drug		0.947	bias	0.379	-0.109	0.00258	AGT,CCN2,CD55,EGFR,MMP13,MMP9,NR5A1,SAMSN1	AR,Ap1,Ca2+,ERK,HIF1A,Jnk,NFKBIA,NFkB (complex),NR3C1,PPARG,Pkc(s),SMAD2,SP1,STAT3,STAT6,TP53,bisindolylmaleimide I,estrogen receptor
limma_stats - 2022-01-12 03:41 PM 1 0.05		Histone h2a		group						0.00258	HOXC4,HOXC5,HOXC6,IGFBP5
limma_stats - 2022-01-12 03:41 PM 1 0.05		NPR1	-0.375	enzyme		1.154	bias	0.312	0.539	0.00258	AGT,COL3A1,MMP9,RGS4	NFKBIA,NPR1,NR3C1,P38 MAPK,SMAD2,STAT3,TP53
limma_stats - 2022-01-12 03:41 PM 1 0.05		PPARA	0.289	ligand-dependent nuclear receptor		-0.139		-0.133	0.362	0.0026	ABCA1,C3,CEACAM1,CEBPA,CEBPD,CFH,CXCL12,CYP51A1,F11R,GSTK1,IGFBP3,IGFBP5,KHK,KRT23,MGST3,MMP9,PKLR,PLIN4,SOCS2,TMTC2	ESR1,ESR2,HIF1A,IL6,Insulin,JUN,JUND,NFKBIA,NFkB (complex),NR3C1,P38 MAPK,PPARA,PPARG,SMAD2,SP1,STAT3,TNF,TP53,estrogen receptor
limma_stats - 2022-01-12 03:41 PM 1 0.05		FAS	0.405	transmembrane receptor		1.375		0.035	1.271	0.0026	CCN2,CD80,CEBPD,COL3A1,COL6A1,COL6A3,FGL2,GRIA3,IQGAP2,MGP,MMP13,MMP9,PIK3C2B,PLCL2,PSTPIP1,PTGER4,TUBA4A	Ap1,Ca2+,EGFR,FAS,HIF1A,IgG,Jnk,NFKBIA,NFkB (complex),NR3C1,P38 MAPK,SMAD2,SMAD3,SP1,STAT3,STAT6,TP53,estrogen receptor
limma_stats - 2022-01-12 03:41 PM 1 0.05		NEDD9	-0.725	other		-1.195		0.072	-1.384	0.00261	BNIP3,CACNA1G,LYPD1,MMP9,PLAC8,PPP1R3B,SLC14A1	HIF1A,NEDD9,NFkB (complex),PPARG,STAT3,TP53,VHL
limma_stats - 2022-01-12 03:41 PM 1 0.05		Wnt		group		-0.13		-0.239	0.398	0.00263	CD34,CEBPA,EGFR,GLI1,MMP9	CTNNB1,ESRRA,HIF1A,Insulin,JUN,NFkB (complex),NR3C1,NR3C2,PPARG,PPARGC1A,SMAD3,SNAI1,SP1,STAT3,TP53,Wnt,aldosterone
limma_stats - 2022-01-12 03:41 PM 1 0.05		LIF	0.322	cytokine		-1.566		-0.115	-1.228	0.00266	CD34,CEBPD,ENPP2,FOXA2,HPSE,LBP,MMP13,Nes,RET,RGS4,SOCS1,SOCS2	Ap1,Ca2+,Histone h3,LIF,NFKBIA,NFkB (complex),NR3C1,P38 MAPK,SMAD2,SP1,STAT,STAT3,STAT6,TP53,estrogen receptor
limma_stats - 2022-01-12 03:41 PM 1 0.05		atorvastatin		chemical drug		-0.569		0.077	-0.825	0.00266	ABCA1,ABCG1,CCN2,CD55,CYP51A1,EGFR,GLI1,MMP9,NOS3,POSTN,SLC25A51,SOD3	Ap1,CTNNB1,JUN,Jnk,MRTFA,NFKBIA,NFkB (complex),NR1H3,NR3C1,P38 MAPK,PI3K (complex),PPARG,Ras homolog,SMAD2,SMAD3,STAT3,TP53,atorvastatin
limma_stats - 2022-01-12 03:41 PM 1 0.05		CCR2		g-protein coupled receptor	Inhibited	-2.121	bias	-0.282	-1.322	0.00272	COL6A1,COL6A2,COL6A3,CXCL12,DCN,MMP13,MMP9,TGFBI	AR,Ap1,CCR2,CTNNB1,IL4,JUN,NFKBIA,NFkB (complex),SMAD2,SMAD3,SMAD7,SP1,STAT3,STAT6,TGFB1,TP53,hyaluronic acid
limma_stats - 2022-01-12 03:41 PM 1 0.05		CIP2A	-0.089	other		0.816		0.169	0.402	0.00273	ACTG2,DCN,LRP4,PDE2A,SLC16A3,TUBA4A
limma_stats - 2022-01-12 03:41 PM 1 0.05		IKBKG	-0.144	kinase	Inhibited	-2.254	bias	-0.317	-1.31	0.00275	C3,CEBPD,CP,CXCL12,DCN,ENPP2,EPAS1,MGP,SOD3	AR,Ap1,CHUK,ESR1,HIF1A,IKBKB,IKBKG,NFKBIA,NFkB (complex),PPARG,SMAD3,STAT3,TNF,TP53,estrogen receptor
limma_stats - 2022-01-12 03:41 PM 1 0.05		molybdenum disulfide		chemical reagent		-0.333		0.193	-0.913	0.00275	ACTG2,BDKRB1,CTSC,CTSK,FHL1,IGFBP5,LIMS2,LRRC17,SCG5
limma_stats - 2022-01-12 03:41 PM 1 0.05		MSI1	-1.767	other						0.00277	MMP9,SI,TIMP3
limma_stats - 2022-01-12 03:41 PM 1 0.05		PIAS3	-0.362	transcription regulator						0.00277	MMP13,MMP9,NFATC1	Ap1,Jnk,NFkB (complex),NR3C1,PIAS3,SMAD2,STAT,STAT3,TP53
limma_stats - 2022-01-12 03:41 PM 1 0.05		WNT3	0.405	other						0.00277	GLI1,GLI2,POSTN
limma_stats - 2022-01-12 03:41 PM 1 0.05		thioacetamide		chemical toxicant		-1.287	bias	-0.387	-0.428	0.00278	ADAMTS1,CCN2,CD55,COL3A1,CP,FBLN5,IGFBP3,MMP13,NLGN1,SPARCL1,STEAP3,Tsc22d3,TSPAN8	Ap1,SMAD3,SMAD7,SP1,TGFB1,TP53,thioacetamide
limma_stats - 2022-01-12 03:41 PM 1 0.05		ERBB4	-0.12	kinase		0.896		-0.035	0.983	0.00279	COL3A1,CXCL12,EGFR,IGFBP5,SPARCL1,TIMP3,WNT7A	Ap1,CTNNB1,EGFR,EPAS1,ERBB2,ERBB3,ERBB4,ESR2,FGF2,HIF1A,NFKBIA,NOTCH1,PGR,SMAD2,SMAD3,STAT3,TP53,TP63,estrogen receptor
limma_stats - 2022-01-12 03:41 PM 1 0.05		EHMT1	-0.004	transcription regulator	Inhibited	-2.121	bias	-0.407	-0.971	0.00287	C3,CEBPD,CP,PPL,SCARA5,SDSL,SH3TC1,STAC2
limma_stats - 2022-01-12 03:41 PM 1 0.05		ERBB3	-1.303	kinase		1		-0.061	1.169	0.00287	CCN2,COL6A1,CTSK,CXCL12,EGFR,IGFBP5,MATN2,TIMP3	Ap1,CTNNB1,EGF,EGFR,ERBB2,ERBB3,ERBB4,ERK,ESR2,HIF1A,JUN,NFkB (complex),PPARG,SMAD2,SMAD3,STAT3,TP53,estrogen receptor
limma_stats - 2022-01-12 03:41 PM 1 0.05		C3AR1	0.284	g-protein coupled receptor		-1.279		-0.164	-0.93	0.00289	C3,CD55,CD80,DCN,LTBP2	Ap1,C3AR1,ESR1,ESR2,IL6,PPARG,SMAD3,SMAD7,SP1,STAT3,TGFB1,TP53
limma_stats - 2022-01-12 03:41 PM 1 0.05		ROCK1	0.071	kinase		-1.982	bias	-0.419	-1.152	0.00295	CCN2,COL3A1,COL6A2,LAMA2	FOS,JUN,NFKBIA,NFkB (complex),NR3C1,NR3C2,Nr1h,PPARG,RHOA,ROCK1,STAT3,TP53,estrogen receptor
limma_stats - 2022-01-12 03:41 PM 1 0.05		PAX3	0.36	transcription regulator						0.00297	DPEP1,FHL1,LRRC17,MCAM,MGP,MMP9,NMU,OLFM1,RET,TCN2,TIMP3	HIF1A,NFKBIA,NOTCH1,PAX3,SMAD3,TP53,TP63
limma_stats - 2022-01-12 03:41 PM 1 0.05		SHH	-0.12	peptidase		-1.302	bias	-0.296	-0.545	0.00297	ADAMTS1,EGFR,FOXA2,FOXD1,GLI1,GLI2,IGFBP5,LFNG,NOG,NOS3,SFRP2	Ap1,CTNNB1,GLI1,HIF1A,JUN,JUND,NFKBIA,NFkB (complex),NOTCH1,NR3C1,PI3K (complex),PPARA,PPARG,SHH,SMAD3,SMO,SP1,TP53,TP63
limma_stats - 2022-01-12 03:41 PM 1 0.05		STAT5A	0.168	transcription regulator		-0.484		-0.093	-0.225	0.00311	ABCA1,ABCG1,ALDH3A1,CEACAM1,CEBPA,EGLN3,EPAS1,MAF,mir-96,SCG5,SOCS1,SOCS2,TGFBI,TSPAN8	ESR1,ESR2,IL13,IL6,JUN,NFkB (complex),PPARG,SP1,STAT3,STAT5A,STAT6
limma_stats - 2022-01-12 03:41 PM 1 0.05		COLQ	-0.665	other		-0.13		-0.052	-0.016	0.00317	CHRNB1,COL6A3,DCN,FBLN5,LRP4,MMP9
limma_stats - 2022-01-12 03:41 PM 1 0.05		dimethylnitrosamine		chemical toxicant		-1.387	bias	-0.322	-0.672	0.00318	BMP3,COL3A1,IGFBP5,MMP9,PRKCH
limma_stats - 2022-01-12 03:41 PM 1 0.05		omeprazole		chemical drug						0.00318	AGT,CCN2,CXCL12,EPAS1,GSTK1
limma_stats - 2022-01-12 03:41 PM 1 0.05		bisphenol A		chemical - endogenous mammalian		-1.816		-0.171	-1.284	0.00321	C3,CCN2,CXCL12,F11R,GPER1,LBP,MMP9,NOS3,POSTN,SLC6A4,TIMP3	AR,Ap1,CTNNB1,ESR1,ESR2,FOS,JUN,JUND,NCOR2,NFkB (complex),NR3C1,NR3C2,PGR,PPARA,PPARG,SMAD3,SMAD7,SP1,STAT3,TFAP2C,TP53,bisphenol A,estrogen receptor,progesterone
limma_stats - 2022-01-12 03:41 PM 1 0.05		quercetin		chemical drug		0.694		-0.084	0.968	0.00329	ABCA1,C3,CRIP1,EGFR,HPSE,MAFB,MMP13,MMP9,MRGPRF,PER2,PLAC8,ZCCHC24	AR,Ap1,Ca2+,ERK,HIF1A,IKBKB,NFKBIA,NFkB (complex),PARP1,PPARG,SP1,STAT3,STAT6,TP53,VHL,estrogen receptor,quercetin
limma_stats - 2022-01-12 03:41 PM 1 0.05		NR4A1	0.586	ligand-dependent nuclear receptor		0.784		0.074	0.552	0.0033	APOD,CCN2,CEBPA,Clca3a1/Clca3a2,COL6A1,COL6A2,CXCL12,KCNIP3,Ly6a (includes others),MMP13,MMP9,NOS3,PKLR,PPP1R3C	D-glucose,HIF1A,IL13,Insulin,JUN,KLF11,NFKBIA,NFkB (complex),NOTCH1,NR1H4,NR3C1,NR4A1,PPARG,SMAD3,SP1,STAT3,STAT6,TP53,TP63,VHL
limma_stats - 2022-01-12 03:41 PM 1 0.05		TET2	-0.609	enzyme		0.378		-0.18	0.855	0.00332	CA8,CEBPA,FGL2,MMP13,RNF144A,SLC6A4,SPINT1,TGFA,ZBTB16
limma_stats - 2022-01-12 03:41 PM 1 0.05		SMAD2	0.051	transcription regulator	Inhibited	-2.771		-0.168	-2.306	0.00337	CCN2,COL3A1,CYP51A1,MMP13,MMP9,NOS3,SPHK1,TIMP3	AR,Ap1,CTNNB1,ESR1,HIF1A,Insulin,JUN,NFkB (complex),NR3C1,NR4A1,PPARG,SMAD2,SMAD3,SMAD7,SP1,STAT,STAT3,TGFB1,TP53
limma_stats - 2022-01-12 03:41 PM 1 0.05		24-hydroxycholesterol		chemical - endogenous mammalian						0.00341	ABCA1,ABCG1,AGT	24-hydroxycholesterol,NR1H3,PPARG
limma_stats - 2022-01-12 03:41 PM 1 0.05		BDKRB2	-2.732	g-protein coupled receptor						0.00341	BDKRB1,CCN2,NOS3	Ap1,BDKRB2,CTNNB1,HIF1A,NFKBIA,NFkB (complex),NOS3,PPARG,RHOA,SMAD2,SMAD3,SMAD7,STAT3,TP53,Tgf beta,VEGFA,estrogen receptor
limma_stats - 2022-01-12 03:41 PM 1 0.05		LPAR1	-0.282	g-protein coupled receptor						0.00341	CCN2,MMP9,SPHK1	Ap1,CTNNB1,ERK,JUN,Jnk,LPAR1,MRTFA,NFKBIA,NFkB (complex),NR3C1,PI3K (complex),PPARG,RHOA,SMAD2,SMAD3,STAT3,TP53,estrogen receptor
limma_stats - 2022-01-12 03:41 PM 1 0.05		MFGE8	-0.208	other						0.00341	CCN2,COL3A1,EDIL3	MFGE8,NFKBIA,NFkB (complex),PPARG,RHOA,STAT3,estrogen receptor
limma_stats - 2022-01-12 03:41 PM 1 0.05		TWIST2	-0.119	transcription regulator		-1.067		-0.137	-0.795	0.00348	FBLN5,MAF,MGST3,MMP9,POSTN
limma_stats - 2022-01-12 03:41 PM 1 0.05		DIO3	-0.12	enzyme		-0.632		0.061	-0.824	0.00354	CFH,COL6A1,EPAS1,GDA,KCNH1,MMP9,NR5A1,PTPRR,SLC16A4,SNED1
limma_stats - 2022-01-12 03:41 PM 1 0.05		SNCA	2.856	enzyme		-1.557		0.047	-1.72	0.00358	AGT,BCL11B,BTC,DHRS3,EGFR,GDA,MARK1,MMP9,NPTXR,PDE2A,PLAC8,PLXNB3,RET,SCN7A,SLC17A7,SORCS1,UCHL1
limma_stats - 2022-01-12 03:41 PM 1 0.05		JAK1/2		group	Inhibited	-2.449	bias	-0.438	-1.376	0.00366	BCL11B,GDA,NPTXR,PDE2A,PLAC8,SLC17A7
limma_stats - 2022-01-12 03:41 PM 1 0.05		INSR	0.116	kinase		-0.87		-0.221	-0.057	0.00367	ALDH6A1,ANKRD1,ATP1B1,CCN2,CEBPA,COL6A3,CYP51A1,FHL1,FOXA2,GRB10,HOXC4,HOXC6,LIN28B,MMP9,MYOM2,NOG,NOS3,PKLR,PRKD1,RPL7A,SFRP2,SOCS2	Ap1,HIF1A,IGF1R,INSR,Insulin,NFkB (complex),NR3C1,PPARG,SMAD2,SP1,STAT,STAT3,TP53
limma_stats - 2022-01-12 03:41 PM 1 0.05		TGFB3	-0.724	growth factor	Inhibited	-2.598	bias	-0.311	-1.79	0.00373	ACTG2,CCN2,COL3A1,LTBP2,MGP,MMP9,SDC3,TIMP3	AR,Ap1,CTNNB1,EPAS1,ESR1,ESR2,FGF2,HIF1A,HRAS,NFkB (complex),NOTCH1,SMAD2,SMAD3,SMAD7,SP1,STAT3,TGFB3,TP53,beta-estradiol
limma_stats - 2022-01-12 03:41 PM 1 0.05		IHH	-1.045	enzyme		-1.254		-0.179	-0.783	0.00377	BTC,COL27A1,EDIL3,GLI1,MMP13,PLIN4,POSTN
limma_stats - 2022-01-12 03:41 PM 1 0.05		SLC22A5	0.336	transporter		-1		-0.189	-0.622	0.00378	COL3A1,IGFBP3,NOG,TGFBI
limma_stats - 2022-01-12 03:41 PM 1 0.05		carbenoxolone		chemical toxicant		0.849		0.18	0.491	0.00378	CCN2,COL3A1,MMP9,NOS3	HIF1A,Insulin,NR3C1,NR3C2,PPARG,SP1,STAT3,carbenoxolone
limma_stats - 2022-01-12 03:41 PM 1 0.05		BAPTA-AM		chemical reagent		-0.447	bias	0.307	-1.133	0.0038	MMP13,NFATC1,SCN9A,SOCS1,SOCS2	AR,BAPTA-AM,NFkB (complex),PARP1,SP1,STAT3,TP53
limma_stats - 2022-01-12 03:41 PM 1 0.05		cytochalasin D		chemical toxicant		0.838	bias	0.308	0.194	0.0038	CCN2,MMP9,NOS3,SOX5,TRPV4	Ap1,ESR1,FOS,JUN,MRTFA,NFKBIA,NFkB (complex),NOS3,NR3C1,NR3C2,Nr1h,P38 MAPK,SMAD2,STAT3,TP53,cytochalasin D
limma_stats - 2022-01-12 03:41 PM 1 0.05		mir-223	-0.12	microrna		-1.706		-0.052	-1.552	0.00381	ABCA1,Cd33,CD34,FGL2,Ly6a (includes others),MMP13,NDRG2,POSTN,TGFBI	HIF1A,Insulin,NR3C1,PPARG,SP1,STAT3,mir-223
limma_stats - 2022-01-12 03:41 PM 1 0.05		NR1H3	0.483	ligand-dependent nuclear receptor		-1.033		-0.049	-0.915	0.00392	ABCA1,ABCG1,APOD,CD55,CTSC,CYTIP,FGL2,GLI1,GNGT2,MMP9,PKLR,SOCS1	24(S),25-epoxycholesterol,IFNG,IL4,JUN,JUND,NFKBIA,NFkB (complex),NR1H3,Nr1h,PPARA,PPARG,SMAD3,SP1,STAT3,STAT6,TNF,TP53,estrogen receptor
limma_stats - 2022-01-12 03:41 PM 1 0.05		GNAQ	-0.275	enzyme						0.00398	ADAMTS1,AK4,ANKRD1,BNIP3,CCN2,CXCL12,NDRG2,RELN,SPHK1	Ap1,ESR1,ESR2,GNAQ,IKBKB,NFKBIA,NFkB (complex),NR3C1,P38 MAPK,PPARG,SMAD2,SP1,STAT3,TP53
limma_stats - 2022-01-12 03:41 PM 1 0.05		Notch		group		-1.539		-0.053	-1.381	0.00398	AGT,ANKRD1,CRIP1,HPSE,MYLK,Nes,NFATC1,SVIP,TMEM121
limma_stats - 2022-01-12 03:41 PM 1 0.05		KLF4	-0.449	transcription regulator		-1.843		-0.233	-1.058	0.00399	ADAMTS1,BCL11B,CD34,CEBPA,CST6,GLI2,GPER1,HSPB1,MMP13,NOS3,PPL,SOCS1,SOD3,SPHK1,TBX3	AR,Ap1,CTNNB1,HIF1A,Histone h3,KLF4,NFKBIA,NFkB (complex),PPARG,SMAD2,SMAD3,SMAD7,SP1,STAT3,estrogen receptor
limma_stats - 2022-01-12 03:41 PM 1 0.05		TFCP2	-0.257	transcription regulator						0.00414	CFH,MMP9,TGFA	Ap1,EGFR,HIF1A,SMAD2,SMAD3,TFCP2,estrogen receptor
limma_stats - 2022-01-12 03:41 PM 1 0.05		glycerol		chemical - endogenous mammalian						0.00414	ABCA1,AGT,GLI1	JUN,JUND,NFkB (complex),PPARA,PPARG,SP1,glycerol
limma_stats - 2022-01-12 03:41 PM 1 0.05		mevastatin		chemical drug						0.00414	ABCA1,ADAMTS1,NOS3	APOE,Ap1,MRTFA,Nr1h,Ras homolog,SP1,STAT3,mevastatin
limma_stats - 2022-01-12 03:41 PM 1 0.05		salubrinal		chemical reagent						0.00414	CTSK,NFATC1,SNAP25
limma_stats - 2022-01-12 03:41 PM 1 0.05		PLK1	-0.162	kinase						0.00414	ACKR3,ANKRD1,BOK,EGFR,TGFBI	AR,HIF1A,NFKBIA,NFkB (complex),NOTCH1,PLK1,PPARG,SMAD3,STAT3,TP53,TP63,estrogen receptor
limma_stats - 2022-01-12 03:41 PM 1 0.05		NFKB2	-0.11	transcription regulator		1.092		-0.146	1.512	0.00416	CA8,CD34,CXCL12,ENPP2,IGFBP5,MAF,MMP9,PER2,SCN9A	AR,ESR1,ESR2,IL6,JUN,NFKB2,NFKBIA,NFkB (complex),Nr1h,PPARG,SMAD3,SP1,STAT3,TNF,TP53,estrogen receptor
limma_stats - 2022-01-12 03:41 PM 1 0.05		aspirin		chemical drug		1.313	bias	0.273	0.472	0.00416	ABCA1,ABCG1,CD80,FBLN5,GLI1,IGFBP3,MCAM,MMP13,MMP9,POSTN	Ap1,CTNNB1,ERK,IKBKB,JUN,NFKBIA,NFkB (complex),NR3C1,P38 MAPK,PI3K (complex),PPARG,SMAD2,SMAD3,SMAD7,SP1,STAT3,TGFB1,TP53,aspirin,estrogen receptor
limma_stats - 2022-01-12 03:41 PM 1 0.05		DASA-58		chemical reagent						0.00417	ABCA1,ABCG1
limma_stats - 2022-01-12 03:41 PM 1 0.05		FEZF2	-0.12	transcription regulator						0.00417	BCL11B,SLC17A7
limma_stats - 2022-01-12 03:41 PM 1 0.05		HEPH	1.138	transporter						0.00417	CP,HEPH
limma_stats - 2022-01-12 03:41 PM 1 0.05		HOXD11		transcription regulator						0.00417	FOXD1,ITGA8
limma_stats - 2022-01-12 03:41 PM 1 0.05		IL31RA	-0.133	transmembrane receptor						0.00417	SOCS1,SOCS2	Ap1,IL31RA,NFkB (complex),SMAD2,STAT,STAT3,TP53
limma_stats - 2022-01-12 03:41 PM 1 0.05		JV-1-65 hGHRH(1-29)NH2		chemical reagent						0.00417	EGFR,GRPR
limma_stats - 2022-01-12 03:41 PM 1 0.05		KMT2B	0.082	transcription regulator						0.00417	HOXC6,IRAK3
limma_stats - 2022-01-12 03:41 PM 1 0.05		LRP8	0.136	transmembrane receptor						0.00417	ABCA1,RELN
limma_stats - 2022-01-12 03:41 PM 1 0.05		allosamidin		chemical reagent						0.00417	ABCA1,ABCG1
limma_stats - 2022-01-12 03:41 PM 1 0.05		darusentan		chemical drug						0.00417	COL3A1,NOS3
limma_stats - 2022-01-12 03:41 PM 1 0.05		halofuginol		chemical reagent						0.00417	C3,MMP13
limma_stats - 2022-01-12 03:41 PM 1 0.05		TRAF3IP2	-0.277	enzyme	Inhibited	-2.177	bias	-0.385	-1.339	0.0042	AGT,CCN2,CEBPD,COL3A1,MMP9,POSTN	AR,Ap1,ESR1,ESR2,HIF1A,IKBKB,IL6,Jnk,NFKBIA,NFkB (complex),NR3C1,PPARG,SMAD2,SP1,STAT3,TNF,TP53,TRAF3IP2,estrogen receptor
limma_stats - 2022-01-12 03:41 PM 1 0.05		IL17A	-0.12	cytokine		-1.618		-0.248	-0.744	0.0042	BTC,C3,CCN2,CEBPD,CTSK,CXCL12,EDIL3,MMP13,MMP9,NFATC1,NOS3,SOCS1,TGFA,TIMP3	Ap1,ESR1,ESR2,IFNG,IL17A,IL6,NFKBIA,NFkB (complex),NR3C1,P38 MAPK,PPARG,SMAD2,SP1,STAT,STAT3,TNF,TP53,estrogen receptor
limma_stats - 2022-01-12 03:41 PM 1 0.05		STK11	-0.004	kinase		-0.708		-0.109	-0.321	0.00433	ASPHD2,ASTN1,CEBPA,COL3A1,GLI1,GRIA3,IGFBP5,MCAM,MMP9,NRCAM,PDE2A,SLC16A4,SPARCL1,TGFA	ESR1,ESR2,HIF1A,IGF1R,IL6,NFKBIA,NOTCH1,NR3C1,P38 MAPK,PPARG,PRKAA2,SMAD2,SMAD3,SP1,STAT3,STK11,TP53,TP63
limma_stats - 2022-01-12 03:41 PM 1 0.05		PSMB11	-0.887	peptidase		0.493	bias	0.363	-0.521	0.00433	CD5,COL27A1,COL3A1,COL6A1,COL6A2,CXCL12,HPSE,PIK3R5
limma_stats - 2022-01-12 03:41 PM 1 0.05		RHOA	-0.036	enzyme		-0.372		-0.192	0.056	0.00448	AGT,CCN2,COL3A1,ITGBL1,MMP13,MMP9,NOS3	Ap1,ERK,Jnk,NFkB (complex),NOS3,NR3C1,PPARG,RHOA,SMAD2,SMAD3,SMAD7,STAT,STAT3,TP53,Tgf beta,estrogen receptor
limma_stats - 2022-01-12 03:41 PM 1 0.05		miR-146a-5p (and other miRNAs w/seed GAGAACU)		mature microrna		-0.769	bias	0.451	-1.934	0.00448	CFH,EGFR,LBP,MR1,NLGN1,NOVA1,VWCE
limma_stats - 2022-01-12 03:41 PM 1 0.05		triamcinolone acetonide		chemical drug		-0.847		-0.009	-0.818	0.00448	ANGPTL7,CYTIP,EPHA4,HFE,IGFBP3,MMP13,SEMA6A,SFRP2,SOCS2,STC2,ZBTB16
limma_stats - 2022-01-12 03:41 PM 1 0.05		isotretinoin		biologic drug		0.311	bias	-0.299	1.023	0.00449	ABCA1,ABCG1,IGFBP3,MMP13,MMP9,RBP1	AR,Ap1,CTNNB1,EGF,EGFR,HIF1A,JUN,NFkB (complex),PARP1,SMAD2,SMAD3,SMAD7,SP1,STAT3,TGFB1,TP53,estrogen receptor,isotretinoin
limma_stats - 2022-01-12 03:41 PM 1 0.05		miR-145-5p (and other miRNAs w/seed UCCAGUU)		mature microrna		0.615	bias	0.451	-0.457	0.00449	ACTG2,F11R,FLI1,MYL9,NR5A1,RAB27A
limma_stats - 2022-01-12 03:41 PM 1 0.05		MYB		transcription regulator		-0.601		-0.175	-0.118	0.0045	C3,CD34,CXCL12,EGFR,IGFBP3,IGFBP5,NMU,PDE2A,SOCS2,SPHK1
limma_stats - 2022-01-12 03:41 PM 1 0.05		Ca2+		chemical - endogenous mammalian		-0.92		-0.189	-0.22	0.00459	ALOX12,CD80,CEBPD,EGFR,ENPP1,MCAM,MGP,MMP13,MMP9,Nes,NOS3,NR5A1,PER2,SCN9A	Ca2+,IL1B,JUN,MAPK14,NFKBIA,NFkB (complex),NOTCH1,NR3C1,P38 MAPK,PPARG,SMAD2,SMAD3,SP1,STAT3,TNF,TP53,estrogen receptor,hydrogen peroxide
limma_stats - 2022-01-12 03:41 PM 1 0.05		HGF	-0.063	growth factor		-1.509	bias	-0.31	-0.375	0.0046	ACKR3,ADAMTS1,ANK3,CCN2,COL3A1,CTSK,EPHA4,FOXA2,GRB10,IGFBP3,MAS1,MMP13,MMP9,NFATC1,NOS3,NRCAM,PTPRR,SOCS2,TGFA,TIMP3	AR,Ap1,ESR1,ESR2,HGF,IL6,JUN,NFKBIA,NFkB (complex),NR3C1,P38 MAPK,PPARG,SMAD2,SMAD3,SP1,STAT,STAT3,TP53
limma_stats - 2022-01-12 03:41 PM 1 0.05		aldosterone		chemical - endogenous mammalian	Inhibited	-2.431	bias	-0.334	-1.405	0.00468	ADAMTS1,AGT,ATP1B1,CACNA1G,CCN2,CEBPA,COL3A1,EGFR,NDRG2,ZBTB16	Ap1,CTNNB1,ESR1,ESR2,FOS,IL6,JUN,NFKBIA,NFkB (complex),NR3C1,NR3C2,Nr1h,PPARG,PTH,RHOA,SP1,STAT3,TP53,aldosterone,estrogen receptor
limma_stats - 2022-01-12 03:41 PM 1 0.05		IGF1R	-0.018	transmembrane receptor		-0.931	bias	-0.292	-0.035	0.00472	ANKRD1,Cd33,CEBPA,COL3A1,GLI1,GPER1,GRB10,IGFBP3,IGFBP5,MYOM2,NOS3,SCARA5,TGFBI,TIMP3	ESR1,ESR2,Growth hormone,HIF1A,IGF1R,INSR,Insulin,NFKBIA,NOTCH1,NR3C1,P38 MAPK,PPARG,SMAD2,SMAD3,SP1,STAT3,TP53,TP63
limma_stats - 2022-01-12 03:41 PM 1 0.05		ETV5	-0.333	transcription regulator		-1.195		-0.095	-1.009	0.00473	CXCL12,KRT23,MAF,NRCAM,RAB27A,RET,TIMP3
limma_stats - 2022-01-12 03:41 PM 1 0.05		sphingosine-1-phosphate		chemical - endogenous mammalian		-0.448		-0.216	0.108	0.00473	CCN2,COL3A1,EGFR,ENPP2,MMP9,NOS3,SPHK1	AR,Ap1,EGFR,ESR1,ESR2,HIF1A,IL6,MRTFA,NFKBIA,NFkB (complex),PPARG,RHOA,Ras homolog,SMAD2,SMAD3,SP1,STAT3,estrogen receptor,sphingosine-1-phosphate
limma_stats - 2022-01-12 03:41 PM 1 0.05		NRXN1	-0.12	transporter						0.00475	CXCL12,F11R,FBLN5,MGP
limma_stats - 2022-01-12 03:41 PM 1 0.05		hymecromone		chemical drug		1.708		0.184	1.394	0.00475	ACKR3,EGFR,MMP13,MMP9	AR,HIF1A,NFKBIA,NFkB (complex),PPARG,estrogen receptor,hymecromone
limma_stats - 2022-01-12 03:41 PM 1 0.05		SPDEF	0.591	transcription regulator	Activated	2.236		0.226	1.732	0.0048	CCN2,CD34,COL6A1,COL6A2,COL6A3,EGFR
limma_stats - 2022-01-12 03:41 PM 1 0.05		cyclic AMP		chemical - endogenous mammalian		-1.717	bias	-0.29	-0.731	0.0048	ABCA1,CCN2,CD80,CEBPA,CEBPD,IGFBP3,IGFBP5,MMP9,MYLK,NFATC1,NR5A1,TGFA,TRPV4	ESR1,ESR2,HIF1A,IL6,Insulin,NFKBIA,NFkB (complex),NR3C1,P38 MAPK,PPARG,SMAD2,SP1,STAT3,TEAD4,TNF,TP53,cyclic AMP,estrogen receptor,hydrocortisone
limma_stats - 2022-01-12 03:41 PM 1 0.05		NRAS	0.142	enzyme		0.518		0.177	0.023	0.00481	ANKRD1,CD34,CEACAM1,CFH,EPAS1,FHL1,GLI1,LBP,MGP,MMP13,NSG1	Ap1,NFkB (complex),NRAS,SMAD2,STAT,STAT3,TP53
limma_stats - 2022-01-12 03:41 PM 1 0.05		dextran sulfate		chemical drug		-1.681		-0.245	-1.046	0.00486	ADAMTS1,AGT,C3,CCN2,CD80,CFH,ENPP2,GLI1,GLI2,MMP13,MMP9,MYLK,SPHK1,STEAP3	AR,Ap1,ESR1,ESR2,HIF1A,IL1B,IL6,JUN,Jnk,LDL,NFKBIA,NFkB (complex),NOTCH1,NR3C1,PPARG,SMAD2,SP1,STAT3,dextran sulfate,estrogen receptor
limma_stats - 2022-01-12 03:41 PM 1 0.05		H2AZ1	0.265	other						0.00489	FOXA2,HPSE,IGFBP5,NOS3,WNT7A
limma_stats - 2022-01-12 03:41 PM 1 0.05		14,15-epoxyeicosatrienoic acid		chemical - endogenous mammalian						0.00494	CTSK,EGFR,MMP9	14,15-epoxyeicosatrienoic acid,ERK,FOS,HIF1A,JUN,JUND,NFKBIA,NFkB (complex),PPARA,PPARG,SMAD2,SMAD3,SP1,STAT3,TNF,TP53,estrogen receptor
limma_stats - 2022-01-12 03:41 PM 1 0.05		A-769662		chemical reagent						0.00494	ABCA1,ABCG1,MMP9
limma_stats - 2022-01-12 03:41 PM 1 0.05		FKBP4	0.301	enzyme						0.00494	C3,CEACAM1,NOS3
limma_stats - 2022-01-12 03:41 PM 1 0.05		TARBP2	0.328	other						0.00494	MAF,MYL9,RET
limma_stats - 2022-01-12 03:41 PM 1 0.05		bombesin		chemical - endogenous mammalian						0.00494	GRB10,IGFBP3,ZBTB16
limma_stats - 2022-01-12 03:41 PM 1 0.05		LIPE	0.125	enzyme						0.00501	ABCA1,ANKRD1,CDO1,CEBPA,CP,CSRP3,GRB10,POSTN
limma_stats - 2022-01-12 03:41 PM 1 0.05		VEGFA	-0.1	growth factor		-1.111	bias	-0.334	0.044	0.00514	ADAMTS1,AK4,CCN2,CD34,CD55,CD80,CEACAM1,CXCL12,GRB10,IGFBP5,MMP9,MYLK,NFATC1,NOS3	Ap1,CTNNB1,ESRRA,JUN,Jnk,NFKBIA,NFkB (complex),NOS3,NR3C1,P38 MAPK,SMAD2,SMAD3,STAT,STAT3,TP53,VEGFA
limma_stats - 2022-01-12 03:41 PM 1 0.05		ERBB2	0.153	kinase		-0.573		-0.189	0.281	0.00521	ADGRL3,BNIP3,CCN2,CD34,COL3A1,COL6A1,COL6A2,COL6A3,CRIP1,CXCL12,CYP51A1,DPEP1,EGFR,FOLR1,HEPH,HSPB1,IGFBP3,IGFBP5,LTBP2,MAF,MMP13,MMP9,MYL9,PLAC8,SCG5,SOCS2,SPARCL1,SPINT1,ST6GAL1,TGFA,TGFBI,TIMP3	Ap1,EGFR,ERBB2,ERBB4,FOS,HIF1A,JUN,NFKBIA,NFkB (complex),NOTCH1,PPARG,SMAD2,SMAD3,SP1,STAT3,TP53,TP63,VHL,estrogen receptor
limma_stats - 2022-01-12 03:41 PM 1 0.05		Ap1		complex	Inhibited	-2.182	bias	-0.405	-1.07	0.00525	CCN2,CXCL12,IGFBP3,MMP13,MMP9,NOG,NOS3,RSPO3,SOCS1,TGFA	AR,Ap1,ESR1,ESR2,FOS,GATA4,HIF1A,IGF1,JUN,NCOR2,NFKBIA,NFkB (complex),PPARG,SMAD2,SMAD3,SP1,STAT3,TFAP2C,TP53,estrogen receptor
limma_stats - 2022-01-12 03:41 PM 1 0.05		GLIS2	-0.439	transcription regulator	Activated	2	bias	0.401	1.198	0.0053	C3,CCN2,LTBP2,MGP
limma_stats - 2022-01-12 03:41 PM 1 0.05		IGF2BP1	0.212	translation regulator		-1.109		-0.123	-0.871	0.0053	COL6A2,COL6A3,GLI1,LIN28B
limma_stats - 2022-01-12 03:41 PM 1 0.05		betulinic acid		chemical drug		-0.48	bias	0.276	-1.016	0.0053	ABCA1,CXCL12,MMP9,NOS3	AR,Ap1,ESR1,HIF1A,Insulin,JUN,NFKBIA,NFkB (complex),NR3C1,NR4A1,Nr1h,PPARG,SMAD3,SP1,STAT3,TNF,TP53,betulinic acid,estrogen receptor
limma_stats - 2022-01-12 03:41 PM 1 0.05		LMNB1	-0.068	other						0.0053	CRIP1,CXCL12,CYP51A1,MGP,TGFBI
limma_stats - 2022-01-12 03:41 PM 1 0.05		miR-199a-5p (and other miRNAs w/seed CCAGUGU)		mature microrna	Activated	2.449	bias	0.439	1.373	0.00545	ACTG2,C3,DCN,MYL9,WNT7A,ZBTB16
limma_stats - 2022-01-12 03:41 PM 1 0.05		FSH		complex		0.838		-0.137	1.276	0.00546	ACTG2,ADAMTS1,BTC,CCN2,CD55,DHRS3,EGFR,GPER1,IGFBP3,MICOS10-NBL1/NBL1,MMP9,NOS3,NR5A1,PRKD1,RAB27A,RGS4,SNAP25	AR,Ap1,CG,CTNNB1,ESR1,ESR2,FSH,HIF1A,IL6,NFKBIA,NFkB (complex),PPARG,Pkc(s),SP1,SP3,STAT3,TP53,VEGFA,beta-estradiol
limma_stats - 2022-01-12 03:41 PM 1 0.05		GW9662		chemical reagent		0.798		0.162	0.372	0.00557	ABCA1,CCN2,CEACAM1,CEBPA,EGLN3,FOXA2,NOS3	Ap1,GW9662,Histone h3,JUN,JUND,N-cor,NFkB (complex),NR3C1,PPARA,PPARG,SP1,STAT3,rosiglitazone
limma_stats - 2022-01-12 03:41 PM 1 0.05		deferoxamine		chemical drug		-0.706		-0.205	-0.037	0.00572	BNIP3,CACNA1G,CP,EGFR,EGLN3,EPAS1,GAS7,IGFBP3,IGFBP5,SERPINB8,TEC	CTNNB1,EPAS1,ERBB2,ESR2,HIF1A,NFKBIA,NFkB (complex),NOTCH1,PPARG,SMAD3,STAT3,TP53,TP63,VHL,deferoxamine,estrogen receptor
limma_stats - 2022-01-12 03:41 PM 1 0.05		DCN	-1.494	other		-0.831		0.044	-0.918	0.00573	CCN2,EGFR,MMP13,MMP9,TIMP3	AR,CCN2,CTNNB1,DCN,ERBB2,ESR2,FBN1,HIF1A,IL1B,JUN,NFkB (complex),NOTCH1,PPARG,SMAD2,SMAD3,SP1,STAT3,TP53,estrogen receptor
limma_stats - 2022-01-12 03:41 PM 1 0.05		GRIN1	-0.244	ion channel		-0.447		0.226	-0.952	0.00573	EPHA3,GLYAT,IGFBP3,SEMA6A,SLC6A4
limma_stats - 2022-01-12 03:41 PM 1 0.05		TSHZ3	0.365	transcription regulator		-1.477		-0.067	-1.329	0.00573	ADCY1,IGFBP3,PDE2A,STAC2,TRMT61A
limma_stats - 2022-01-12 03:41 PM 1 0.05		FGF7	0.154	growth factor		-0.801	bias	-0.268	-0.156	0.00581	CEBPA,CEBPD,EGFR,MMP13,MMP9,SI	AR,Ap1,Ca2+,ERK,FGF7,NFKBIA,NFkB (complex),NR3C1,P38 MAPK,PPARG,SMAD2,SMAD3,SP1,STAT3,STAT6,TP53,estrogen receptor,hyaluronic acid
limma_stats - 2022-01-12 03:41 PM 1 0.05		BARX2	-0.12	transcription regulator						0.00584	MMP9,SOX5,TIMP3
limma_stats - 2022-01-12 03:41 PM 1 0.05		HOTAIRM1		other						0.00584	CFH,GRB10,MCTP1
limma_stats - 2022-01-12 03:41 PM 1 0.05		mir-221	0.554	microrna		0.747		0.245	0.265	0.00589	CCN2,MAF,MMP9,TIMP3
limma_stats - 2022-01-12 03:41 PM 1 0.05		SP3	0.034	transcription regulator		-0.351		-0.226	0.232	0.00592	ABCA1,ALOX12,CEACAM1,CEBPA,CYP51A1,EGFR,HPSE,IGFBP3,MYLK,NOS3,NPTXR	Ap1,Histone h3,SMAD3,SMAD7,SP1,SP3,TGFB1,TP53
limma_stats - 2022-01-12 03:41 PM 1 0.05		DICER1	-0.176	enzyme		0.171		-0.016	0.225	0.00608	APOD,EPHA3,MAF,MCAM,MMP9,NEFH,NFATC1,NOS3,PRKD1,RET,RFTN1,SCN9A,SERTAD4,WNT7A
limma_stats - 2022-01-12 03:41 PM 1 0.05		REST	-0.174	transcription regulator		0.505	bias	0.387	-0.428	0.00608	CEBPA,CMKLR1,CXCL12,NEFH,Nes,NPTXR,OSBP2,SNAP25,UCHL1	Ap1,ESR1,NR4A1,REST,SP1,TP53
limma_stats - 2022-01-12 03:41 PM 1 0.05		ANGPT2	0.753	growth factor		-0.951	bias	-0.332	-0.035	0.00612	ABCA1,AGT,COL3A1,CYP51A1,EGFR,MMP9,NOS3,POSTN,RDH10,SOD3,TCN2	ANGPT2,AR,Ap1,ERK,JUN,JUND,Jnk,NFKBIA,NFkB (complex),NR3C1,P38 MAPK,PPARA,PPARG,Pkc(s),SMAD2,SP1,STAT3,TP53,estrogen receptor
limma_stats - 2022-01-12 03:41 PM 1 0.05		4-iodo-6-phenylpyrimidine		chemical reagent						0.00617	CTSK,NFATC1
limma_stats - 2022-01-12 03:41 PM 1 0.05		BDKRB1	-1.81	g-protein coupled receptor						0.00617	BDKRB1,CCN2
limma_stats - 2022-01-12 03:41 PM 1 0.05		FGF13	-0.12	growth factor						0.00617	MMP13,MMP9
limma_stats - 2022-01-12 03:41 PM 1 0.05		FKBP8	0.147	other						0.00617	GLI1,MMP9
limma_stats - 2022-01-12 03:41 PM 1 0.05		FLT4	-0.665	transmembrane receptor						0.00617	NOS3,SOCS1	Ap1,FLT4,NFkB (complex),SMAD2,STAT,STAT3,TP53
limma_stats - 2022-01-12 03:41 PM 1 0.05		HAND2-AS1		other						0.00617	MMP9,NMU
limma_stats - 2022-01-12 03:41 PM 1 0.05		KMT2C	-0.456	transcription regulator						0.00617	HOXC6,MMP9
limma_stats - 2022-01-12 03:41 PM 1 0.05		SAG	0.484	other						0.00617	GLI1,SLC17A7
limma_stats - 2022-01-12 03:41 PM 1 0.05		ZFP36L2	-0.69	transcription regulator						0.00617	NEFH,SNAP25
limma_stats - 2022-01-12 03:41 PM 1 0.05		carboxymethylflavin		chemical - endogenous mammalian						0.00617	GLI1,MMP9
limma_stats - 2022-01-12 03:41 PM 1 0.05		formylmethylflavin		chemical - endogenous non-mammalian						0.00617	GLI1,MMP9
limma_stats - 2022-01-12 03:41 PM 1 0.05		lumefantrine		chemical drug						0.00617	FLI1,HSPB1
limma_stats - 2022-01-12 03:41 PM 1 0.05		lumichrome		chemical - endogenous non-mammalian						0.00617	GLI1,MMP9
limma_stats - 2022-01-12 03:41 PM 1 0.05		naphthalene		chemical toxicant						0.00617	EGFR,TGFA
limma_stats - 2022-01-12 03:41 PM 1 0.05		phytic acid		chemical - endogenous non-mammalian						0.00617	CTSK,MMP9
limma_stats - 2022-01-12 03:41 PM 1 0.05		trigonelline		chemical - endogenous mammalian						0.00617	AGT,MAS1
limma_stats - 2022-01-12 03:41 PM 1 0.05		captopril		chemical drug		0.946		-0.116	1.223	0.00618	AGT,CP,LTBP2,MMP9,POSTN,TSPAN8	AGT,Ap1,HIF1A,NFkB (complex),PPARG,TP53,captopril
limma_stats - 2022-01-12 03:41 PM 1 0.05		BMP6	-0.991	growth factor		0.277		-0.205	0.675	0.00618	ADAMTS1,CCN2,MATN2,MMP13,NOG,PCOLCE2,PRKD1	BMP6,HIF1A,ID1,NFkB (complex),TFAP2A,TP53
limma_stats - 2022-01-12 03:41 PM 1 0.05		TP73	-0.665	transcription regulator		-0.227		-0.133	0.282	0.00629	BDKRB2,C3,CD55,DHRS3,EGFR,GPR176,HPSE,IGFBP3,IGFBP5,MICOS10-NBL1/NBL1,MMP13,NAP1L3,PPL,RAB7B,RELN,SPINT1,TIMP3	FOS,HIF1A,JUN,SMAD2,SMAD3,SP1,TP53,TP63,TP73
limma_stats - 2022-01-12 03:41 PM 1 0.05		NCSTN	-0.233	peptidase		0.528	bias	0.251	0.043	0.00651	CEBPA,CEBPD,EGFR,Ly6a (includes others)	NCSTN,NFkB (complex),NOTCH1,SMAD3,STAT3
limma_stats - 2022-01-12 03:41 PM 1 0.05		gefitinib		chemical drug		-1.483		0.169	-1.848	0.00655	ADAMTS1,C3,CEBPD,EGFR,GLI1,HSPB1,IGFBP5,MMP9,TIMP3,TSPAN8	AR,CTNNB1,ERBB2,ERBB3,ESR2,FOS,HIF1A,JUN,NFKBIA,NFkB (complex),NR3C1,Nr1h,P38 MAPK,PGR,SMAD2,SMAD3,SP1,STAT3,TP53,estrogen receptor,gefitinib
limma_stats - 2022-01-12 03:41 PM 1 0.05		Ctbp		group						0.00683	ACKR3,CTSK,RAB29
limma_stats - 2022-01-12 03:41 PM 1 0.05		PCYT2	0.191	enzyme						0.00683	ABCA1,ABCG1,PKLR
limma_stats - 2022-01-12 03:41 PM 1 0.05		TLX3	-0.12	transcription regulator						0.00683	GRIA3,RET,SLC17A6
limma_stats - 2022-01-12 03:41 PM 1 0.05		thiazolidinedione		chemical drug						0.00683	ABCG1,NFATC1,SPHK1
limma_stats - 2022-01-12 03:41 PM 1 0.05		tomatidine		chemical - endogenous non-mammalian						0.00683	CTSK,MMP9,NFATC1	NFKBIA,NR3C1,P38 MAPK,SMAD2,STAT3,TP53,tomatidine
limma_stats - 2022-01-12 03:41 PM 1 0.05		vitamin K2		chemical drug						0.00683	COL6A1,MATN2,MGP
limma_stats - 2022-01-12 03:41 PM 1 0.05		AICAR		chemical - endogenous mammalian		-1.32		-0.09	-1.084	0.00685	ABCA1,ABCG1,EGFR,MMP9,NOS3,PKLR,SOD3	AICAR,D-glucose,HIF1A,Insulin,JUN,JUND,KLF11,KRAS,MAPK14,NFKBIA,NFkB (complex),NR1H4,NR3C1,PPARA,PPARG,SMAD2,SP1,STAT3,TP53,estrogen receptor
limma_stats - 2022-01-12 03:41 PM 1 0.05		TNFRSF1B	-0.503	transmembrane receptor		-1.915		-0.211	-1.364	0.00685	CXCL12,LBP,mir-96,MMP13,MMP9,NEFH,TGFA	Ap1,ESR1,FOS,HIF1A,JUN,Jnk,NFKBIA,NFkB (complex),NR3C1,P38 MAPK,PPARG,SMAD2,SMAD3,SP1,STAT3,TNF,TNFRSF1B,TP53,estrogen receptor
limma_stats - 2022-01-12 03:41 PM 1 0.05		FGFR2	0.087	kinase		-1.153		-0.118	-0.843	0.00689	COL3A1,CTSC,CTSH,FOXA2,GRB10,NOG,TENM3,TSPAN8
limma_stats - 2022-01-12 03:41 PM 1 0.05		JUND	-0.607	transcription regulator						0.00697	AGT,C3,COL6A1,MMP13,MMP9,SOCS1	Ap1,ESR1,FOS,HIF1A,IFNG,JUN,JUND,NFKBIA,NFkB (complex),PPARG,SMAD2,SMAD3,SP1,STAT3,TP53,VHL
limma_stats - 2022-01-12 03:41 PM 1 0.05		TP63	-0.387	transcription regulator		0.214		-0.204	1.006	0.00702	ADAMTS1,ALOX12,BDKRB2,BOK,CCN2,CEACAM1,CEBPA,EGFR,F11R,FOXA2,HOXC4,IGFBP3,KHK,MMP13,PKLR,POSTN,RELN,TIMP3,WNT7A	Ap1,FOS,HIF1A,Histone h3,JUN,MYB,NFKBIA,NFkB (complex),NOTCH1,PPARG,SMAD2,SMAD3,SP1,STAT3,TP53,TP63,TP73,VHL
limma_stats - 2022-01-12 03:41 PM 1 0.05		E. coli B4 lipopolysaccharide		chemical toxicant		-0.407	bias	-0.291	0.6	0.00703	CALML4,CD80,Clca3a1/Clca3a2,FGL2,FOLR1,IRAK3,Ly6a (includes others),NOS3,RAB7B,SAMSN1,SLC14A1,SOCS1,STC2	CSF3,E. coli B4 lipopolysaccharide,IFNG,IL1B,NFKBIA,NFkB (complex),NOTCH1,NR4A1,PPARG,SP1,STAT3
limma_stats - 2022-01-12 03:41 PM 1 0.05		Gcg	-0.12	other		-0.447		-0.187	-0.03	0.00718	ATP1B1,CSRP3,CTSC,SDSL,SLC25A51
limma_stats - 2022-01-12 03:41 PM 1 0.05		IL-1R		group		-1.446	bias	-0.435	-0.488	0.00718	COL3A1,EGFR,IGFBP3,MMP13,MMP9	ESR1,ESR2,IL-1R,IL1,IL1B,IL6,JUN,JUND,NFKBIA,NFkB (complex),NOTCH1,NR3C1,P38 MAPK,PPARG,SMAD2,SP1,STAT3,TNF,TP53,estrogen receptor
limma_stats - 2022-01-12 03:41 PM 1 0.05		GNB2	-0.465	enzyme						0.00719	CD80,CYTIP,MAFB,PTGER4
limma_stats - 2022-01-12 03:41 PM 1 0.05		XDH	-0.637	enzyme	Activated	2		0.075	1.85	0.00719	ABCA1,ABCG1,CCN2,CEBPA	AR,Ap1,ESR2,Jnk,NFkB (complex),NR3C1,PPARG,Pkc(s),SMAD2,SP1,STAT3,TP53,XDH,cyclic AMP
limma_stats - 2022-01-12 03:41 PM 1 0.05		exenatide		biologic drug						0.00719	ABCA1,AGT,CCN2,MMP9	Ap1,CTNNB1,HIF1A,Insulin,JUN,Jnk,NFkB (complex),NR3C1,PI3K (complex),PPARG,SMAD2,SMAD3,SP1,STAT,STAT3,TP53,exenatide
limma_stats - 2022-01-12 03:41 PM 1 0.05		nicotinic acid		chemical - endogenous mammalian		1.412		0.05	1.316	0.00719	ABCA1,ABCG1,CEACAM1,MMP9	Ap1,ESR1,ESR2,IL6,JUN,JUND,LDL,NFkB (complex),NR3C1,PPARA,PPARG,SMAD3,SMAD7,SP1,STAT3,TGFB1,TP53,cyclic AMP,nicotinic acid
limma_stats - 2022-01-12 03:41 PM 1 0.05		TFAP2A	-0.32	transcription regulator		1.529		0.006	1.513	0.0072	ABCA1,ADRA1D,BOK,CEBPA,EGFR,ITGBL1,Ly6a (includes others),MMP9	Ap1,CDH1,CTNNB1,ESR1,JUN,NFkB (complex),NR4A1,SP1,SP3,TFAP2A,TP53
limma_stats - 2022-01-12 03:41 PM 1 0.05		cholecalciferol		chemical - endogenous mammalian		-1.51	bias	-0.259	-0.783	0.0072	CD80,CEBPA,CEBPD,CTSK,EGFR,GAS7,IGFBP3,SERPINB8	Ap1,CCL2,Ca2+,ESR1,ESR2,IL6,NFKBIA,NFkB (complex),NR3C1,NR4A1,P38 MAPK,PPARG,SMAD2,SP1,STAT3,STAT6,TP53,cholecalciferol,estrogen receptor
limma_stats - 2022-01-12 03:41 PM 1 0.05		MACROH2A1	0.252	other		-1.41		0.116	-1.663	0.00739	ABCA1,GSG1,KRT23,LIN28B,SOCS2,TBX3
limma_stats - 2022-01-12 03:41 PM 1 0.05		IL1		group		-1.478	bias	-0.289	-0.436	0.00789	ADAMTS1,ALDH3A1,C3,CD34,CD55,CEACAM1,CEBPD,CP,CTSC,DCN,EGFR,MMP13,MMP9,PANX1,SPHK1	Ap1,ESR1,ESR2,HIF1A,IL1,IL6,JUN,MAPK14,NFKBIA,NFkB (complex),PPARG,SMAD2,SMAD3,SMAD7,SP1,STAT3,TGFB1,TNF,TP53,estrogen receptor,prostaglandin E2
limma_stats - 2022-01-12 03:41 PM 1 0.05		SLC16A2	-0.12	transporter		0		0.183	-0.366	0.0079	Cbr2,NEFH,SLC16A3,STAC2
limma_stats - 2022-01-12 03:41 PM 1 0.05		COX4I1	0.32	enzyme						0.00791	POSTN,SFRP2,TSPAN8
limma_stats - 2022-01-12 03:41 PM 1 0.05		STAT3 inhibitor VI		chemical reagent						0.00791	AGT,COL3A1,ENPP2	Ap1,ESR1,ESR2,IL6,NFkB (complex),PPARG,SMAD2,SP1,STAT,STAT3,STAT3 inhibitor VI,TP53
limma_stats - 2022-01-12 03:41 PM 1 0.05		WWTR1-CAMTA1		fusion gene/product						0.00791	CCN2,CEBPD,Ly6a (includes others)
limma_stats - 2022-01-12 03:41 PM 1 0.05		YAP/TAZ		group						0.00791	CCN2,GLI2,HSPB1
limma_stats - 2022-01-12 03:41 PM 1 0.05		elovanoid N32		chemical - endogenous mammalian						0.00791	CFH,MMP13,MMP9
limma_stats - 2022-01-12 03:41 PM 1 0.05		pirfenidone		chemical drug						0.00791	CCN2,COL3A1,POSTN	NFKBIA,NFkB (complex),PPARG,RHOA,STAT3,estrogen receptor,pirfenidone
limma_stats - 2022-01-12 03:41 PM 1 0.05		BCL2	-0.093	transporter		-0.245		-0.171	0.2	0.00794	BNIP3,CD5,CTSH,MCAM,MMP9,SNAP25,SPHK1	BCL2,HIF1A,NFKBIA,NOTCH1,SMAD3,TP53,TP63
limma_stats - 2022-01-12 03:41 PM 1 0.05		streptozocin		chemical drug		-0.181		-0.077	0.074	0.00808	ATP1B1,CACNA1B,CCN2,CEBPA,COL3A1,CXCL12,MAF,MAFB,MMP9,NOS3,PKLR,SCN9A,SOD3	HIF1A,INSR,Insulin,NFKBIA,NFkB (complex),NOS3,NR3C1,NR3C2,P38 MAPK,PPARG,SMAD2,SP1,STAT3,TP53,corticosterone,streptozocin
limma_stats - 2022-01-12 03:41 PM 1 0.05		APC	-0.105	enzyme		-0.849		0.055	-0.958	0.0083	BTC,CD55,CXCL12,EGFR,GLI1,GLI2,IGFBP5,MMP9,TIMP3	APC,CTNNB1,ESRRA,HIF1A,JUN,NFKBIA,NFkB (complex),NOTCH1,SMAD3,TP53,TP63
limma_stats - 2022-01-12 03:41 PM 1 0.05		PRKAG3	0.968	kinase						0.0083	ABCA1,ACKR3,ANKRD1,ATP1B1,Cbr2,CD55,HFE,IGFBP5,TSPAN8
limma_stats - 2022-01-12 03:41 PM 1 0.05		laquinimod		chemical drug		-1.254	bias	-0.451	-0.071	0.00833	ADAMTS9,AK4,GSG1,MMP13,PPP1R3C,SERPINB8,SPINT1
limma_stats - 2022-01-12 03:41 PM 1 0.05		levodopa		chemical - endogenous mammalian		0.067		-0.05	0.313	0.00834	ABI3,ASTN1,CHST8,CIART,CSMD3,CTSC,CXCL12,F11R,GAS7,GPR39,GRB10,IGFBP5,LIX1,LYPD1,PDZD2,PER2,PLEKHA2,Rab15,RELN,SCG5,SORCS2,SOX5,SYT12,UPB1
limma_stats - 2022-01-12 03:41 PM 1 0.05		AR	-0.626	ligand-dependent nuclear receptor		0.449		-0.202	1.29	0.00834	ABCA1,ABCG1,ANKRD1,BEND4,C3,CDO1,CHRNB1,COL3A1,CPNE8,CSRP3,CXCL12,EGFR,EPAS1,IGFBP3,IGFBP5,KCNJ2,Ly6a (includes others),MMP9,NR5A1,SCN9A,SLC43A1,SOD3,TIMP3,TSPAN8,ZBTB16	AR,Ap1,CTNNB1,ESR2,HIF1A,NFKBIA,NFkB (complex),NOTCH1,NR3C1,Nr1h,PPARG,PPARGC1A,SMAD3,SMAD7,SP1,STAT3,TP53,TP63,dihydrotestosterone,estrogen receptor
limma_stats - 2022-01-12 03:41 PM 1 0.05		BHLHE40	-0.525	transcription regulator		-1.069	bias	-0.272	-0.05	0.00835	AK4,ATP1B1,CD80,Clca3b,CP,EGLN3,FGL2,GDA,PLAC8,SLC16A3,SLC17A6,SOCS1,SPARCL1,TXK	BHLHE40,IFNG,NFKBIA,NFkB (complex),PPARG,SP1,STAT3
limma_stats - 2022-01-12 03:41 PM 1 0.05		24(S),25-epoxycholesterol		chemical - endogenous mammalian						0.00852	ABCA1,ABCG1	24(S),25-epoxycholesterol,NR1H3,Nr1h,PPARG
limma_stats - 2022-01-12 03:41 PM 1 0.05		Brd4	0.1	kinase						0.00852	CCN2,MMP13	Ap1,Brd4,Jnk,NFkB (complex),NR3C1,SMAD2,STAT3
limma_stats - 2022-01-12 03:41 PM 1 0.05		GNMT		enzyme						0.00852	ABCA1,ABCG1
limma_stats - 2022-01-12 03:41 PM 1 0.05		GSK1268267X		chemical reagent						0.00852	ABCA1,CD80
limma_stats - 2022-01-12 03:41 PM 1 0.05		HTR2A	0.709	g-protein coupled receptor						0.00852	CCN2,EGFR	APP,Ap1,EGFR,HIF1A,HTR2A,JUN,NFkB (complex),SMAD2,SMAD3,STAT3,estrogen receptor
limma_stats - 2022-01-12 03:41 PM 1 0.05		IGFBP4	0.057	other						0.00852	IGFBP3,MCAM
limma_stats - 2022-01-12 03:41 PM 1 0.05		KLKB1	0.405	peptidase						0.00852	BDKRB2,MAS1
limma_stats - 2022-01-12 03:41 PM 1 0.05		Ki16425		chemical reagent						0.00852	NFATC1,SPHK1
limma_stats - 2022-01-12 03:41 PM 1 0.05		MED28	-0.185	other						0.00852	ACTG2,CRIP1
limma_stats - 2022-01-12 03:41 PM 1 0.05		PROK1	-0.12	growth factor						0.00852	CCN2,SPHK1	Ap1,EGFR,HIF1A,PROK1,SMAD2,SMAD3,estrogen receptor
limma_stats - 2022-01-12 03:41 PM 1 0.05		RAPGEF4	-0.632	other						0.00852	CTSK,NFATC1
limma_stats - 2022-01-12 03:41 PM 1 0.05		RASSF8	-0.021	other						0.00852	POSTN,SI
limma_stats - 2022-01-12 03:41 PM 1 0.05		ST13	0.121	other						0.00852	CEBPA,CEBPD	FOS,JUN,NR3C1,NR3C2,Nr1h,ST13,TP53
limma_stats - 2022-01-12 03:41 PM 1 0.05		ZNF100		transcription regulator						0.00852	POSTN,SI
limma_stats - 2022-01-12 03:41 PM 1 0.05		ZNF254		transcription regulator						0.00852	POSTN,SI
limma_stats - 2022-01-12 03:41 PM 1 0.05		ZNF429		transcription regulator						0.00852	POSTN,SI
limma_stats - 2022-01-12 03:41 PM 1 0.05		ZNF43	0.138	transcription regulator						0.00852	POSTN,SI
limma_stats - 2022-01-12 03:41 PM 1 0.05		ZNF431		transcription regulator						0.00852	POSTN,SI
limma_stats - 2022-01-12 03:41 PM 1 0.05		ZNF528		other						0.00852	POSTN,SI
limma_stats - 2022-01-12 03:41 PM 1 0.05		ZNF665	0.173	other						0.00852	POSTN,SI
limma_stats - 2022-01-12 03:41 PM 1 0.05		ZNF708		other						0.00852	POSTN,SI
limma_stats - 2022-01-12 03:41 PM 1 0.05		ZNF85		transcription regulator						0.00852	POSTN,SI
limma_stats - 2022-01-12 03:41 PM 1 0.05		acolbifene		chemical drug						0.00852	NOS3,TGFA
limma_stats - 2022-01-12 03:41 PM 1 0.05		diazooxonorleucine		chemical - endogenous non-mammalian						0.00852	AGT,TGFA
limma_stats - 2022-01-12 03:41 PM 1 0.05		triacetyl-3-hydroxyphenyladenosine		chemical reagent						0.00852	ABCA1,ABCG1
limma_stats - 2022-01-12 03:41 PM 1 0.05		NANOG	-0.352	transcription regulator		0.466		-0.09	0.704	0.00862	COL3A1,DCN,FOXA2,GLI1,GLI2,GMFG,HOXC4,LEFTY1,TBX3	CTNNB1,GLI1,NANOG,TP53
limma_stats - 2022-01-12 03:41 PM 1 0.05		FGFR3	-0.056	kinase						0.00866	COL3A1,MAF,MMP9,NOG	AR,Ap1,FGFR3,NFkB (complex),Pkc(s),SMAD2,SP1,STAT,STAT3,TP53
limma_stats - 2022-01-12 03:41 PM 1 0.05		GNB1	-0.059	enzyme						0.00866	CD80,CYTIP,MAFB,PTGER4
limma_stats - 2022-01-12 03:41 PM 1 0.05		sucrose		chemical - endogenous mammalian						0.00866	KHK,NOS3,PKLR,SNAP25
limma_stats - 2022-01-12 03:41 PM 1 0.05		taurine		chemical - endogenous mammalian						0.00866	AGT,CDO1,CEBPA,MMP9	ESR1,ESR2,HIF1A,IL6,Insulin,NFKBIA,NR3C1,PPARG,SP1,STAT3,TNF,TP53,estrogen receptor,taurine
limma_stats - 2022-01-12 03:41 PM 1 0.05		hydrogen peroxide		chemical - endogenous mammalian	Inhibited	-2.07		-0.236	-1.156	0.0087	AGT,ANKRD1,CCN2,CD55,CD80,CYP51A1,DUSP8,EGFR,ENPP2,EPAS1,GLI1,MCAM,MMP13,MMP9,NOS3,PTGER4,RAB27A,RPL7A,SFRP2,TUBA4A	AR,Ap1,CTNNB1,ESR1,ESR2,HIF1A,IL6,JUN,KRAS,NFKBIA,NFkB (complex),NR3C1,PI3K (complex),PPARG,SMAD2,SMAD3,SP1,STAT,STAT3,TP53,estrogen receptor,hydrogen peroxide
limma_stats - 2022-01-12 03:41 PM 1 0.05		PELP1	0.4	other		0		0.067	-0.134	0.0089	ACTG2,CTSH,EGFR,KRT15,MMP9,P3H2,RBP1,TCN2	Ap1,FOS,JUN,PELP1,SP1,TP53,estrogen receptor
limma_stats - 2022-01-12 03:41 PM 1 0.05		calcitriol		chemical drug		-0.752		0.032	-0.874	0.0089	C3,CEBPA,CEBPD,CTSK,CXCL12,EGFR,FOXA2,GC,IGFBP3,IGFBP5,KCNH1,KLK10,KLK8,KRT23,LRRC17,Ly6a (includes others),MAF,NFATC1,P3H2,PTPRR,RNF144A,SDSL,WNT11	ERBB3,ESR1,ESR2,IL6,NCOA2,NCOR2,NFKBIA,NR3C1,P38 MAPK,PGR,PPARG,SMAD2,SP1,STAT3,TP53,calcitriol,estrogen receptor,tamoxifen
limma_stats - 2022-01-12 03:41 PM 1 0.05		SCX	-0.581	transcription regulator						0.00909	POSTN,SOX5,TIMP3
limma_stats - 2022-01-12 03:41 PM 1 0.05		ST8SIA1	-0.12	enzyme						0.00909	C3,EGFR,MMP9	AR,Ap1,EGFR,HIF1A,NFKBIA,NFkB (complex),PPARG,SMAD2,SMAD3,ST8SIA1,estrogen receptor
limma_stats - 2022-01-12 03:41 PM 1 0.05		elovanoid N34		chemical - endogenous mammalian						0.00909	CFH,MMP13,MMP9
limma_stats - 2022-01-12 03:41 PM 1 0.05		tranylcypromine		chemical drug						0.00909	CTSK,MMP9,NFATC1
limma_stats - 2022-01-12 03:41 PM 1 0.05		CCL2	-0.12	cytokine		0.206		-0.153	0.605	0.00916	ABCA1,ABCG1,CD80,CEBPA,CEBPD,EGLN3,MMP9	CCL2,ESR1,ESR2,IL6,JUN,MAPK14,NFKBIA,NFkB (complex),NR1H3,NR3C1,P38 MAPK,PPARG,SMAD2,SP1,STAT3,TNF,TP53,arachidonic acid,estrogen receptor
limma_stats - 2022-01-12 03:41 PM 1 0.05		LMNA	-0.194	other		1.964		0.046	1.874	0.00936	CCN2,CEBPA,COL3A1,DCN,FOXA2,LRP4,MCAM,MMP9,Nes,NOS3,TEC,TIMP3	Ap1,ESR1,ESR2,HIF1A,Histone h3,IL6,JUN,LMNA,NFKBIA,NFkB (complex),NOTCH1,PPARG,SMAD3,SP1,STAT3,TNF,TP53,TP63,estrogen receptor
limma_stats - 2022-01-12 03:41 PM 1 0.05		TNFSF15	0.429	cytokine		-1.117	bias	-0.404	-0.338	0.00947	ABCG1,CD80,MMP9,POSTN	AR,Ap1,HIF1A,IL1B,Jnk,NFKBIA,NFkB (complex),NOTCH1,NR3C1,P38 MAPK,PARP1,PPARG,SMAD2,SP1,STAT3,TNFSF15,TP53,estrogen receptor
limma_stats - 2022-01-12 03:41 PM 1 0.05		NCOR2	-0.453	transcription regulator						0.00947	C3,CD80,CEBPA,FOLR1,NFATC1	ESR1,ESR2,ESRRA,JUN,NCOA2,NCOR2,NFKBIA,NFkB (complex),NR3C1,NR4A1,PPARG,PPARGC1A,STAT3,TFAP2C,TP53,tretinoin
limma_stats - 2022-01-12 03:41 PM 1 0.05		PI3K (family)		group		-1.947		-0.228	-1.356	0.00959	ABCA1,ABCG1,CXCL12,EGLN3,GLI1,MMP9,RDH10	Ap1,ESR1,ESR2,HIF1A,IL6,NFKBIA,NFkB (complex),NR3C1,NR4A1,P38 MAPK,PI3K (family),PPARG,SMAD2,SP1,STAT3,TNF,TP53,VHL,estrogen receptor
limma_stats - 2022-01-12 03:41 PM 1 0.05		PSEN1	-0.263	peptidase		-0.78		0.042	-0.894	0.00975	ABCG1,ATP1B1,C3,CTSC,CYP51A1,CYTIP,EGFR,ENPP2,LFNG,MMP9,PSTPIP1,RELN,SNAP25,SOCS1,TUBA4A,UCHL1	APP,Ap1,HIF1A,JUN,NFkB (complex),PSEN1,STAT3
limma_stats - 2022-01-12 03:41 PM 1 0.05		NR3C1	-0.481	ligand-dependent nuclear receptor		0.819		-0.004	0.836	0.00975	ABCA1,ADRA1D,AGT,ANGPTL7,ATP1B1,BOK,CCN2,CEBPA,CEBPD,COL3A1,COL6A1,COL6A2,FGD4,GRIA3,HCAR2,KRT15,LEFTY1,MMP13,MMP9,Mt1m/Mt2A,NFATC1,NOS3,PRKAR1B,SLC43A1,TIMP3,TUBA4A	Ap1,HIF1A,Insulin,JUN,NFKBIA,NFkB (complex),NR3C1,NR3C2,PPARG,RHOA,SMAD2,SMAD3,SMAD7,SP1,STAT3,TP53,Tgf beta,corticosterone,dexamethasone,estrogen receptor
limma_stats - 2022-01-12 03:41 PM 1 0.05		FEV	-0.12	transcription regulator		0.186	bias	-0.43	1.223	0.00977	ADRA1B,GPR176,GRIA3,PCDH9,SLC6A4,TRPV2
limma_stats - 2022-01-12 03:41 PM 1 0.05		NGF	-0.155	growth factor		-0.274	bias	-0.288	0.619	0.0099	CD80,DUSP8,EGFR,EGLN3,EPAS1,EPHA4,MMP9,RET,RGS4,SCN9A,SNAP25,TRPV4	Ca2+,ERK,ESR1,ESR2,HIF1A,IL1B,IL6,NFkB (complex),NGF,NOTCH1,PPARG,SP1,STAT3,STAT6,TP53,estrogen receptor,prostaglandin E2
limma_stats - 2022-01-12 03:41 PM 1 0.05		HDAC4	-0.446	transcription regulator						0.0101	CSRP3,MMP13,MMP9,MYOM2,NRCAM,RGS4,SLC17A7,SNAP25
limma_stats - 2022-01-12 03:41 PM 1 0.05		CXCR4	-0.12	g-protein coupled receptor		-1.406	bias	-0.315	-0.717	0.0101	ACKR3,CXCL12,EGFR,MMP13,ZBTB16
limma_stats - 2022-01-12 03:41 PM 1 0.05		miR-204-5p (and other miRNAs w/seed UCCCUUU)		mature microrna		0.447	bias	0.451	-0.561	0.0101	CTSC,MICOS10-NBL1/NBL1,MMP9,NOG,SNAP25
limma_stats - 2022-01-12 03:41 PM 1 0.05		NFKB1	-0.179	transcription regulator		-1.871	bias	-0.337	-0.884	0.0103	ANKRD1,CCN2,CD80,CEBPA,EGFR,ENPP2,EPAS1,IGFBP3,KCNT2,mir-7578,MMP13,MMP9,NFATC1
limma_stats - 2022-01-12 03:41 PM 1 0.05		MYOC	-0.406	other						0.0103	ADAMTS1,IGFBP5,KCNJ2,LAMA2,PTGER4,STC2
limma_stats - 2022-01-12 03:41 PM 1 0.05		SBDS	-0.362	other						0.0103	ADD2,CCN2,COL27A1,MAFB,RGS4,SORCS1
limma_stats - 2022-01-12 03:41 PM 1 0.05		RCE1	0.32	peptidase						0.0103	CRIP1,CXCL12,MGP,TGFBI
limma_stats - 2022-01-12 03:41 PM 1 0.05		T3-TR-RXR		complex		-1.98	bias	-0.363	-1.261	0.0103	COL6A3,PDE3B,SLC16A3,SYT12
limma_stats - 2022-01-12 03:41 PM 1 0.05		CYP27A1	-0.1	enzyme						0.0104	ABCA1,ABCG1,AGT
limma_stats - 2022-01-12 03:41 PM 1 0.05		Tnf receptor		group						0.0104	C3,CCN2,MMP9
limma_stats - 2022-01-12 03:41 PM 1 0.05		IL2	-0.12	cytokine	Inhibited	-2.042	bias	-0.254	-0.93	0.0105	ABCA1,C3,CD5,CD80,CEACAM1,CEBPA,CMKLR1,CTSC,CXCL12,CYP51A1,CYTIP,ENPP2,EPAS1,EPHA4,FGL2,KLK8,Ly6a (includes others),MAF,MMP9,PDE3B,PLAC8,RFTN1,SOCS1,SOCS2,STC2
limma_stats - 2022-01-12 03:41 PM 1 0.05		GSTP1	0.05	enzyme						0.0107	CA8,CACNA1B,CD55,GPR35,Krtap1-5,PABPC4L,RAB27A,SFRP2,TMOD2
limma_stats - 2022-01-12 03:41 PM 1 0.05		CBFB	0.068	transcription regulator		-1.452		0.011	-1.477	0.0109	CEBPA,MMP13,MMP9,PDE3B,PTGER4,SOCS2
limma_stats - 2022-01-12 03:41 PM 1 0.05		TCL1A	-0.12	transcription regulator						0.0109	CTSC,CTSH,Ly6a (includes others),MAFB,MMP13,MMP9
limma_stats - 2022-01-12 03:41 PM 1 0.05		CXCL12	-1.024	cytokine	Inhibited	-2.315	bias	-0.263	-1.506	0.0109	COL3A1,CTSK,CXCL12,EGFR,Ly6a (includes others),MMP13,MMP9,SOCS1,SOCS2,ZBTB16
limma_stats - 2022-01-12 03:41 PM 1 0.05		CYP4A11	-0.12	enzyme						0.0112	AGT,MMP9
limma_stats - 2022-01-12 03:41 PM 1 0.05		EMX2	-0.148	transcription regulator						0.0112	EGFR,RELN
limma_stats - 2022-01-12 03:41 PM 1 0.05		FM19G11		chemical reagent						0.0112	EGLN3,EPAS1
limma_stats - 2022-01-12 03:41 PM 1 0.05		L-type Calcium Channel		complex						0.0112	ENPP1,KCNJ2
limma_stats - 2022-01-12 03:41 PM 1 0.05		MAP3K10	0.1	kinase						0.0112	GLI1,GLI2
limma_stats - 2022-01-12 03:41 PM 1 0.05		ONECUT2	-0.573	transcription regulator						0.0112	EGFR,FOXA2
limma_stats - 2022-01-12 03:41 PM 1 0.05		PLA2G5	-1.701	enzyme						0.0112	COL3A1,PLA2G5
limma_stats - 2022-01-12 03:41 PM 1 0.05		Retinoic acid-RAR-RXR		complex						0.0112	IGFBP3,RBP1
limma_stats - 2022-01-12 03:41 PM 1 0.05		SLC19A1	-0.004	transporter						0.0112	Ly6a (includes others),NDRG2
limma_stats - 2022-01-12 03:41 PM 1 0.05		SLC2A2	-0.626	transporter						0.0112	FOXA2,PKLR
limma_stats - 2022-01-12 03:41 PM 1 0.05		SLC39A8	0.202	transporter						0.0112	MMP13,MMP9
limma_stats - 2022-01-12 03:41 PM 1 0.05		SULF1	-0.12	enzyme						0.0112	MMP13,NOG
limma_stats - 2022-01-12 03:41 PM 1 0.05		TTN		kinase						0.0112	FHL1,FHL2
limma_stats - 2022-01-12 03:41 PM 1 0.05		ZNF91	0.019	transcription regulator						0.0112	POSTN,SI
limma_stats - 2022-01-12 03:41 PM 1 0.05		fingolimod phosphate		chemical - endogenous mammalian						0.0112	CCN2,SPHK1
limma_stats - 2022-01-12 03:41 PM 1 0.05		miR-140-5p (and other miRNAs w/seed AGUGGUU)		mature microrna						0.0112	CXCL12,IGFBP5
limma_stats - 2022-01-12 03:41 PM 1 0.05		xestospongin C		chemical - endogenous non-mammalian						0.0112	MAF,NOS3
limma_stats - 2022-01-12 03:41 PM 1 0.05		SAA1		transporter		-0.762	bias	-0.279	-0.209	0.0112	CEBPA,CTSK,MMP13,MMP9
limma_stats - 2022-01-12 03:41 PM 1 0.05		ibuprofen		chemical drug		-1.067		0.175	-1.415	0.0112	DCN,EPAS1,MMP13,MMP9
limma_stats - 2022-01-12 03:41 PM 1 0.05		TGFB2	-0.862	growth factor		-1.847		-0.18	-1.399	0.0115	ABCA1,CCN2,COL3A1,COL6A2,MMP9,SPHK1,WNT11
limma_stats - 2022-01-12 03:41 PM 1 0.05		GSTO1	0.064	enzyme		-1.342		0.201	-1.792	0.0115	F11R,NPTXR,OLFML3,SCN9A,TGFA
limma_stats - 2022-01-12 03:41 PM 1 0.05		NRG2	-0.12	growth factor						0.0115	BNIP3,CCN2,EGFR,NR5A1,PKLR
limma_stats - 2022-01-12 03:41 PM 1 0.05		sunitinib		chemical drug		1.287		0.229	0.778	0.0115	CCN2,COL6A1,ITGA8,MMP9,TGFBI
limma_stats - 2022-01-12 03:41 PM 1 0.05		CTR9	0.245	other						0.0117	CLCA2,CXCL12,EPAS1
limma_stats - 2022-01-12 03:41 PM 1 0.05		EXT1	0.022	enzyme						0.0117	CEBPA,CEBPD,HPSE
limma_stats - 2022-01-12 03:41 PM 1 0.05		NADPH oxidase		complex						0.0117	EGFR,MMP9,TGFA
limma_stats - 2022-01-12 03:41 PM 1 0.05		betamethasone		chemical drug						0.0117	CCN2,NOS3,TIMP3
limma_stats - 2022-01-12 03:41 PM 1 0.05		ilomastat		chemical drug						0.0117	EGFR,F11R,MMP9
limma_stats - 2022-01-12 03:41 PM 1 0.05		EDN1	0.416	cytokine		-0.239	bias	-0.347	0.681	0.012	CCN2,EGFR,MAS1,MCAM,MMP13,MMP9,PTGER4,SOCS1,SOX5,TIMP3
limma_stats - 2022-01-12 03:41 PM 1 0.05		diphtheria toxin		chemical - endogenous non-mammalian						0.012	ABCA1,CFH,COL3A1,CRIP1,EGFR,NFATC1,PLAC8
limma_stats - 2022-01-12 03:41 PM 1 0.05		CCND1	-0.259	transcription regulator		0.149		-0.055	0.321	0.0121	COL27A1,EGFR,ENPP2,HSPB1,MARK1,MORC4,MYLK,PPFIA2,ROR2,SCG5,SI,SVIP,WNT7A,ZNF423
limma_stats - 2022-01-12 03:41 PM 1 0.05		Akt		group		-0.954		-0.143	-0.447	0.0121	ANKRD1,CCN2,COL3A1,CP,CXCL12,EGFR,EPAS1,GLI1,GLI2,GSTK1,MCAM,MMP9,NFATC1,PTGER4,PTPRM,RDH10
limma_stats - 2022-01-12 03:41 PM 1 0.05		JAK		group						0.0122	MMP9,PTGER4,SOCS1,SOCS2
limma_stats - 2022-01-12 03:41 PM 1 0.05		CD3E	-0.12	transmembrane receptor		-1.972	bias	-0.393	-1.198	0.0122	BNIP3,MMP9,NFATC1,SOCS1,SPHK1
limma_stats - 2022-01-12 03:41 PM 1 0.05		dactolisib		chemical drug	Activated	2.236	bias	0.352	1.448	0.0122	AK4,EGLN3,IGFBP3,SLC16A3,TGFA
limma_stats - 2022-01-12 03:41 PM 1 0.05		DNMT3B	0.123	enzyme		1.633		0.2	1.144	0.0123	EMILIN2,HOXB13,MYL9,PIK3C2B,PPP1R3C,PRKAR1B,RGS4,SFRP2,TIMP3
limma_stats - 2022-01-12 03:41 PM 1 0.05		BCL6	-0.455	transcription regulator		0.555		0.109	0.314	0.0125	CD80,CTSK,Ly6a (includes others),MAF,MGP,NFATC1,PI4K2B,RGS4,RHOF,SOCS2,SOX5
limma_stats - 2022-01-12 03:41 PM 1 0.05		GLI2	-1.135	transcription regulator		-1.922		-0.195	-1.547	0.0125	FOXA2,GLI1,GLI2,MMP13,MMP9,PRKCH,TGFA
limma_stats - 2022-01-12 03:41 PM 1 0.05		RAC1	-0.397	enzyme		-1.236	bias	-0.317	-0.497	0.0125	AGT,ANKRD1,CCN2,HSPB1,MMP13,MMP9,SOX5
limma_stats - 2022-01-12 03:41 PM 1 0.05		WWTR1	-0.108	transcription regulator						0.0125	ADGRG5,CCN2,CDKL2,IQGAP2,NR5A1,OTOGL,PLIN4
limma_stats - 2022-01-12 03:41 PM 1 0.05		IKBKE	-0.399	kinase	Inhibited	-2.434	bias	-0.378	-1.513	0.0127	CXCL12,FOXA2,GLI1,MMP13,MMP9,SLC16A3
limma_stats - 2022-01-12 03:41 PM 1 0.05		SOX4		transcription regulator		-1.97	bias	-0.267	-1.136	0.0128	CSRP3,CXCL12,FHL1,KLK8,Ly6a (includes others),RNF144A,SEMA3B,ST6GAL1,TENM4,UCHL1
limma_stats - 2022-01-12 03:41 PM 1 0.05		15-deoxy-delta-12,14 -PGJ 2		chemical - endogenous mammalian		0.709		0.054	0.536	0.0128	CCN2,CEBPD,HSPB1,LEFTY1,MMP13,MMP9,Nes,NOG,NOS3,SFRP2,SOCS1
limma_stats - 2022-01-12 03:41 PM 1 0.05		SIRT1	0.302	transcription regulator		1		0.161	0.47	0.0129	ABCA1,ABCG1,AGT,BNIP3,EPAS1,GLI1,KALRN,LAMA2,LTBP2,MMP13,MMP9,NLGN1,NOS3,SFRP2,SOD3,TBC1D10C,TIMP3
limma_stats - 2022-01-12 03:41 PM 1 0.05		RHO	1.347	g-protein coupled receptor		1.342		-0.071	1.501	0.013	Cbr2,CEBPD,GNAT1,HFE,PDC
limma_stats - 2022-01-12 03:41 PM 1 0.05		diphenyleneiodonium		chemical reagent		0.492	bias	0.384	-0.358	0.013	AGT,EGFR,EPAS1,MMP13,MMP9
limma_stats - 2022-01-12 03:41 PM 1 0.05		monocrotaline		chemical toxicant		-0.651		-0.131	-0.361	0.013	BDKRB1,CMKLR1,FHL1,MMP9,NOS3
limma_stats - 2022-01-12 03:41 PM 1 0.05		paraquat		chemical toxicant		-0.742	bias	-0.263	-0.101	0.0131	AGT,BNIP3,CCN2,CEBPD,LRP4,MMP9,SOD3
limma_stats - 2022-01-12 03:41 PM 1 0.05		MM-589		chemical reagent		1		-0.062	1.123	0.0132	CGNL1,COL3A1,IGFBP5,POSTN
limma_stats - 2022-01-12 03:41 PM 1 0.05		CYP2J2	0.036	enzyme						0.0132	EGFR,MMP9,NOS3
limma_stats - 2022-01-12 03:41 PM 1 0.05		NTRK1	-0.12	kinase						0.0132	MMP9,RET,SCN9A
limma_stats - 2022-01-12 03:41 PM 1 0.05		PTAFR	0.825	g-protein coupled receptor						0.0132	EGFR,MCAM,MMP9
limma_stats - 2022-01-12 03:41 PM 1 0.05		bisindolylmaleimide iv		chemical drug						0.0132	CCN2,MMP13,PRKCH
limma_stats - 2022-01-12 03:41 PM 1 0.05		paroxetine		chemical drug						0.0132	ABCA1,BNIP3,CD55
limma_stats - 2022-01-12 03:41 PM 1 0.05		CDKN2A	-0.668	transcription regulator		-1.633		0.042	-1.735	0.0133	BCL11B,C3,CCN2,CEBPD,FHL2,GAS7,HOXC4,IGFBP5,LIN28B,MMP9,RAB27A,TGFA,TGFBI,ZBTB16
limma_stats - 2022-01-12 03:41 PM 1 0.05		RGS4	-1.279	enzyme		0		-0.102	0.249	0.0133	Nat8f5,NDST4,PCDH9,PDE2A,POSTN,SCN7A
limma_stats - 2022-01-12 03:41 PM 1 0.05		wortmannin		chemical drug		1.8		0.23	1.122	0.0136	AGT,CCN2,CEBPD,COL3A1,MAF,MMP9,NOS3,POSTN,SAMSN1,SOCS2
limma_stats - 2022-01-12 03:41 PM 1 0.05		TGFBR1	-0.059	kinase		-1.471		-0.045	-1.358	0.0136	C3,CCN2,FBLN5,LEFTY1,MMP13,TGFBI,WNT11
limma_stats - 2022-01-12 03:41 PM 1 0.05		RET	-3.831	kinase		-0.896	bias	-0.289	-0.192	0.0137	CXCL12,DCN,DUSP8,MAF,MMP9,RET,TIMP3,WNT11
limma_stats - 2022-01-12 03:41 PM 1 0.05		GPS2	0.09	transcription regulator		0.557	bias	0.312	-0.139	0.0138	ABCA1,ABCG1,DHRS3,MCTP1,SOCS1
limma_stats - 2022-01-12 03:41 PM 1 0.05		IL6ST	-0.461	transmembrane receptor		-0.152		-0.221	0.286	0.0138	ENPP2,MAF,RET,SLC5A7,SOCS1
limma_stats - 2022-01-12 03:41 PM 1 0.05		BMP10	-0.12	growth factor		-0.816		-0.173	-0.393	0.014	ALOX12,CD55,COL3A1,FGL2,GLI1,LTBP2
limma_stats - 2022-01-12 03:41 PM 1 0.05		GPD1	0.235	enzyme						0.014	CAMK2N2,CGREF1,CPNE8,EGFR,KRT23,PI4K2B
limma_stats - 2022-01-12 03:41 PM 1 0.05		ZEB1	-0.322	transcription regulator		-1.741		-0.04	-1.645	0.014	ANKRD1,CCN2,COL3A1,mir-96,MMP9,TGFBI
limma_stats - 2022-01-12 03:41 PM 1 0.05		CST5	-0.12	other		0		0.219	-0.759	0.0141	ANK3,EVA1C,FHL1,GALNT5,GDA,GTPBP10,IQGAP2,KRT23,MYL9,NUP107,PPL,RBP1
limma_stats - 2022-01-12 03:41 PM 1 0.05		Agtr1b	-0.12	g-protein coupled receptor						0.0142	AGT,CCN2
limma_stats - 2022-01-12 03:41 PM 1 0.05		CD99		other						0.0142	MMP9,NEFH
limma_stats - 2022-01-12 03:41 PM 1 0.05		Ccl6	-0.665	cytokine						0.0142	CTSK,MMP9
limma_stats - 2022-01-12 03:41 PM 1 0.05		DES	0.906	other						0.0142	ANKRD1,DCN
limma_stats - 2022-01-12 03:41 PM 1 0.05		EGLN2	-0.077	enzyme						0.0142	EPAS1,NOS3
limma_stats - 2022-01-12 03:41 PM 1 0.05		GABP		complex						0.0142	HPSE,SOD3
limma_stats - 2022-01-12 03:41 PM 1 0.05		MKX	0.363	transcription regulator						0.0142	COL3A1,SOX5
limma_stats - 2022-01-12 03:41 PM 1 0.05		SCH772984		chemical drug						0.0142	GLI1,MMP9
limma_stats - 2022-01-12 03:41 PM 1 0.05		ZIC2	0.405	transcription regulator						0.0142	EPHA4,WNT7A
limma_stats - 2022-01-12 03:41 PM 1 0.05		low molecular weight heparin		chemical drug						0.0142	HPSE,MMP9
limma_stats - 2022-01-12 03:41 PM 1 0.05		manassantin B		chemical - endogenous non-mammalian						0.0142	CEBPA,CEBPD
limma_stats - 2022-01-12 03:41 PM 1 0.05		metronidazole		chemical drug		-1.134		0	-1.134	0.0142	APOD,Bhlhe41,COL3A1,IGFBP5,PTPRM,SDC3,SOCS2
limma_stats - 2022-01-12 03:41 PM 1 0.05		ANGPT1	0.526	growth factor						0.0142	ADAMTS1,ADAMTS9,COL3A1,NOS3
limma_stats - 2022-01-12 03:41 PM 1 0.05		ZMPSTE24	0.304	peptidase		1.131		0.226	0.685	0.0142	IGFBP3,IGFBP5,SOCS1,SOCS2
limma_stats - 2022-01-12 03:41 PM 1 0.05		conjugated linoleic acid		chemical drug	Activated	2		-0.025	2.05	0.0142	CEBPA,CTSK,MMP9,NFATC1
limma_stats - 2022-01-12 03:41 PM 1 0.05		SREBF1	0.053	transcription regulator		-1.761	bias	-0.325	-0.904	0.0144	ABCA1,AK4,ALOX12,Bhlhe41,CEBPA,CEBPD,COL6A1,CYP51A1,DGKQ,HFE,PKLR,RBP1
limma_stats - 2022-01-12 03:41 PM 1 0.05		docosahexaenoic acid		chemical drug		0.251		0.161	-0.226	0.0145	ABCA1,CCN2,CD80,CEBPA,MMP13,MMP9,NOS3,PKLR,SPHK1
limma_stats - 2022-01-12 03:41 PM 1 0.05		MYRF	0.044	transcription regulator		1.287		-0.046	1.389	0.0146	CCN2,CEACAM1,NOTUM,OTUD1,SDSL
limma_stats - 2022-01-12 03:41 PM 1 0.05		caffeine		chemical drug		-0.391		0.021	-0.437	0.0146	CCN2,CEBPA,CTSK,EGFR,EPAS1
limma_stats - 2022-01-12 03:41 PM 1 0.05		MMP9	-2.12	peptidase		-0.896		-0.092	-0.672	0.0147	CTSK,CXCL12,EGFR,MMP13,MMP9,NFATC1
limma_stats - 2022-01-12 03:41 PM 1 0.05		NR4A2	-0.019	ligand-dependent nuclear receptor		0.808		-0.154	1.18	0.0147	CD80,COL6A1,COL6A2,MMP13,MMP9,RET
limma_stats - 2022-01-12 03:41 PM 1 0.05		COMMD1	0.348	transporter						0.0148	BNIP3,EGLN3,STC2
limma_stats - 2022-01-12 03:41 PM 1 0.05		ITGA1	-0.326	other						0.0148	DCN,EGFR,MMP9
limma_stats - 2022-01-12 03:41 PM 1 0.05		NCOR-LXR-Oxysterol-RXR-9 cis RA		complex						0.0148	ABCA1,ABCG1,CYP51A1
limma_stats - 2022-01-12 03:41 PM 1 0.05		ochratoxin A		chemical toxicant						0.0148	COL3A1,MMP9,NOS3
limma_stats - 2022-01-12 03:41 PM 1 0.05		CNTF	0.257	cytokine		-1.129		-0.082	-0.885	0.0148	ADGRL3,APOD,CEBPD,CP,ENPP2,GMFG,HCAR2,LBP,SOCS1,SOCS2
limma_stats - 2022-01-12 03:41 PM 1 0.05		CPT1B	-0.034	enzyme	Inhibited	-2.646		0.136	-3.006	0.0148	EGLN3,EPAS1,GLYAT,PDE3B,PIK3R5,PPP1R3B,PPP1R3C,PRKAR1B,SOCS1,SOCS2
limma_stats - 2022-01-12 03:41 PM 1 0.05		methotrexate		chemical drug		-0.333		-0.067	-0.132	0.0152	ABCA1,AK4,ALOX12,C3,CFH,CXCL12,EPAS1,IGFBP3,IGFBP5,LBP,TIMP3
limma_stats - 2022-01-12 03:41 PM 1 0.05		EBF1	-0.092	transcription regulator		-0.894	bias	-0.294	-0.315	0.0152	CXCL12,Ly6a (includes others),PDE3B,POSTN,PPP1R3C,PRKAR1B,SFRP2,SOCS1
limma_stats - 2022-01-12 03:41 PM 1 0.05		N-acetylsphingosine		chemical reagent		-1.091		-0.13	-0.835	0.0153	BNIP3,COL3A1,PDE3B,SPHK1
limma_stats - 2022-01-12 03:41 PM 1 0.05		PRC2		complex						0.0153	CEACAM1,FOXA2,Nes,TBX3
limma_stats - 2022-01-12 03:41 PM 1 0.05		PTC-209		chemical reagent		1		-0.078	1.157	0.0153	CGNL1,COL3A1,IGFBP5,POSTN
limma_stats - 2022-01-12 03:41 PM 1 0.05		VitaminD3-VDR-RXR		complex		-1.214	bias	-0.294	-0.631	0.0153	CST6,IGFBP3,IGFBP5,SEMA3B
limma_stats - 2022-01-12 03:41 PM 1 0.05		NCOA3	0.013	transcription regulator	Inhibited	-2.19	bias	-0.366	-1.388	0.0154	ANKRD1,CCN2,CEBPA,IGFBP3,MMP9,SLC16A3
limma_stats - 2022-01-12 03:41 PM 1 0.05		SLC25A13		transporter						0.0154	CAMK2N2,CGREF1,CPNE8,EGFR,KRT23,PI4K2B
limma_stats - 2022-01-12 03:41 PM 1 0.05		Pro-inflammatory Cytokine		group						0.0155	CD55,ENPP1,MMP9,SLC6A4,SPINT1
limma_stats - 2022-01-12 03:41 PM 1 0.05		SMARCA2	-0.339	transcription regulator		-1.067		-0.205	-0.661	0.0155	CP,IGFBP5,MYLK,RAB27A,Tsc22d3
limma_stats - 2022-01-12 03:41 PM 1 0.05		USF2	-0.009	transcription regulator		-1.956	bias	-0.41	-1.154	0.0155	ABCA1,AGT,IGFBP3,NR5A1,PKLR
limma_stats - 2022-01-12 03:41 PM 1 0.05		GATA3	0.063	transcription regulator		-0.069		-0.039	0.04	0.0156	BCL11B,BOK,CEBPA,CST6,MAF,PPL,PTGER4,RET,TBX3,WNT11,ZBTB16
limma_stats - 2022-01-12 03:41 PM 1 0.05		thyroid hormone		chemical - endogenous mammalian		0.114		0.008	0.095	0.016	ABCG1,AGT,AK4,IGFBP3,PKLR,PLA2G5,RELN,SLC6A4,SYT12
limma_stats - 2022-01-12 03:41 PM 1 0.05		Ifn gamma		complex		-1.224	bias	-0.262	-0.677	0.0161	AGT,IGFBP5,Ly6a (includes others),MMP9,NLRP2,SOCS1
limma_stats - 2022-01-12 03:41 PM 1 0.05		cobalt chloride		chemical reagent		-1.105	bias	-0.302	-0.447	0.0161	ADAMTS1,BNIP3,CP,EPAS1,PKLR,SPHK1
limma_stats - 2022-01-12 03:41 PM 1 0.05		THRB	-0.124	ligand-dependent nuclear receptor		0.577		-0.049	0.697	0.0164	Cd33,CEBPA,CTSH,DCN,EGFR,IGFBP3,MMP13,MMP9,SFRP2,TGFBI,WNT11,WNT7A
limma_stats - 2022-01-12 03:41 PM 1 0.05		MAP2K3	-0.643	kinase		-1.732	bias	-0.398	-1.043	0.0164	COL3A1,CTSK,MMP13,MMP9,NFATC1
limma_stats - 2022-01-12 03:41 PM 1 0.05		ERF	-0.312	transcription regulator						0.0165	BCL11B,Col17a1,WNT7A
limma_stats - 2022-01-12 03:41 PM 1 0.05		IOX2		chemical reagent						0.0165	AK4,BNIP3,STC2
limma_stats - 2022-01-12 03:41 PM 1 0.05		ACVR1	-0.165	kinase						0.0165	BRINP3,DCN,EDIL3,NOG
limma_stats - 2022-01-12 03:41 PM 1 0.05		HDAC6		transcription regulator		0		-0.113	0.226	0.0165	ADAMTS1,LTBP2,NOG,TGFBI
limma_stats - 2022-01-12 03:41 PM 1 0.05		zoledronic acid		chemical drug		1.98		0.136	1.71	0.0165	CTSK,IRAK3,MMP9,SOCS1
limma_stats - 2022-01-12 03:41 PM 1 0.05		Immunoglobulin		complex		-0.341		-0.044	-0.147	0.0166	AGT,CCN2,CD34,CD80,CEBPD,COL3A1,CTSH,CXCL12,EPOP,GAS7,GLI1,HAO2,Ly6a (includes others),MAF,MGST3,MMP13,MMP9,NFATC1,NOS3,PDE3B,PIK3R5,PKLR,PLAC8,PLIN4,POSTN,SOCS1,SPHK1,ZBTB16
limma_stats - 2022-01-12 03:41 PM 1 0.05		YAP1		transcription regulator	Inhibited	-2.114	bias	-0.302	-1.102	0.0166	ADAMTS1,ANKRD1,CCN2,CD80,CXCL12,CYTIP,DCN,EGFR,MYL9,NR5A1,PDE3B,PPP1R3B,RPL7A,ST6GAL1
limma_stats - 2022-01-12 03:41 PM 1 0.05		HDAC3	0.062	transcription regulator						0.0169	CD34,CD55,ENPP2,MMP9,NFATC1,NOS3
limma_stats - 2022-01-12 03:41 PM 1 0.05		epicatechin		chemical drug		-0.816		-0.191	-0.349	0.0169	CLCA2,COL3A1,NFATC1,POSTN,SNAP25,SVEP1
limma_stats - 2022-01-12 03:41 PM 1 0.05		MYOD1	-0.12	transcription regulator		0.026	bias	-0.256	0.783	0.0169	AGT,ANKRD1,CDO1,EGFR,ENPP2,GMFG,IGFBP5,MAFB,Nes,POSTN,RPL7A
limma_stats - 2022-01-12 03:41 PM 1 0.05		FMR1	0.305	translation regulator		0.492		0.177	0.101	0.0169	CLSTN3,GRK4,KALRN,MMP9,MYL9,SLC17A7,SNAP25,SPARCL1
limma_stats - 2022-01-12 03:41 PM 1 0.05		NKX2-1	-0.12	transcription regulator		-0.747		-0.234	-0.286	0.0171	AGT,CA8,CEBPA,EDIL3,ENPP2,Nes,RET,SCN7A,WNT11
limma_stats - 2022-01-12 03:41 PM 1 0.05		DMD		other						0.0172	ANKRD1,COL3A1,CSRP3,MYOM2,NDRG2,NOG,POSTN,PPP1R3C,SGCB,TMOD4
limma_stats - 2022-01-12 03:41 PM 1 0.05		GNA14	0.285	enzyme						0.0173	ADAMTS1,ANKRD1,BNIP3,ENPP1,SPHK1
limma_stats - 2022-01-12 03:41 PM 1 0.05		MMP2	-0.207	peptidase		1.067		-0.055	1.177	0.0173	ABCA1,COL3A1,CXCL12,EGFR,SOCS1
limma_stats - 2022-01-12 03:41 PM 1 0.05		TEAD1	-0.187	transcription regulator		-1.342	bias	-0.332	-0.6	0.0173	CCN2,COL3A1,IGFBP5,POSTN,TGFA
limma_stats - 2022-01-12 03:41 PM 1 0.05		clopidogrel		chemical drug		1.342		-0.063	1.482	0.0173	ACKR3,CXCL12,DHRS3,EGFR,STC2
limma_stats - 2022-01-12 03:41 PM 1 0.05		6-amino-4-(4-phenoxyphenylethylamino)quinazoline		chemical reagent						0.0175	C3,MMP9
limma_stats - 2022-01-12 03:41 PM 1 0.05		AEBP1	-0.271	peptidase						0.0175	ABCA1,ABCG1
limma_stats - 2022-01-12 03:41 PM 1 0.05		FRMD6	-0.724	other						0.0175	CCN2,IGFBP3
limma_stats - 2022-01-12 03:41 PM 1 0.05		IGF2R	-0.513	transmembrane receptor						0.0175	POSTN,SI
limma_stats - 2022-01-12 03:41 PM 1 0.05		IL20	-0.12	cytokine						0.0175	CTSK,MMP9
limma_stats - 2022-01-12 03:41 PM 1 0.05		ITGB5	-0.189	other						0.0175	MMP13,MMP9
limma_stats - 2022-01-12 03:41 PM 1 0.05		LINC01139		other						0.0175	IGFBP3,SLC16A3
limma_stats - 2022-01-12 03:41 PM 1 0.05		LY6K		other						0.0175	CCN2,CD34
limma_stats - 2022-01-12 03:41 PM 1 0.05		MBIP	-0.191	other						0.0175	MMP13,MMP9
limma_stats - 2022-01-12 03:41 PM 1 0.05		NF 449		chemical reagent						0.0175	GLI1,GLI2
limma_stats - 2022-01-12 03:41 PM 1 0.05		NQO2	0.16	enzyme						0.0175	CXCL12,MMP9
limma_stats - 2022-01-12 03:41 PM 1 0.05		PCBP2	0.284	other						0.0175	CCN2,CEBPA
limma_stats - 2022-01-12 03:41 PM 1 0.05		RECK	-0.104	other						0.0175	EGFR,MMP9
limma_stats - 2022-01-12 03:41 PM 1 0.05		TEAD		group						0.0175	CCN2,POSTN
limma_stats - 2022-01-12 03:41 PM 1 0.05		USP37	-0.027	peptidase						0.0175	CEBPA,ZBTB16
limma_stats - 2022-01-12 03:41 PM 1 0.05		calcium chloride		chemical drug						0.0175	ENPP1,MMP9
limma_stats - 2022-01-12 03:41 PM 1 0.05		lnc-HAND2-2		other						0.0175	MMP13,MMP9
limma_stats - 2022-01-12 03:41 PM 1 0.05		miR-125b-2-3p (and other miRNAs w/seed CAAGUCA)		mature microrna						0.0175	KLK10,MMP9
limma_stats - 2022-01-12 03:41 PM 1 0.05		ulixertinib		chemical drug						0.0175	ABCA1,COL3A1
limma_stats - 2022-01-12 03:41 PM 1 0.05		D-fructose		chemical - endogenous mammalian						0.0177	AGT,CEBPA,COL3A1,TIMP3
limma_stats - 2022-01-12 03:41 PM 1 0.05		TCF7		transcription regulator						0.0177	BCL11B,CEBPA,CEBPD,FOXA2
limma_stats - 2022-01-12 03:41 PM 1 0.05		SRF	-0.049	transcription regulator	Inhibited	-2.138		-0.188	-1.608	0.0178	ACTG2,ANKRD1,APOLD1,CCN2,CEBPD,FHL1,FHL2,GDA,LRP4,MMP9,MYL9,MYLK,PDE2A,SLC6A4
limma_stats - 2022-01-12 03:41 PM 1 0.05		DDIT3	-0.032	transcription regulator		1.219		-0.077	1.42	0.0181	ANKRD1,ATF7IP2,CEBPA,CEBPD,RGS4,STXBP2,TENM4
limma_stats - 2022-01-12 03:41 PM 1 0.05		LDB1	-0.136	transcription regulator		-0.577		0.006	-0.599	0.0181	ADAMTS9,CD34,EGLN3,GRB10,LEFTY1,NOVA1,PDZD2,PSTPIP1,SAMSN1,SFRP2,SLC43A1,ZNF518B
limma_stats - 2022-01-12 03:41 PM 1 0.05		ZBTB16	-3.833	transcription regulator		0.066		0.032	-0.024	0.0182	CD34,CD55,DHRS3,HOXC6,HPSE,Ly6a (includes others),MAF,MMP9,PLA2G5,ZBTB16
limma_stats - 2022-01-12 03:41 PM 1 0.05		CSF2	-0.046	cytokine		-1.821	bias	-0.354	-0.397	0.0182	ABCA1,ABCG1,C3,CD5,CD80,CEACAM1,CFH,CTSC,HCAR2,IRAK3,MMP9,NFATC1,PTGER4,SCN9A,SOCS1,SOCS2,SPHK1,STEAP3,TGFBI
limma_stats - 2022-01-12 03:41 PM 1 0.05		K-252		chemical drug						0.0182	HPSE,SLC17A6,SLC17A7
limma_stats - 2022-01-12 03:41 PM 1 0.05		KDM3B	0.01	enzyme						0.0183	ADAMTS1,APOD,CCN2,KALRN,MYLK
limma_stats - 2022-01-12 03:41 PM 1 0.05		MSTN	-0.12	growth factor		-1.562		-0.014	-1.531	0.0183	CEBPA,CTSK,IGFBP3,IGFBP5,NFATC1
limma_stats - 2022-01-12 03:41 PM 1 0.05		tyrphostin AG 1478		chemical drug		1.665	bias	0.351	0.903	0.0183	BTC,EGFR,MMP13,MMP9,SPHK1
limma_stats - 2022-01-12 03:41 PM 1 0.05		camptothecin		chemical drug		-0.632		-0.135	-0.207	0.0184	AK4,BDKRB1,EGFR,FGL2,FLI1,GRB10,GRIA3,IGFBP3,IQGAP2,MMP9,PDZD2,PIK3C2B,PLAC8,PLCL2,PSTPIP1,PTGER4,ROR2,SOCS1,STC2,TGFBI,TUBA4A
limma_stats - 2022-01-12 03:41 PM 1 0.05		tyrphostin AG490		chemical drug		1.394	bias	0.358	0.541	0.0184	AGT,CCN2,CTSK,ENPP2,MMP9,NOS3
limma_stats - 2022-01-12 03:41 PM 1 0.05		CEBPB	-0.204	transcription regulator	Inhibited	-2.27	bias	-0.312	-1.006	0.0187	AGT,C3,CD80,CDO1,CEBPA,CEBPD,CP,CTSC,DCN,EDIL3,FHL1,FHL2,IGFBP3,IRAK3,KRT15,LBP,LIX1,MGP,MMP13,NUP107,RGS4
limma_stats - 2022-01-12 03:41 PM 1 0.05		benzo(a)pyrene		chemical toxicant		-1.134		-0.197	-0.614	0.0187	ALDH3A1,Chn1,ENTPD5,HSPB1,MAF,NOS3,NR5A1,PPP1R3C,PRKD1,SOD3
limma_stats - 2022-01-12 03:41 PM 1 0.05		LTBR	0.185	transmembrane receptor	Inhibited	-2	bias	-0.308	-1.385	0.019	CD80,CXCL12,ENPP2,GDA
limma_stats - 2022-01-12 03:41 PM 1 0.05		eicosapentenoic acid		chemical drug		1.013		0.051	0.888	0.0193	CD80,CEBPD,MMP13,MMP9,NOS3,PKLR
limma_stats - 2022-01-12 03:41 PM 1 0.05		nitric oxide		chemical - endogenous mammalian		-1.432		-0.168	-1.06	0.0194	BNIP3,CCN2,CTSH,CXCL12,MMP13,MMP9,SLC16A4,TIMP3
limma_stats - 2022-01-12 03:41 PM 1 0.05		NR0B2	-0.12	ligand-dependent nuclear receptor		1.171	bias	0.33	0.385	0.0195	ABCA1,AGT,CCN2,CD80,CYP51A1,EGFR,PIK3R5
limma_stats - 2022-01-12 03:41 PM 1 0.05		CREBBP	-0.401	transcription regulator		-0.842	bias	-0.302	-0.114	0.02	AGT,BDKRB2,CD80,CEBPA,CXCL12,DHRS3,GLI1,GRIA3,KCNIP3,MAF,MMP9,PDE3B,PKLR,SLC43A1,ST6GAL1
limma_stats - 2022-01-12 03:41 PM 1 0.05		CCR1	0.658	g-protein coupled receptor						0.0201	CTSK,MMP9,NFATC1
limma_stats - 2022-01-12 03:41 PM 1 0.05		JAK inhibitor I		chemical drug						0.0201	C3,MMP9,SOCS1
limma_stats - 2022-01-12 03:41 PM 1 0.05		Peg13		other						0.0201	GPER1,GRB10,GRIA3
limma_stats - 2022-01-12 03:41 PM 1 0.05		REN	-0.921	peptidase						0.0201	AGT,CCN2,COL3A1
limma_stats - 2022-01-12 03:41 PM 1 0.05		N-nitro-L-arginine methyl ester		chemical drug		0.115		0.005	0.103	0.0201	AGT,CCN2,CD80,COL3A1,MMP9,NOS3
limma_stats - 2022-01-12 03:41 PM 1 0.05		KLF1	-1.553	transcription regulator						0.0203	ADD2,CD55,FLI1,SLC43A1
limma_stats - 2022-01-12 03:41 PM 1 0.05		LATS1	-0.044	kinase		-1	bias	0.282	-1.564	0.0203	BTC,CCN2,Nes,NRCAM
limma_stats - 2022-01-12 03:41 PM 1 0.05		mir-145	0.286	microrna		0.254	bias	0.308	-0.346	0.0203	ABCA1,EGFR,NFATC1,PDE3B
limma_stats - 2022-01-12 03:41 PM 1 0.05		G protein alphai		group		-1.342	bias	-0.427	-0.388	0.0203	ADAMTS1,ADAMTS9,CEBPD,CMKLR1,SPHK1
limma_stats - 2022-01-12 03:41 PM 1 0.05		(R)-PFI-2		chemical reagent						0.0209	CCN2
limma_stats - 2022-01-12 03:41 PM 1 0.05		(des-Arg10,Leu9)-kallidin		chemical reagent						0.0209	CCN2
limma_stats - 2022-01-12 03:41 PM 1 0.05		2,4-dichlorobenzamil		chemical reagent						0.0209	CCN2
limma_stats - 2022-01-12 03:41 PM 1 0.05		2,5-dihydroxybenzoic acid		chemical - endogenous mammalian						0.0209	ABCG1
limma_stats - 2022-01-12 03:41 PM 1 0.05		9030622O22Rik		other						0.0209	FOXA2
limma_stats - 2022-01-12 03:41 PM 1 0.05		ACAT2	0.293	enzyme						0.0209	ABCA1
limma_stats - 2022-01-12 03:41 PM 1 0.05		ANXA13	-0.863	other						0.0209	CD80
limma_stats - 2022-01-12 03:41 PM 1 0.05		ARAP1	0.123	other						0.0209	EGFR
limma_stats - 2022-01-12 03:41 PM 1 0.05		ASTN2	-0.508	other						0.0209	ASTN1
limma_stats - 2022-01-12 03:41 PM 1 0.05		ATG9B	1.308	other						0.0209	NOS3
limma_stats - 2022-01-12 03:41 PM 1 0.05		ATOX1	0.164	transporter						0.0209	SOD3
limma_stats - 2022-01-12 03:41 PM 1 0.05		BMS200261		chemical reagent						0.0209	CD55
limma_stats - 2022-01-12 03:41 PM 1 0.05		CAVIN2	0.76	other						0.0209	NOS3
limma_stats - 2022-01-12 03:41 PM 1 0.05		CFD	-0.12	peptidase						0.0209	C3
limma_stats - 2022-01-12 03:41 PM 1 0.05		CFI	-0.665	peptidase						0.0209	C3
limma_stats - 2022-01-12 03:41 PM 1 0.05		CHMP6	0.24	other						0.0209	EGFR
limma_stats - 2022-01-12 03:41 PM 1 0.05		CHST11	-0.532	enzyme						0.0209	MMP9
limma_stats - 2022-01-12 03:41 PM 1 0.05		CKAP4	-0.248	other						0.0209	CCN2
limma_stats - 2022-01-12 03:41 PM 1 0.05		CTD_2140G102		other						0.0209	SLC17A6
limma_stats - 2022-01-12 03:41 PM 1 0.05		DEGS1	-0.229	enzyme						0.0209	EGFR
limma_stats - 2022-01-12 03:41 PM 1 0.05		DNAJ		group						0.0209	ENPP2
limma_stats - 2022-01-12 03:41 PM 1 0.05		DNAJB12	-0.051	other						0.0209	BOK
limma_stats - 2022-01-12 03:41 PM 1 0.05		DNAJC5	0.054	other						0.0209	SNAP25
limma_stats - 2022-01-12 03:41 PM 1 0.05		FCHSD2	0.269	other						0.0209	EGFR
limma_stats - 2022-01-12 03:41 PM 1 0.05		Flotillin		group						0.0209	EGFR
limma_stats - 2022-01-12 03:41 PM 1 0.05		GAK	-0.129	kinase						0.0209	EGFR
limma_stats - 2022-01-12 03:41 PM 1 0.05		HA-1004		chemical drug						0.0209	ALDH3A1
limma_stats - 2022-01-12 03:41 PM 1 0.05		HSPA6		enzyme						0.0209	SPHK1
limma_stats - 2022-01-12 03:41 PM 1 0.05		Integrinβ		group						0.0209	NOG
limma_stats - 2022-01-12 03:41 PM 1 0.05		JAM2	-0.852	other						0.0209	CXCL12
limma_stats - 2022-01-12 03:41 PM 1 0.05		LHX9	-0.035	transcription regulator						0.0209	NR5A1
limma_stats - 2022-01-12 03:41 PM 1 0.05		LRRC17	-7.555	other						0.0209	NFATC1
limma_stats - 2022-01-12 03:41 PM 1 0.05		Laminin 511		complex						0.0209	NOG
limma_stats - 2022-01-12 03:41 PM 1 0.05		MAP7	-0.12	other						0.0209	TRPV4
limma_stats - 2022-01-12 03:41 PM 1 0.05		MKRN1		enzyme						0.0209	KCNH1
limma_stats - 2022-01-12 03:41 PM 1 0.05		MSMB	-0.12	other						0.0209	LIN28B
limma_stats - 2022-01-12 03:41 PM 1 0.05		MYO1A	-0.492	peptidase						0.0209	SI
limma_stats - 2022-01-12 03:41 PM 1 0.05		Mexis		other						0.0209	ABCA1
limma_stats - 2022-01-12 03:41 PM 1 0.05		Mir690		microrna						0.0209	CEBPA
limma_stats - 2022-01-12 03:41 PM 1 0.05		Mkrn1	-0.013	enzyme						0.0209	KCNH1
limma_stats - 2022-01-12 03:41 PM 1 0.05		NPAS1	-0.033	transcription regulator						0.0209	RELN
limma_stats - 2022-01-12 03:41 PM 1 0.05		NSC194598		chemical reagent						0.0209	RET
limma_stats - 2022-01-12 03:41 PM 1 0.05		Oxi-4503		chemical drug						0.0209	CXCL12
limma_stats - 2022-01-12 03:41 PM 1 0.05		PACSIN2	0.114	transporter						0.0209	EGFR
limma_stats - 2022-01-12 03:41 PM 1 0.05		PART1		other						0.0209	ZBTB16
limma_stats - 2022-01-12 03:41 PM 1 0.05		PI16	-0.435	other						0.0209	MYLK
limma_stats - 2022-01-12 03:41 PM 1 0.05		Pp2b		complex						0.0209	ALOX12
limma_stats - 2022-01-12 03:41 PM 1 0.05		R333		chemical drug						0.0209	MAF
limma_stats - 2022-01-12 03:41 PM 1 0.05		RBP7	-0.877	other						0.0209	RBP1
limma_stats - 2022-01-12 03:41 PM 1 0.05		RDH5	-0.266	enzyme						0.0209	RDH10
limma_stats - 2022-01-12 03:41 PM 1 0.05		RUSC2	-0.425	other						0.0209	EGFR
limma_stats - 2022-01-12 03:41 PM 1 0.05		Ryr		group						0.0209	KCNJ2
limma_stats - 2022-01-12 03:41 PM 1 0.05		S100		complex						0.0209	SLC6A4
limma_stats - 2022-01-12 03:41 PM 1 0.05		SNTB1	-1.175	other						0.0209	ABCA1
limma_stats - 2022-01-12 03:41 PM 1 0.05		STARD3	-0.027	transporter						0.0209	ABCA1
limma_stats - 2022-01-12 03:41 PM 1 0.05		STX12	0.035	other						0.0209	ABCA1
limma_stats - 2022-01-12 03:41 PM 1 0.05		TBC1D16	-0.047	other						0.0209	EGFR
limma_stats - 2022-01-12 03:41 PM 1 0.05		TEI-F00806		chemical - protease inhibitor						0.0209	AGT
limma_stats - 2022-01-12 03:41 PM 1 0.05		THSD4		other						0.0209	MMP9
limma_stats - 2022-01-12 03:41 PM 1 0.05		TLL1	-0.301	peptidase						0.0209	IGFBP3
limma_stats - 2022-01-12 03:41 PM 1 0.05		TMEM178A	0.413	other						0.0209	NFATC1
limma_stats - 2022-01-12 03:41 PM 1 0.05		TNS4	2.716	other						0.0209	EGFR
limma_stats - 2022-01-12 03:41 PM 1 0.05		TRAK2	-0.23	transporter						0.0209	KCNJ2
limma_stats - 2022-01-12 03:41 PM 1 0.05		TRI-AAT9-1		other						0.0209	EGFR
limma_stats - 2022-01-12 03:41 PM 1 0.05		Uchl1os		other						0.0209	UCHL1
limma_stats - 2022-01-12 03:41 PM 1 0.05		VPS25	-0.154	other						0.0209	EGFR
limma_stats - 2022-01-12 03:41 PM 1 0.05		WEB 2086		chemical drug						0.0209	BDKRB1
limma_stats - 2022-01-12 03:41 PM 1 0.05		alpha-hederin		chemical reagent						0.0209	MMP9
limma_stats - 2022-01-12 03:41 PM 1 0.05		anti-miR-221 inhibitor		chemical reagent						0.0209	CCN2
limma_stats - 2022-01-12 03:41 PM 1 0.05		anti-miR-222 inhibitor		chemical reagent						0.0209	CCN2
limma_stats - 2022-01-12 03:41 PM 1 0.05		anti-miR-29a inhibitor		chemical reagent						0.0209	TIMP3
limma_stats - 2022-01-12 03:41 PM 1 0.05		bathophenanthroline		chemical reagent						0.0209	CP
limma_stats - 2022-01-12 03:41 PM 1 0.05		belzutifan		chemical drug						0.0209	CXCL12
limma_stats - 2022-01-12 03:41 PM 1 0.05		beryllium hydroxide		chemical reagent						0.0209	CD80
limma_stats - 2022-01-12 03:41 PM 1 0.05		beta-lactose		chemical - endogenous mammalian						0.0209	MMP9
limma_stats - 2022-01-12 03:41 PM 1 0.05		beta-tocopherol		chemical - endogenous mammalian						0.0209	CCN2
limma_stats - 2022-01-12 03:41 PM 1 0.05		chymostatin		chemical - protease inhibitor						0.0209	AGT
limma_stats - 2022-01-12 03:41 PM 1 0.05		cytarabine/idarubicin		chemical drug						0.0209	CEBPA
limma_stats - 2022-01-12 03:41 PM 1 0.05		daclizumab		biologic drug						0.0209	MAF
limma_stats - 2022-01-12 03:41 PM 1 0.05		lacidipine		chemical drug						0.0209	NOS3
limma_stats - 2022-01-12 03:41 PM 1 0.05		lipoamide		chemical - endogenous mammalian						0.0209	NOS3
limma_stats - 2022-01-12 03:41 PM 1 0.05		metalloproteinase inhibitor		chemical drug						0.0209	EGFR
limma_stats - 2022-01-12 03:41 PM 1 0.05		miR-1258 (miRNAs w/seed GUUAGGA)		mature microrna						0.0209	HPSE
limma_stats - 2022-01-12 03:41 PM 1 0.05		miR-33-5p (and other miRNAs w/seed UGCAUUG)		mature microrna						0.0209	ABCA1
limma_stats - 2022-01-12 03:41 PM 1 0.05		miR-516a-5p (miRNAs w/seed UCUCGAG)		mature microrna						0.0209	KLK10
limma_stats - 2022-01-12 03:41 PM 1 0.05		miR-542-5p (miRNAs w/seed CGGGGAU)		mature microrna						0.0209	EGFR
limma_stats - 2022-01-12 03:41 PM 1 0.05		miR-690 (miRNAs w/seed AAGGCUA)		mature microrna						0.0209	CEBPA
limma_stats - 2022-01-12 03:41 PM 1 0.05		mir-1258		microrna						0.0209	HPSE
limma_stats - 2022-01-12 03:41 PM 1 0.05		morphiceptin		chemical reagent						0.0209	MMP9
limma_stats - 2022-01-12 03:41 PM 1 0.05		mubritinib		chemical drug						0.0209	MAF
limma_stats - 2022-01-12 03:41 PM 1 0.05		nafoxidine		chemical drug						0.0209	C3
limma_stats - 2022-01-12 03:41 PM 1 0.05		namitecan		chemical drug						0.0209	EGFR
limma_stats - 2022-01-12 03:41 PM 1 0.05		nomegestrol acetate		chemical drug						0.0209	NOS3
limma_stats - 2022-01-12 03:41 PM 1 0.05		panitumumab		biologic drug						0.0209	EGFR
limma_stats - 2022-01-12 03:41 PM 1 0.05		podophyllotoxin		chemical drug						0.0209	CCN2
limma_stats - 2022-01-12 03:41 PM 1 0.05		remikiren		chemical drug						0.0209	AGT
limma_stats - 2022-01-12 03:41 PM 1 0.05		renin-angiotensin-aldosterone system blocking agent		chemical drug						0.0209	AGT
limma_stats - 2022-01-12 03:41 PM 1 0.05		satraplatin		chemical drug						0.0209	SFRP2
limma_stats - 2022-01-12 03:41 PM 1 0.05		sodium 2-((6Z,15Z)-20-hydroxyicosa-6,15-dienamido)acetate		chemical reagent						0.0209	AGT
limma_stats - 2022-01-12 03:41 PM 1 0.05		splitomicin		chemical reagent						0.0209	MMP9
limma_stats - 2022-01-12 03:41 PM 1 0.05		vanoxerine		chemical drug						0.0209	SOD3
limma_stats - 2022-01-12 03:41 PM 1 0.05		NONO	0.151	transcription regulator		-1.664	bias	-0.34	-0.837	0.021	CD80,HCAR2,NOS3,PDE2A,PDE3B,PDE8B,PI4K2B
limma_stats - 2022-01-12 03:41 PM 1 0.05		RUNX3	-0.12	transcription regulator		1.937	bias	0.282	1.198	0.021	AKAP6,CCN2,CEBPA,GLI2,MMP9,STC2,SVEP1
limma_stats - 2022-01-12 03:41 PM 1 0.05		PSEN2	0.076	peptidase		-0.264		0.044	-0.369	0.021	CTSC,CYP51A1,CYTIP,EGFR,ENPP2,PSTPIP1
limma_stats - 2022-01-12 03:41 PM 1 0.05		8,9-epoxyeicosatrienoic acid		chemical - endogenous mammalian						0.0211	EGFR,MMP9
limma_stats - 2022-01-12 03:41 PM 1 0.05		BMS-754807		chemical drug						0.0211	EGFR,EPHA4
limma_stats - 2022-01-12 03:41 PM 1 0.05		Cxcl3	0.664	cytokine						0.0211	CEBPA,CEBPD
limma_stats - 2022-01-12 03:41 PM 1 0.05		DLG1	-0.122	kinase						0.0211	KCNJ2,SI
limma_stats - 2022-01-12 03:41 PM 1 0.05		DYRK1B	0.304	kinase						0.0211	CP,SOD3
limma_stats - 2022-01-12 03:41 PM 1 0.05		FFAR1	-0.12	g-protein coupled receptor						0.0211	FOXA2,NFATC1
limma_stats - 2022-01-12 03:41 PM 1 0.05		H3C14	-0.184	other						0.0211	ADGRL3,PIK3R5
limma_stats - 2022-01-12 03:41 PM 1 0.05		HAS2	0.918	enzyme						0.0211	MMP13,MMP9
limma_stats - 2022-01-12 03:41 PM 1 0.05		HUWE1		transcription regulator						0.0211	ABCG1,EGFR
limma_stats - 2022-01-12 03:41 PM 1 0.05		Irp		group						0.0211	EPAS1,HEPH
limma_stats - 2022-01-12 03:41 PM 1 0.05		MEOX1	-0.12	transcription regulator						0.0211	GLI1,GLI2
limma_stats - 2022-01-12 03:41 PM 1 0.05		MTF1	0.136	transcription regulator						0.0211	MMP13,MMP9
limma_stats - 2022-01-12 03:41 PM 1 0.05		Ncoa6		transcription regulator						0.0211	BTC,TGFA
limma_stats - 2022-01-12 03:41 PM 1 0.05		S100A7		other						0.0211	MMP13,MMP9
limma_stats - 2022-01-12 03:41 PM 1 0.05		Trolox C		chemical drug						0.0211	MMP13,MMP9
limma_stats - 2022-01-12 03:41 PM 1 0.05		YOD1	-0.299	enzyme						0.0211	ANKRD1,CCN2
limma_stats - 2022-01-12 03:41 PM 1 0.05		Z-DEVD-FMK		chemical - protease inhibitor						0.0211	PDZD2,SPHK1
limma_stats - 2022-01-12 03:41 PM 1 0.05		desmosterol		chemical - endogenous mammalian						0.0211	ABCA1,ABCG1
limma_stats - 2022-01-12 03:41 PM 1 0.05		nedocromil sodium		chemical drug						0.0211	COL3A1,MMP9
limma_stats - 2022-01-12 03:41 PM 1 0.05		pectin		chemical drug						0.0211	CCN2,COL3A1
limma_stats - 2022-01-12 03:41 PM 1 0.05		STK40	-0.263	kinase		-1	bias	-0.336	-0.328	0.0214	CEBPA,MR1,RSPO3,WNT11,WNT7A
limma_stats - 2022-01-12 03:41 PM 1 0.05		cholic acid		chemical - endogenous mammalian		0.555		-0.095	0.765	0.0214	ABCA1,AGT,IGFBP5,RBP1,SOD3
limma_stats - 2022-01-12 03:41 PM 1 0.05		9,10-dimethyl-1,2-benzanthracene		chemical toxicant		-0.927	bias	-0.402	-0.128	0.0217	BTC,EGFR,MMP9,TGFA
limma_stats - 2022-01-12 03:41 PM 1 0.05		EFNA5	0.568	kinase		-0.293		0.064	-0.418	0.0217	BTC,CCN2,EGFR,FOXA2
limma_stats - 2022-01-12 03:41 PM 1 0.05		TEAD2	0.266	transcription regulator		-1	bias	-0.43	-0.141	0.0217	CCN2,COL3A1,IGFBP5,POSTN
limma_stats - 2022-01-12 03:41 PM 1 0.05		ionomycin		chemical reagent	Inhibited	-2.214	bias	-0.335	-1.22	0.0217	ENPP1,HPSE,ITM2A,KCNJ2,MAF,MMP9,NFATC1,SOCS2,ZBTB16
limma_stats - 2022-01-12 03:41 PM 1 0.05		MYD88	0.084	other	Inhibited	-2.424	bias	-0.409	-1.043	0.0218	C3,CD80,CEBPD,CTSK,CXCL12,IGFBP5,IRAK3,MMP9,Nes,NOS3,SLC16A3,SOCS1
limma_stats - 2022-01-12 03:41 PM 1 0.05		SOD2	0.132	enzyme						0.0219	ALOX12B,MARK1,MMP13,MMP9,NOS3,SCN9A
limma_stats - 2022-01-12 03:41 PM 1 0.05		arsenic		chemical toxicant						0.0221	EGFR,NOS3,TGFA
limma_stats - 2022-01-12 03:41 PM 1 0.05		carbohydrate		chemical - endogenous mammalian						0.0221	KHK,PKLR,SI
limma_stats - 2022-01-12 03:41 PM 1 0.05		curdlan		chemical - endogenous non-mammalian						0.0221	CTSK,MMP9,NFATC1
limma_stats - 2022-01-12 03:41 PM 1 0.05		tacrolimus		chemical drug		1.026		0.15	0.632	0.0224	APOD,CEBPA,COL3A1,MAF,NFATC1,NOS3,PDE3B,SDC3,SLC17A6,SLC8A3,WNT7A
limma_stats - 2022-01-12 03:41 PM 1 0.05		GW501516		chemical drug						0.0229	ABCA1,APOD,COL6A1,IGFBP3,IGFBP5,PPL
limma_stats - 2022-01-12 03:41 PM 1 0.05		NR1H2	-0.018	ligand-dependent nuclear receptor		-0.575		-0.03	-0.508	0.0229	ABCA1,ABCG1,AGT,C3,GLI1,MMP9
limma_stats - 2022-01-12 03:41 PM 1 0.05		INS	-0.12	other		1.222		-0.056	1.357	0.0229	AGT,CCN2,GRB10,IGFBP3,IGFBP5,NOS3,RASL12,RDH10
limma_stats - 2022-01-12 03:41 PM 1 0.05		CDX1	0.413	transcription regulator						0.0231	ALDH3A1,HEPH,KRT23,SI
limma_stats - 2022-01-12 03:41 PM 1 0.05		TEAD3	0.137	transcription regulator		-1	bias	-0.393	-0.213	0.0231	CCN2,COL3A1,IGFBP5,POSTN
limma_stats - 2022-01-12 03:41 PM 1 0.05		KAT6A	0.07	enzyme		-1.342	bias	-0.359	-0.54	0.0236	CCN2,HOXC4,HOXC5,HOXC6,ITGA8
limma_stats - 2022-01-12 03:41 PM 1 0.05		ZFPM1	-0.413	transcription regulator						0.0236	CEBPA,ENPP1,GRB10,IRAK3,SLC6A4
limma_stats - 2022-01-12 03:41 PM 1 0.05		ADAMTS18	-0.12	peptidase						0.0242	CCN2,Col17a1,LTBP2
limma_stats - 2022-01-12 03:41 PM 1 0.05		NFATC4	-0.684	transcription regulator						0.0242	COL3A1,CTSK,NFATC1
limma_stats - 2022-01-12 03:41 PM 1 0.05		ramipril		chemical drug						0.0242	CCN2,COL3A1,MMP9
limma_stats - 2022-01-12 03:41 PM 1 0.05		FOXA1	0.141	transcription regulator		0.163		-0.016	0.199	0.0243	ACTG2,ALDH6A1,ASTN1,FOXA2,LEFTY1,MGP,MYL9,SLC10A6
limma_stats - 2022-01-12 03:41 PM 1 0.05		nicotine		chemical drug		0.027		-0.193	0.523	0.0245	CCN2,CD80,COL3A1,CTSK,FEZ1,GRPR,MMP9,NOS3,POSTN,WNT7A
limma_stats - 2022-01-12 03:41 PM 1 0.05		bromodeoxyuridine		chemical drug	Inhibited	-2	bias	-0.434	-1.132	0.0246	BMP3,IGFBP3,TGFA,TGFBI
limma_stats - 2022-01-12 03:41 PM 1 0.05		GNAS	-0.041	enzyme		1.103		-0.175	1.443	0.0248	ADAMTS1,CEBPA,GLI1,GLI2,PDE8B
limma_stats - 2022-01-12 03:41 PM 1 0.05		nifedipine		chemical drug		-1		0.146	-1.244	0.0248	ABCA1,AGT,IGFBP5,NOS3,POSTN
limma_stats - 2022-01-12 03:41 PM 1 0.05		1-((2-chlorophenyl)diphenylmethyl)-1H-pyrazole		chemical reagent						0.025	CTSK,MMP9
limma_stats - 2022-01-12 03:41 PM 1 0.05		16,16-dimethylprostaglandin E2		chemical - endogenous mammalian						0.025	Ly6a (includes others),PTGER4
limma_stats - 2022-01-12 03:41 PM 1 0.05		CAV3	-0.12	enzyme						0.025	CEBPA,KCNJ2
limma_stats - 2022-01-12 03:41 PM 1 0.05		CDON	-0.336	other						0.025	CCN2,TIMP3
limma_stats - 2022-01-12 03:41 PM 1 0.05		CST3	-0.054	other						0.025	CTSK,NFATC1
limma_stats - 2022-01-12 03:41 PM 1 0.05		Il8r		group						0.025	EGFR,MMP9
limma_stats - 2022-01-12 03:41 PM 1 0.05		KDM4D	0.19	enzyme						0.025	GLI1,GLI2
limma_stats - 2022-01-12 03:41 PM 1 0.05		NELFB	-0.001	other						0.025	CCN2,COL6A1
limma_stats - 2022-01-12 03:41 PM 1 0.05		S100A12		other						0.025	ABCG1,MMP13
limma_stats - 2022-01-12 03:41 PM 1 0.05		SERPINA3	-0.526	other						0.025	CCN2,EGFR
limma_stats - 2022-01-12 03:41 PM 1 0.05		STAR	0.118	transporter						0.025	ABCA1,ABCG1
limma_stats - 2022-01-12 03:41 PM 1 0.05		dehydrocostus lactone		chemical - endogenous non-mammalian						0.025	MMP9,NFATC1
limma_stats - 2022-01-12 03:41 PM 1 0.05		nordihydroguaiaretic acid		chemical drug						0.025	MMP13,NFATC1
limma_stats - 2022-01-12 03:41 PM 1 0.05		SP600125		chemical drug		1.255		0.16	0.711	0.0251	ABCA1,ADAMTS9,CCN2,CD80,CYP51A1,GRB10,MAFB,MMP13,MMP9,NOS3,POSTN,RGS4,SPHK1
limma_stats - 2022-01-12 03:41 PM 1 0.05		pioglitazone		chemical drug		0.829		-0.02	0.887	0.0258	ABCA1,ABCG1,CCN2,CD80,CEBPD,CMKLR1,EPAS1,MMP9,PDE3B
limma_stats - 2022-01-12 03:41 PM 1 0.05		EWSR1-FLI1		fusion gene/product		0.626	bias	0.283	-0.001	0.026	CCN2,COL3A1,F11R,IGFBP5,POSTN
limma_stats - 2022-01-12 03:41 PM 1 0.05		MAP3K1	-1.431	kinase		-1.067	bias	-0.325	-0.424	0.0261	COL3A1,HSPB1,MMP13,RGS4
limma_stats - 2022-01-12 03:41 PM 1 0.05		ROCK		group						0.0261	CCN2,COL3A1,Nes,NOS3
limma_stats - 2022-01-12 03:41 PM 1 0.05		ACKR3	-1.626	g-protein coupled receptor						0.0264	CFH,CXCL12,EGFR
limma_stats - 2022-01-12 03:41 PM 1 0.05		FECH	-0.147	enzyme						0.0264	COL3A1,COL6A3,CYP51A1
limma_stats - 2022-01-12 03:41 PM 1 0.05		IFRD1	-0.162	other						0.0264	CCN2,LAMA2,NFATC1
limma_stats - 2022-01-12 03:41 PM 1 0.05		MECOM		transcription regulator						0.0264	CEBPA,DCN,Ly6a (includes others)
limma_stats - 2022-01-12 03:41 PM 1 0.05		USP18	0.582	peptidase						0.0264	CTSK,NFATC1,SOCS1
limma_stats - 2022-01-12 03:41 PM 1 0.05		colistin		biologic drug		-0.816		-0.022	-0.762	0.0269	APOD,Bhlhe41,IGFBP5,PTPRM,SDC3,SOCS2
limma_stats - 2022-01-12 03:41 PM 1 0.05		SMARCB1	-0.061	transcription regulator		-1.134	bias	-0.264	-0.436	0.0273	ATP1B1,BNIP3,CA8,CEACAM1,F11R,LBP,NOG,POSTN,PPP1R3C
limma_stats - 2022-01-12 03:41 PM 1 0.05		HDL		complex		0.106		0.156	-0.199	0.0277	ABCG1,CD80,EGLN3,NOS3
limma_stats - 2022-01-12 03:41 PM 1 0.05		NOX4	0.542	enzyme						0.0277	AGT,EPAS1,NOS3,TGFA
limma_stats - 2022-01-12 03:41 PM 1 0.05		PTPN1	-0.006	phosphatase		0		0.133	-0.265	0.0277	ADRA1B,ADRA1D,CD80,SOCS1
limma_stats - 2022-01-12 03:41 PM 1 0.05		SATB2	-0.033	transcription regulator		0.246		-0.064	0.373	0.0277	ADGRG6,BCL11B,ENPP1,ITGA8
limma_stats - 2022-01-12 03:41 PM 1 0.05		epigallocatechin-gallate		chemical drug		0.82		0.158	0.38	0.0278	CCN2,CEBPA,CTSK,EGFR,GLI1,MMP13,MMP9,NFATC1,NOS3,SOCS1
limma_stats - 2022-01-12 03:41 PM 1 0.05		glucocorticoid		chemical drug		-0.276		0.018	-0.334	0.028	AGT,ALDH3A1,CCN2,CEBPD,CRIP1,EGFR,IGFBP3,MMP13,MMP9,NOS3,PER2,ZBTB16
limma_stats - 2022-01-12 03:41 PM 1 0.05		ethanol		chemical - endogenous mammalian		0.323		-0.136	0.84	0.028	ABCA1,ABCG1,ACKR3,CCN2,CEBPA,CEBPD,COL3A1,CXCL12,EGFR,HAO2,MGST3,MMP13,MMP9,NOS3,PPP1R3C,RBP1
limma_stats - 2022-01-12 03:41 PM 1 0.05		ATF4	0.224	transcription regulator		-1.109	bias	-0.382	-0.262	0.028	ABCA1,ANKRD1,CD55,CSRP3,GRB10,IGFBP5,SLC43A1,STC2,WNT11
limma_stats - 2022-01-12 03:41 PM 1 0.05		androgen		chemical drug		0		0.027	-0.065	0.0284	ALDH6A1,APOD,CA8,IGFBP5,MMP9,RET,SFRP2,SOCS1
limma_stats - 2022-01-12 03:41 PM 1 0.05		HNF1A	-0.117	transcription regulator	Inhibited	-2.035	bias	-0.412	-0.902	0.0284	AGT,ASGR1,BMP3,CD55,CDO1,COL27A1,COL3A1,FOLR1,FOXA2,GC,GPR39,HCAR2,LBP,MELTF,PKLR,SI,TMOD2
limma_stats - 2022-01-12 03:41 PM 1 0.05		IFN alpha/beta		group	Inhibited	-2.195	bias	-0.329	-1.474	0.0286	CD80,FGL2,GAS7,Ly6a (includes others),SOCS1
limma_stats - 2022-01-12 03:41 PM 1 0.05		PTH1R	0.918	g-protein coupled receptor						0.0287	GLI2,MGP,MMP13
limma_stats - 2022-01-12 03:41 PM 1 0.05		IL22	-0.12	cytokine		-0.293	bias	-0.258	0.371	0.0288	ABCG1,C3,CXCL12,GRPR,HSPB1,LBP,MMP9
limma_stats - 2022-01-12 03:41 PM 1 0.05		kanamycin A		chemical drug		-0.816		-0.013	-0.784	0.029	APOD,Bhlhe41,IGFBP5,PTPRM,SDC3,SOCS2
limma_stats - 2022-01-12 03:41 PM 1 0.05		plicamycin		chemical drug		-0.52		0.184	-0.959	0.029	ABCA1,CCN2,EGFR,EPOP,OLFM1,SNAP25
limma_stats - 2022-01-12 03:41 PM 1 0.05		NRG1	0.544	growth factor		-1.588	bias	-0.256	-0.972	0.0291	ABCA1,ANKRD1,BNIP3,CCN2,COL6A3,GDA,GPER1,MAF,MMP9,NR5A1,PKLR
limma_stats - 2022-01-12 03:41 PM 1 0.05		Atrial Natriuretic Peptide		group						0.0291	CCN2,NOS3
limma_stats - 2022-01-12 03:41 PM 1 0.05		CRY1	-0.115	enzyme						0.0291	CEBPA,PER2
limma_stats - 2022-01-12 03:41 PM 1 0.05		DHCR24	-0.124	enzyme						0.0291	Ly6a (includes others),MGP
limma_stats - 2022-01-12 03:41 PM 1 0.05		GREM1	-0.339	other						0.0291	RET,WNT11
limma_stats - 2022-01-12 03:41 PM 1 0.05		HOXA1	0.146	transcription regulator						0.0291	Ly6a (includes others),SLC14A1
limma_stats - 2022-01-12 03:41 PM 1 0.05		HSD11B2	-1.031	enzyme						0.0291	CCN2,GLI1
limma_stats - 2022-01-12 03:41 PM 1 0.05		L1CAM	-0.345	other						0.0291	MMP9,SMOC2
limma_stats - 2022-01-12 03:41 PM 1 0.05		LAMA2	-2.193	other						0.0291	LAMA2,MMP9
limma_stats - 2022-01-12 03:41 PM 1 0.05		LRAT	-0.12	enzyme						0.0291	RBP1,TGFA
limma_stats - 2022-01-12 03:41 PM 1 0.05		LXR ligand-LXR-Retinoic acid-RXRα		complex						0.0291	ABCA1,ABCG1
limma_stats - 2022-01-12 03:41 PM 1 0.05		MZF1	0.335	transcription regulator						0.0291	CD34,SOD3
limma_stats - 2022-01-12 03:41 PM 1 0.05		N,N-dimethylsphingosine		chemical reagent						0.0291	NFATC1,SPHK1
limma_stats - 2022-01-12 03:41 PM 1 0.05		OPRM1	-0.12	g-protein coupled receptor						0.0291	EGFR,MMP9
limma_stats - 2022-01-12 03:41 PM 1 0.05		S-equol		chemical drug						0.0291	MMP9,NOS3
limma_stats - 2022-01-12 03:41 PM 1 0.05		TCF21	-0.12	transcription regulator						0.0291	MMP13,NR5A1
limma_stats - 2022-01-12 03:41 PM 1 0.05		VLDLR	-0.538	transporter						0.0291	ABCA1,CCN2
limma_stats - 2022-01-12 03:41 PM 1 0.05		[D-Ala2,N-Me-Phe4,Gly5-ol]-Enkephalin		chemical reagent						0.0291	EGFR,RGS4
limma_stats - 2022-01-12 03:41 PM 1 0.05		azithromycin		chemical drug						0.0291	MMP9,SOCS1
limma_stats - 2022-01-12 03:41 PM 1 0.05		GATA2	-0.024	transcription regulator		-0.588		-0.13	-0.179	0.0299	Ccnjl,Cd33,CD34,CEBPA,Col17a1,CXCL12,EPHA3,FGD4,GDA,LIN28B,Ly6a (includes others),MAFB,MCTP1,NOS3,TXK
limma_stats - 2022-01-12 03:41 PM 1 0.05		RUNX1	-0.394	transcription regulator		-0.554		-0.103	-0.27	0.0304	ADD2,ALOX12,CD34,CEBPA,EPAS1,IGFBP3,Ly6a (includes others),MMP13,MYL9,SOX5,ZBTB16
limma_stats - 2022-01-12 03:41 PM 1 0.05		RXRA	-0.105	ligand-dependent nuclear receptor		-0.391		-0.083	-0.207	0.0305	ABCA1,ABCG1,C3,CDO1,CEBPA,CEBPD,CTSH,MGP,PKLR,RBP1,RET,ZNF423
limma_stats - 2022-01-12 03:41 PM 1 0.05		CEBPA	-2.19	transcription regulator	Inhibited	-2.18		-0.149	-1.69	0.031	AGT,C3,CEBPA,CEBPD,CTSK,FHL1,FOXA2,GLI1,IGFBP3,KLK8,LEFTY1,Ly6a (includes others),MMP13,NFATC1,PPL,PPP1R3C
limma_stats - 2022-01-12 03:41 PM 1 0.05		AHCY	0.112	enzyme						0.031	CD34,FOXA2,Nes
limma_stats - 2022-01-12 03:41 PM 1 0.05		ARHGAP31	-0.447	other						0.031	CCN2,COL6A1,COL6A2
limma_stats - 2022-01-12 03:41 PM 1 0.05		ICMT	-0.038	enzyme						0.031	GNAT1,GNGT2,TGFBI
limma_stats - 2022-01-12 03:41 PM 1 0.05		mir-135	-0.665	microrna						0.031	CXCL12,MMP13,SLC6A4
limma_stats - 2022-01-12 03:41 PM 1 0.05		ABCA1	-1.189	transporter						0.0311	ABCA1,ABCG1,CYP51A1,MMP9
limma_stats - 2022-01-12 03:41 PM 1 0.05		IL32		cytokine						0.0311	CTSK,MMP13,MMP9,NFATC1
limma_stats - 2022-01-12 03:41 PM 1 0.05		hexachlorobenzene		chemical toxicant		0	bias	-0.388	0.776	0.0311	CP,MMP9,RFTN1,TSPAN8
limma_stats - 2022-01-12 03:41 PM 1 0.05		NFATC2	-0.048	transcription regulator		-1.38		-0.204	-0.814	0.0312	ABCA1,CD80,ENPP2,FGL2,MAF,NFATC1,PDZD2,SOCS1,SOCS2
limma_stats - 2022-01-12 03:41 PM 1 0.05		EOMES	0.405	transcription regulator		0.577		0.012	0.547	0.0325	COL3A1,COL6A3,FOXA2,IGFBP3,PLXNA4,TGFBI
limma_stats - 2022-01-12 03:41 PM 1 0.05		SPARC	-0.17	other		-0.816		0.055	-0.952	0.0325	CEBPD,CIART,MID2,NIPAL1,PER2,TBX3
limma_stats - 2022-01-12 03:41 PM 1 0.05		FFAR3	-0.12	g-protein coupled receptor		-1.342		0.08	-1.52	0.0327	CD80,CLSTN3,ENPP2,KCNH1,RELN
limma_stats - 2022-01-12 03:41 PM 1 0.05		PP2/AG1879 tyrosine kinase inhibitor		chemical drug		0.179	bias	0.279	-0.437	0.0327	AGT,CCN2,EGFR,EPHA3,MMP13
limma_stats - 2022-01-12 03:41 PM 1 0.05		phenylephrine		chemical drug		-0.394	bias	-0.264	0.183	0.0327	ANKRD1,COL3A1,EGFR,RGS4,STEAP3
limma_stats - 2022-01-12 03:41 PM 1 0.05		SERPINF1	-0.056	other	Activated	2		0.029	1.942	0.0329	CCN2,CD34,CEBPA,NEFH
limma_stats - 2022-01-12 03:41 PM 1 0.05		gentamicin		chemical drug		0.359		-0.089	0.678	0.0333	APOD,Bhlhe41,CDO1,DPEP1,ENPP2,HSPB1,IGFBP3,IGFBP5,MAF,PTPRM,SDC3,SOCS2,UPB1
limma_stats - 2022-01-12 03:41 PM 1 0.05		Adaptor protein 1		complex						0.0335	MMP13,MMP9
limma_stats - 2022-01-12 03:41 PM 1 0.05		Collagen Alpha1		group						0.0335	EGFR,MMP9
limma_stats - 2022-01-12 03:41 PM 1 0.05		FH	0.038	enzyme						0.0335	APOD,LTBP2
limma_stats - 2022-01-12 03:41 PM 1 0.05		HOXA4	-0.12	transcription regulator						0.0335	ANKRD1,CCN2
limma_stats - 2022-01-12 03:41 PM 1 0.05		JUP	0.266	other						0.0335	NRCAM,SPINT1
limma_stats - 2022-01-12 03:41 PM 1 0.05		MYOF	-0.329	other						0.0335	CEBPA,NFATC1
limma_stats - 2022-01-12 03:41 PM 1 0.05		OIP5-AS1		other						0.0335	CEBPA,SLC8A3
limma_stats - 2022-01-12 03:41 PM 1 0.05		Ptprd		phosphatase						0.0335	CEBPD,IGFBP5
limma_stats - 2022-01-12 03:41 PM 1 0.05		cytochalasin B		chemical toxicant						0.0335	MCAM,MMP9
limma_stats - 2022-01-12 03:41 PM 1 0.05		ethylenediaminetetraacetic acid		chemical drug						0.0335	MCAM,NOS3
limma_stats - 2022-01-12 03:41 PM 1 0.05		ferric ammonium citrate		chemical drug						0.0335	C3,MMP13
limma_stats - 2022-01-12 03:41 PM 1 0.05		miR-135a-5p (and other miRNAs w/seed AUGGCUU)		mature microrna						0.0335	PLXNA4,SLC6A4
limma_stats - 2022-01-12 03:41 PM 1 0.05		mocetinostat		chemical drug						0.0335	MMP9,NOVA1
limma_stats - 2022-01-12 03:41 PM 1 0.05		octanoic acid		chemical - endogenous mammalian						0.0335	CEBPA,PKLR
limma_stats - 2022-01-12 03:41 PM 1 0.05		onapristone		chemical drug						0.0335	ADAMTS1,SPHK1
limma_stats - 2022-01-12 03:41 PM 1 0.05		MAOA	0.536	enzyme						0.0335	CCN2,CEBPD,IGFBP3
limma_stats - 2022-01-12 03:41 PM 1 0.05		TBXT	-0.608	transcription regulator						0.0335	DUSP8,MGP,SOX5
limma_stats - 2022-01-12 03:41 PM 1 0.05		TIMP1	0.441	cytokine						0.0335	IGFBP3,MMP9,TIMP3
limma_stats - 2022-01-12 03:41 PM 1 0.05		deoxycorticosterone acetate/potassium chloride/sodium chloride		chemical reagent						0.0335	AGT,BDKRB1,NOS3
limma_stats - 2022-01-12 03:41 PM 1 0.05		norepinephrine		chemical - endogenous mammalian		-0.36		-0.235	0.288	0.0338	ABCA1,ADRA1B,CACNA1G,CCN2,MCAM,MMP9,PDE8B,SLC17A6
limma_stats - 2022-01-12 03:41 PM 1 0.05		resveratrol		chemical drug		0.858		0.071	0.651	0.0345	CD80,CTSK,EGFR,FOXA2,GLI1,GSTK1,IGFBP3,MMP13,MMP9,NFATC1,NOS3,SPHK1
limma_stats - 2022-01-12 03:41 PM 1 0.05		EIF4E	0.005	translation regulator		-1.109	bias	-0.363	-0.303	0.0346	BNIP3,CEBPA,EGFR,MMP9,NLGN1,SLC6A4,SPHK1,TGFA,TGFBI
limma_stats - 2022-01-12 03:41 PM 1 0.05		anisomycin		chemical - endogenous non-mammalian		0		-0.126	0.253	0.0347	DUSP8,POSTN,SLC17A6,SLC17A7
limma_stats - 2022-01-12 03:41 PM 1 0.05		ETV6-RUNX1		fusion gene/product		0.905	bias	0.32	-0.158	0.0352	ABCG1,APOLD1,FAM43A,HFE,KCNJ2,MMP9,MYLK,PIK3C2B,RAB29,RNF144A,SEMA6A,TBC1D10C
limma_stats - 2022-01-12 03:41 PM 1 0.05		EML4-ALK		fusion gene/product		0.447		-0.114	0.702	0.0356	COL3A1,EGFR,IGFBP3,RAB27A,RAB29
limma_stats - 2022-01-12 03:41 PM 1 0.05		CDX2	-0.12	transcription regulator		0.156		-0.175	0.54	0.0361	ALDH3A1,GLI2,HEPH,HOXC6,KRT23,SI,SOX5
limma_stats - 2022-01-12 03:41 PM 1 0.05		IL7	0.406	cytokine		-0.766	bias	-0.291	-0.064	0.0361	CEACAM1,CTSK,Ly6a (includes others),MAF,MMP13,MMP9,SOCS1
limma_stats - 2022-01-12 03:41 PM 1 0.05		HOXC8	-1.431	transcription regulator						0.0361	ANKRD1,Ly6a (includes others),SLC16A3
limma_stats - 2022-01-12 03:41 PM 1 0.05		NGFR	-0.12	transmembrane receptor						0.0361	GRIA3,HPSE,SNAP25
limma_stats - 2022-01-12 03:41 PM 1 0.05		PRKCZ	0.056	kinase						0.0361	ABCA1,MMP9,NOS3
limma_stats - 2022-01-12 03:41 PM 1 0.05		eplerenone		chemical drug						0.0361	CCN2,MMP9,NOS3
limma_stats - 2022-01-12 03:41 PM 1 0.05		indican		chemical - endogenous mammalian						0.0361	AGT,BNIP3,EGLN3
limma_stats - 2022-01-12 03:41 PM 1 0.05		ONECUT1	-0.12	transcription regulator						0.0363	ALDH3A1,CEBPA,CEBPD,CYP51A1,FOXA2,MGST3,PI4K2B,PTPRR,SEMA6A,SERPINB8,TMOD2
limma_stats - 2022-01-12 03:41 PM 1 0.05		IDH1	-0.214	enzyme						0.0366	ABCA1,ABCG1,EPAS1,GLI1
limma_stats - 2022-01-12 03:41 PM 1 0.05		trans-hydroxytamoxifen		chemical drug		1.134		0.073	0.941	0.0367	CTSH,CXCL12,DCN,HOXC4,MATN2,PPP1R3C,PTPRM,RSPO3
limma_stats - 2022-01-12 03:41 PM 1 0.05		LGALS1	0.056	other		-1.321		-0.171	-0.949	0.0371	ANK3,GLI1,MAF,MMP13,MMP9
limma_stats - 2022-01-12 03:41 PM 1 0.05		Histone h4		group						0.0372	AGT,HPSE,KALRN,MMP9,NLGN1,PKLR,SPHK1
limma_stats - 2022-01-12 03:41 PM 1 0.05		LHX1	0.931	transcription regulator		-0.762	bias	-0.451	0.132	0.0375	ATP1B1,CXCL12,FOXA2,HAO2,Ly6a (includes others),MMP9
limma_stats - 2022-01-12 03:41 PM 1 0.05		IL10	-0.626	cytokine		-0.755		-0.048	-0.599	0.0379	ABCA1,BDKRB1,CD55,CD80,CEACAM1,CTSC,CTSH,CXCL12,DCN,GNGT2,MAF,MMP9,NFATC1,NOS3,SLC6A4,SOCS1
limma_stats - 2022-01-12 03:41 PM 1 0.05		CD209	-0.12	other						0.0382	CD80,MMP9
limma_stats - 2022-01-12 03:41 PM 1 0.05		KIF1B	-0.073	transporter						0.0382	EPAS1,NEFH
limma_stats - 2022-01-12 03:41 PM 1 0.05		Mn(III)-tetrakis-(4-benzoic acid) porphyrin		chemical reagent						0.0382	AGT,NOS3
limma_stats - 2022-01-12 03:41 PM 1 0.05		NUP62	0.019	transporter						0.0382	EGFR,GLI2
limma_stats - 2022-01-12 03:41 PM 1 0.05		Nkx2-2os		other						0.0382	MAFB,SCG5
limma_stats - 2022-01-12 03:41 PM 1 0.05		PER2	-1.757	transcription regulator						0.0382	ALDH3A1,PER2
limma_stats - 2022-01-12 03:41 PM 1 0.05		PRKRA	0.205	other						0.0382	MAF,RET
limma_stats - 2022-01-12 03:41 PM 1 0.05		SDHB	0.105	enzyme						0.0382	MMP9,SOD3
limma_stats - 2022-01-12 03:41 PM 1 0.05		SPINT1	-1.701	other						0.0382	ROR2,WNT11
limma_stats - 2022-01-12 03:41 PM 1 0.05		U18666A		chemical reagent						0.0382	ABCA1,CTSK
limma_stats - 2022-01-12 03:41 PM 1 0.05		cetuximab		biologic drug						0.0382	EGFR,HSPB1
limma_stats - 2022-01-12 03:41 PM 1 0.05		perindopril		chemical drug						0.0382	CCN2,NOS3
limma_stats - 2022-01-12 03:41 PM 1 0.05		sea cucumber body wall meal		chemical reagent						0.0382	ABCA1,ABCG1
limma_stats - 2022-01-12 03:41 PM 1 0.05		zalcitabine		chemical drug						0.0382	CXCL12,EGLN3
limma_stats - 2022-01-12 03:41 PM 1 0.05		MED1	0.283	transcription regulator		-0.342	bias	-0.396	0.697	0.0382	CCNJ,CEBPA,EPHA3,IGFBP3,PRKCH,PTPRM,STC2,TBX3,WDR72
limma_stats - 2022-01-12 03:41 PM 1 0.05		LATS2	0.02	kinase						0.0385	BTC,CCN2,Nes,NRCAM
limma_stats - 2022-01-12 03:41 PM 1 0.05		N-acetylmuramyl-L-alanyl-D-isoglutamine		chemical - endogenous non-mammalian						0.0385	ABCA1,BDKRB2,CD80,MMP9
limma_stats - 2022-01-12 03:41 PM 1 0.05		valsartan		chemical drug		1.941	bias	0.313	1.333	0.0385	AGT,CD34,CEBPA,POSTN
limma_stats - 2022-01-12 03:41 PM 1 0.05		Hsp90		group		-0.269		-0.246	0.273	0.0387	COL3A1,EGFR,EPAS1,SLC6A4,TSSK1B
limma_stats - 2022-01-12 03:41 PM 1 0.05		KLF5	0.256	transcription regulator		-0.68		-0.021	-0.635	0.0387	CEBPD,CGREF1,EPAS1,MMP9,SORCS2
limma_stats - 2022-01-12 03:41 PM 1 0.05		NPC1	-0.219	transporter						0.0387	ABCA1,ABCG1,CTSK,CYP51A1,PLIN4
limma_stats - 2022-01-12 03:41 PM 1 0.05		IL1A	-1.519	cytokine		-1.205	bias	-0.317	-0.229	0.0388	ADAMTS1,APOD,C3,CD80,CTSK,CXCL12,IGFBP5,MCAM,MMP13,MMP9
limma_stats - 2022-01-12 03:41 PM 1 0.05		8-bromoguanosine 3',5'-cyclic monophosphate		chemical reagent						0.0388	MMP9,NOS3,SOD3
limma_stats - 2022-01-12 03:41 PM 1 0.05		COL5A1	-0.69	other						0.0388	CTSC,FBLN5,LTBP2
limma_stats - 2022-01-12 03:41 PM 1 0.05		DLL1	-1.176	enzyme						0.0388	CCN2,EPHA4,LFNG
limma_stats - 2022-01-12 03:41 PM 1 0.05		MIR124		group						0.0388	CEBPA,GRIA3,SPHK1
limma_stats - 2022-01-12 03:41 PM 1 0.05		TNFSF14	-0.12	cytokine						0.0388	CXCL12,MMP9,POSTN
limma_stats - 2022-01-12 03:41 PM 1 0.05		ZC3H12A	-0.236	enzyme						0.0388	CEBPA,CEBPD,MAF
limma_stats - 2022-01-12 03:41 PM 1 0.05		miR-221-3p (and other miRNAs w/seed GCUACAU)		mature microrna						0.0388	MAF,PTPRM,TIMP3
limma_stats - 2022-01-12 03:41 PM 1 0.05		STAT5B	0.196	transcription regulator		-1.811		-0.143	-1.318	0.0395	ANKRD1,CDO1,CSRP3,EGFR,HAO2,LMAN1L,Ly6a (includes others),MAF,NIPAL1,PPP1R3C,SCARA5,SOCS1,SOCS2
limma_stats - 2022-01-12 03:41 PM 1 0.05		HDAC1	-0.056	transcription regulator		-0.41		0.067	-0.569	0.0395	CD34,CEACAM1,CEBPA,CTSK,EGFR,GLI1,KRT15,MMP9,NEFH,Nes,NFATC1
limma_stats - 2022-01-12 03:41 PM 1 0.05		E. coli serotype 0127B8 lipopolysaccharide		chemical - endogenous non-mammalian		0		-0.145	0.411	0.0398	CCN2,CHST8,CXCL12,GPER1,HCAR2,NOS3,PANX1,SOD3
limma_stats - 2022-01-12 03:41 PM 1 0.05		RAF1	0.098	kinase	Inhibited	-2.098	bias	-0.396	-0.982	0.0401	ANKRD1,CTSH,DHRS3,HSPB1,IGFBP3,MMP13,MMP9,RET,TUBA4A
limma_stats - 2022-01-12 03:41 PM 1 0.05		GH1		growth factor		-1.605		-0.069	-1.437	0.0402	CEBPA,CEBPD,IGFBP3,mir-96,SOCS1,SOCS2
limma_stats - 2022-01-12 03:41 PM 1 0.05		NR4A3	-1.109	ligand-dependent nuclear receptor		1.131		-0.226	1.578	0.0403	CEBPA,COL6A1,COL6A2,FOXA2,ITGA8
limma_stats - 2022-01-12 03:41 PM 1 0.05		LMO2	-0.132	transcription regulator		-0.302		0.016	-0.355	0.0404	ADAMTS9,CD34,EGLN3,GRB10,LEFTY1,NOVA1,PDZD2,PSTPIP1,SAMSN1,SLC43A1,ZNF518B
limma_stats - 2022-01-12 03:41 PM 1 0.05		GPER1	-1.607	g-protein coupled receptor		-1.091	bias	-0.377	-0.35	0.0405	CCN2,CEBPD,PTGER4,SFRP2
limma_stats - 2022-01-12 03:41 PM 1 0.05		SIN3A	-0.12	transcription regulator						0.0405	ALDH6A1,CTSK,MMP9,NEFH
limma_stats - 2022-01-12 03:41 PM 1 0.05		(S)-2-((6Z,15Z)-20- hydroxyicosa-6,15-dienamido)succinate		chemical reagent						0.0413	AGT
limma_stats - 2022-01-12 03:41 PM 1 0.05		12 lipoxygenase		group						0.0413	MMP9
limma_stats - 2022-01-12 03:41 PM 1 0.05		17-epiestriol		chemical - endogenous mammalian						0.0413	NOS3
limma_stats - 2022-01-12 03:41 PM 1 0.05		17beta-estradiol dendrimer conjugate		chemical reagent						0.0413	CTSK
limma_stats - 2022-01-12 03:41 PM 1 0.05		3,4-dihydroxyphenylethanol		chemical drug						0.0413	MMP9
limma_stats - 2022-01-12 03:41 PM 1 0.05		ACSL1	-0.38	enzyme						0.0413	ABCA1
limma_stats - 2022-01-12 03:41 PM 1 0.05		ADAMTS9	1.082	peptidase						0.0413	MMP9
limma_stats - 2022-01-12 03:41 PM 1 0.05		ADCY1	-1.945	enzyme						0.0413	ABCA1
limma_stats - 2022-01-12 03:41 PM 1 0.05		AGXT	0.219	enzyme						0.0413	COL3A1
limma_stats - 2022-01-12 03:41 PM 1 0.05		AR-12		chemical drug						0.0413	EGFR
limma_stats - 2022-01-12 03:41 PM 1 0.05		ARSB	-0.262	enzyme						0.0413	EGFR
limma_stats - 2022-01-12 03:41 PM 1 0.05		ASGR1	1.044	transmembrane receptor						0.0413	MMP9
limma_stats - 2022-01-12 03:41 PM 1 0.05		ASGR2	0.253	transmembrane receptor						0.0413	ASGR1
limma_stats - 2022-01-12 03:41 PM 1 0.05		BAZ1A	-0.17	other						0.0413	IGFBP3
limma_stats - 2022-01-12 03:41 PM 1 0.05		BTBD7	-0.496	other						0.0413	MMP9
limma_stats - 2022-01-12 03:41 PM 1 0.05		CASK	0.106	kinase						0.0413	RELN
limma_stats - 2022-01-12 03:41 PM 1 0.05		CD1530		chemical reagent						0.0413	MMP9
limma_stats - 2022-01-12 03:41 PM 1 0.05		Camkk		group						0.0413	ABCA1
limma_stats - 2022-01-12 03:41 PM 1 0.05		Cavtratin		chemical - kinase inhibitor						0.0413	NOS3
limma_stats - 2022-01-12 03:41 PM 1 0.05		Crm197		biologic drug						0.0413	EGFR
limma_stats - 2022-01-12 03:41 PM 1 0.05		DNTTIP1	-0.006	ligand-dependent nuclear receptor						0.0413	MMP9
limma_stats - 2022-01-12 03:41 PM 1 0.05		DPP10-AS1		other						0.0413	TIMP3
limma_stats - 2022-01-12 03:41 PM 1 0.05		EHD3	-0.511	other						0.0413	CACNA1G
limma_stats - 2022-01-12 03:41 PM 1 0.05		EIF4E2		translation regulator						0.0413	EGFR
limma_stats - 2022-01-12 03:41 PM 1 0.05		EVC	-0.329	other						0.0413	GLI1
limma_stats - 2022-01-12 03:41 PM 1 0.05		FAM102A	-0.942	other						0.0413	NFATC1
limma_stats - 2022-01-12 03:41 PM 1 0.05		FBLIM1	-0.346	other						0.0413	EGFR
limma_stats - 2022-01-12 03:41 PM 1 0.05		FERMT2	-0.051	other						0.0413	GLI1
limma_stats - 2022-01-12 03:41 PM 1 0.05		FUZ	-0.797	other						0.0413	FOXA2
limma_stats - 2022-01-12 03:41 PM 1 0.05		Frizzled		group						0.0413	EGFR
limma_stats - 2022-01-12 03:41 PM 1 0.05		GCN1	-0.452	translation regulator						0.0413	MMP13
limma_stats - 2022-01-12 03:41 PM 1 0.05		HAT1	0.26	enzyme						0.0413	CSRP3
limma_stats - 2022-01-12 03:41 PM 1 0.05		HO-3867		chemical reagent						0.0413	TGFA
limma_stats - 2022-01-12 03:41 PM 1 0.05		Hnrpfl		other						0.0413	AGT
limma_stats - 2022-01-12 03:41 PM 1 0.05		Hsf3	2.42	other						0.0413	PDZD2
limma_stats - 2022-01-12 03:41 PM 1 0.05		INTU		other						0.0413	GLI1
limma_stats - 2022-01-12 03:41 PM 1 0.05		KB-R7785		chemical - protease inhibitor						0.0413	EGFR
limma_stats - 2022-01-12 03:41 PM 1 0.05		KLHL40	-1.192	other						0.0413	BNIP3
limma_stats - 2022-01-12 03:41 PM 1 0.05		KR 62436		chemical reagent						0.0413	CXCL12
limma_stats - 2022-01-12 03:41 PM 1 0.05		LAMA1	-0.12	other						0.0413	MMP9
limma_stats - 2022-01-12 03:41 PM 1 0.05		LIMD1	0.207	transcription regulator						0.0413	NFATC1
limma_stats - 2022-01-12 03:41 PM 1 0.05		LINC01228		other						0.0413	ABCA1
limma_stats - 2022-01-12 03:41 PM 1 0.05		LRP1B		transmembrane receptor						0.0413	ABCA1
limma_stats - 2022-01-12 03:41 PM 1 0.05		METTL8		enzyme						0.0413	CEBPA
limma_stats - 2022-01-12 03:41 PM 1 0.05		MIP1		group						0.0413	NFATC1
limma_stats - 2022-01-12 03:41 PM 1 0.05		MIR4767		microrna						0.0413	EGFR
limma_stats - 2022-01-12 03:41 PM 1 0.05		MTHFR	-0.198	enzyme						0.0413	NOS3
limma_stats - 2022-01-12 03:41 PM 1 0.05		Mi2		group						0.0413	CTSK
limma_stats - 2022-01-12 03:41 PM 1 0.05		Mir23a/b/c		group						0.0413	SEMA6A
limma_stats - 2022-01-12 03:41 PM 1 0.05		NPAS3		transcription regulator						0.0413	RELN
limma_stats - 2022-01-12 03:41 PM 1 0.05		OPN1MW (includes others)		g-protein coupled receptor						0.0413	GNGT2
limma_stats - 2022-01-12 03:41 PM 1 0.05		OR141		chemical reagent						0.0413	EPAS1
limma_stats - 2022-01-12 03:41 PM 1 0.05		PAK6	0.139	kinase						0.0413	MMP9
limma_stats - 2022-01-12 03:41 PM 1 0.05		PCSK6	-0.665	peptidase						0.0413	LEFTY1
limma_stats - 2022-01-12 03:41 PM 1 0.05		PREB	-0.329	transcription regulator						0.0413	ABCA1
limma_stats - 2022-01-12 03:41 PM 1 0.05		PTPRG	-0.643	phosphatase						0.0413	CD34
limma_stats - 2022-01-12 03:41 PM 1 0.05		PTPase		group						0.0413	ABCA1
limma_stats - 2022-01-12 03:41 PM 1 0.05		RIMS1	-0.643	other						0.0413	CACNA1B
limma_stats - 2022-01-12 03:41 PM 1 0.05		RNF11	-0.032	enzyme						0.0413	MMP9
limma_stats - 2022-01-12 03:41 PM 1 0.05		RNF185	0.186	enzyme						0.0413	CYP51A1
limma_stats - 2022-01-12 03:41 PM 1 0.05		SC144		chemical reagent						0.0413	ENPP2
limma_stats - 2022-01-12 03:41 PM 1 0.05		SF 6847		chemical toxicant						0.0413	MMP13
limma_stats - 2022-01-12 03:41 PM 1 0.05		STEAP1	0.306	transporter						0.0413	CEBPA
limma_stats - 2022-01-12 03:41 PM 1 0.05		STEAP2	-0.356	enzyme						0.0413	CEBPA
limma_stats - 2022-01-12 03:41 PM 1 0.05		SYNJ2BP	-0.269	other						0.0413	LFNG
limma_stats - 2022-01-12 03:41 PM 1 0.05		T-type Calcium Channel		complex						0.0413	ENPP1
limma_stats - 2022-01-12 03:41 PM 1 0.05		TAGLN	-0.975	other						0.0413	MMP9
limma_stats - 2022-01-12 03:41 PM 1 0.05		TAT	-0.12	enzyme						0.0413	MMP9
limma_stats - 2022-01-12 03:41 PM 1 0.05		TMEM259	0.01	other						0.0413	CYP51A1
limma_stats - 2022-01-12 03:41 PM 1 0.05		TRIM54	-0.665	other						0.0413	FHL2
limma_stats - 2022-01-12 03:41 PM 1 0.05		TTC39B	0.293	other						0.0413	ABCA1
limma_stats - 2022-01-12 03:41 PM 1 0.05		TTC7A	-0.369	other						0.0413	EGFR
limma_stats - 2022-01-12 03:41 PM 1 0.05		WASHC1	0.206	other						0.0413	EGFR
limma_stats - 2022-01-12 03:41 PM 1 0.05		alpha-cyano-4-hydroxycinnamate		chemical reagent						0.0413	AGT
limma_stats - 2022-01-12 03:41 PM 1 0.05		amsacrine		chemical drug						0.0413	MMP9
limma_stats - 2022-01-12 03:41 PM 1 0.05		cAMP-dependent protein kinase		complex						0.0413	PKLR
limma_stats - 2022-01-12 03:41 PM 1 0.05		capmatinib		chemical drug						0.0413	TGFA
limma_stats - 2022-01-12 03:41 PM 1 0.05		chidamide		chemical drug						0.0413	mir-96
limma_stats - 2022-01-12 03:41 PM 1 0.05		colestimide		chemical drug						0.0413	ABCA1
limma_stats - 2022-01-12 03:41 PM 1 0.05		dinophysistoxin 1		chemical toxicant						0.0413	CEACAM1
limma_stats - 2022-01-12 03:41 PM 1 0.05		donepezil		chemical drug						0.0413	MMP9
limma_stats - 2022-01-12 03:41 PM 1 0.05		enalaprilat		chemical - endogenous mammalian						0.0413	BDKRB2
limma_stats - 2022-01-12 03:41 PM 1 0.05		endrin		chemical toxicant						0.0413	CEBPA
limma_stats - 2022-01-12 03:41 PM 1 0.05		ginsenoside Rh2		chemical - endogenous non-mammalian						0.0413	NFATC1
limma_stats - 2022-01-12 03:41 PM 1 0.05		glasdegib		chemical drug						0.0413	GLI1
limma_stats - 2022-01-12 03:41 PM 1 0.05		imidapril		chemical drug						0.0413	AGT
limma_stats - 2022-01-12 03:41 PM 1 0.05		indapamide		chemical drug						0.0413	NOS3
limma_stats - 2022-01-12 03:41 PM 1 0.05		indolo(3,2-b)carbazole		chemical reagent						0.0413	SOCS2
limma_stats - 2022-01-12 03:41 PM 1 0.05		ingenol-dibenzoate		chemical reagent						0.0413	CD55
limma_stats - 2022-01-12 03:41 PM 1 0.05		isorhamnetin		chemical - endogenous non-mammalian						0.0413	NOS3
limma_stats - 2022-01-12 03:41 PM 1 0.05		isosorbide dinitrate		chemical drug						0.0413	NOS3
limma_stats - 2022-01-12 03:41 PM 1 0.05		kaolin		chemical drug						0.0413	BDKRB1
limma_stats - 2022-01-12 03:41 PM 1 0.05		lanreotide		biologic drug						0.0413	IGFBP3
limma_stats - 2022-01-12 03:41 PM 1 0.05		loganin		chemical - endogenous non-mammalian						0.0413	CCN2
limma_stats - 2022-01-12 03:41 PM 1 0.05		lynestrenol		chemical drug						0.0413	ABCA1
limma_stats - 2022-01-12 03:41 PM 1 0.05		methylprednisolone acetate		chemical drug						0.0413	MMP13
limma_stats - 2022-01-12 03:41 PM 1 0.05		miR-301a-5p (and other miRNAs w/seed CUCUGAC)		mature microrna						0.0413	EGLN3
limma_stats - 2022-01-12 03:41 PM 1 0.05		nitrosonifedipine		chemical reagent						0.0413	AGT
limma_stats - 2022-01-12 03:41 PM 1 0.05		ritanserin		chemical drug						0.0413	PRKD1
limma_stats - 2022-01-12 03:41 PM 1 0.05		rutaecarpine		chemical - endogenous non-mammalian						0.0413	ABCA1
limma_stats - 2022-01-12 03:41 PM 1 0.05		selaginella tamariscina extract		chemical reagent						0.0413	MMP9
limma_stats - 2022-01-12 03:41 PM 1 0.05		sulfur		chemical - endogenous mammalian						0.0413	MMP9
limma_stats - 2022-01-12 03:41 PM 1 0.05		vitamin K1		chemical - endogenous mammalian						0.0413	MGP
limma_stats - 2022-01-12 03:41 PM 1 0.05		zoptarelin doxorubicin		biologic drug						0.0413	EGFR
limma_stats - 2022-01-12 03:41 PM 1 0.05		CYBB	0.406	enzyme						0.0416	CCN2,COL3A1,CXCL12
limma_stats - 2022-01-12 03:41 PM 1 0.05		FOSB	-0.405	transcription regulator						0.0416	CEBPA,MMP13,MMP9
limma_stats - 2022-01-12 03:41 PM 1 0.05		IL17RA	0.19	transmembrane receptor						0.0416	CXCL12,MMP13,MMP9
limma_stats - 2022-01-12 03:41 PM 1 0.05		PTCH1	-0.267	transmembrane receptor						0.0416	GLI1,GLI2,SOX5
limma_stats - 2022-01-12 03:41 PM 1 0.05		acetylcholine		chemical - endogenous mammalian						0.0416	ADCY1,NOS3,RELN
limma_stats - 2022-01-12 03:41 PM 1 0.05		rifampin		chemical drug		-1.432	bias	-0.337	-0.687	0.0419	ABCG1,CCNJ,COL6A1,ENPP2,MATN2,MGP,OSBP2
limma_stats - 2022-01-12 03:41 PM 1 0.05		TCF		group						0.0419	APOD,CEACAM1,DPEP1,NRCAM,TSPAN8
limma_stats - 2022-01-12 03:41 PM 1 0.05		lenalidomide		chemical drug		-0.711		-0.1	-0.395	0.0424	BCL11B,BEST3,CEBPA,IGSF11,NFATC1,OTUD1,PTPRM,SCN9A,WDR72,WNT11
limma_stats - 2022-01-12 03:41 PM 1 0.05		1,1-bis(3'-indolyl)-1-(4-hydroxyphenyl)methane		chemical reagent						0.043	CCN2,EGFR
limma_stats - 2022-01-12 03:41 PM 1 0.05		101.10 peptide		chemical reagent						0.043	MMP13,MMP9
limma_stats - 2022-01-12 03:41 PM 1 0.05		AQP1	0.5	transporter						0.043	MATN2,TGFA
limma_stats - 2022-01-12 03:41 PM 1 0.05		IGFBP1	-0.12	other						0.043	IGFBP3,NOS3
limma_stats - 2022-01-12 03:41 PM 1 0.05		L-685,458		chemical - protease inhibitor						0.043	EGFR,MMP9
limma_stats - 2022-01-12 03:41 PM 1 0.05		NREP	-0.045	other						0.043	COL3A1,MMP9
limma_stats - 2022-01-12 03:41 PM 1 0.05		ORAI1	-0.032	ion channel						0.043	CTSK,NFATC1
limma_stats - 2022-01-12 03:41 PM 1 0.05		PFKFB3	0.342	kinase						0.043	CXCL12,EPAS1
limma_stats - 2022-01-12 03:41 PM 1 0.05		PMP22	-0.669	other						0.043	ABCA1,P2rx7
limma_stats - 2022-01-12 03:41 PM 1 0.05		anacardic acid		chemical - endogenous non-mammalian						0.043	MMP9,NFATC1
limma_stats - 2022-01-12 03:41 PM 1 0.05		di-2-pyridylketone 4-cyclohexyl-4-methyl-3-thiosemicarbazone		chemical drug						0.043	EGFR,GLI1
limma_stats - 2022-01-12 03:41 PM 1 0.05		farnesyl pyrophosphate		chemical - endogenous mammalian						0.043	ABCA1,NOS3
limma_stats - 2022-01-12 03:41 PM 1 0.05		morin		chemical - endogenous non-mammalian						0.043	MMP13,MMP9
limma_stats - 2022-01-12 03:41 PM 1 0.05		perfluorooctanoic acid		chemical reagent						0.043	EGFR,TGFA
limma_stats - 2022-01-12 03:41 PM 1 0.05		rebamipide		chemical drug						0.043	MMP13,MMP9
limma_stats - 2022-01-12 03:41 PM 1 0.05		KLF2	-0.289	transcription regulator		0.555		0.08	0.4	0.0431	ACKR3,CCN2,CD55,CEBPA,EPAS1,HPSE,LBP,NOS3
limma_stats - 2022-01-12 03:41 PM 1 0.05		CAV1	-0.255	transmembrane receptor		-1.718		-0.124	-1.505	0.0432	EDIL3,FOLR1,NFATC1,NOS3,SCG5,SLC14A1,ST6GAL1
limma_stats - 2022-01-12 03:41 PM 1 0.05		CLDN7	-0.774	other		-1.698		-0.007	-1.68	0.0444	AGT,ALDH3A1,C3,CCN2,MMP9,NMU
limma_stats - 2022-01-12 03:41 PM 1 0.05		JUNB	0.06	transcription regulator		-1.015	bias	-0.331	-0.221	0.0444	C3,EPAS1,FBLN5,MMP13,MMP9,TBX3,TIMP3
limma_stats - 2022-01-12 03:41 PM 1 0.05		COL4A3	-0.12	other						0.0445	CCN2,COL3A1,MMP9
limma_stats - 2022-01-12 03:41 PM 1 0.05		ISLR	-0.886	other						0.0445	ANKRD1,CCN2,CIART
limma_stats - 2022-01-12 03:41 PM 1 0.05		NQO1	-0.007	enzyme						0.0445	CEBPA,CXCL12,MMP9
limma_stats - 2022-01-12 03:41 PM 1 0.05		NVP-TAE684		chemical drug						0.0445	COL3A1,EGFR,RET
limma_stats - 2022-01-12 03:41 PM 1 0.05		ethylene glycol tetraacetic acid		chemical reagent						0.0445	CD80,KCNJ2,NR5A1
limma_stats - 2022-01-12 03:41 PM 1 0.05		ezetimibe		chemical drug						0.0445	ABCA1,CEBPA,CYP51A1
limma_stats - 2022-01-12 03:41 PM 1 0.05		nitrofen		chemical toxicant						0.0445	EPAS1,NOS3,TIMP3
limma_stats - 2022-01-12 03:41 PM 1 0.05		MSC	-0.12	transcription regulator		-1.067		-0.172	-0.726	0.0447	FLI1,MAP7D2,SDSL,ZNF423
limma_stats - 2022-01-12 03:41 PM 1 0.05		PRDM1	-0.12	transcription regulator		0.429		0.114	0.055	0.0447	Bhlhe41,CFH,MAF,MAFB,MAP7D2,NFATC1,PLAC8,RELN,SCARA5,SI,SOCS2
limma_stats - 2022-01-12 03:41 PM 1 0.05		Hbb-b1		transporter						0.0453	CEBPA,EGLN3,HFE,RET,SERPINF2
limma_stats - 2022-01-12 03:41 PM 1 0.05		RELA	-0.179	transcription regulator		-1.094	bias	-0.311	-0.182	0.0458	AGT,ANKRD1,C3,CCN2,CD80,EGFR,EPAS1,GLI2,KCNT2,KRT15,MMP9,NEFH,NFATC1,PTGER4,SCN9A,SMOC2
limma_stats - 2022-01-12 03:41 PM 1 0.05		DNMT3A	0.126	enzyme		1.673		0.09	1.436	0.0466	ADAMTS9,AKAP6,GPER1,IGFBP5,MYL9,PDE2A,PIK3C2B,PPP1R3C
limma_stats - 2022-01-12 03:41 PM 1 0.05		SPP1	-0.107	cytokine		-0.042	bias	-0.282	0.683	0.0466	CXCL12,EGFR,MMP13,MMP9,NDRG2,NOS3,NRCAM,SPARCL1
limma_stats - 2022-01-12 03:41 PM 1 0.05		BACH2	0.529	transcription regulator		1.934		0.171	1.604	0.0469	EGLN3,MAF,MAFB,PDE3B
limma_stats - 2022-01-12 03:41 PM 1 0.05		tributyrin		chemical drug		-0.762	bias	-0.422	0.075	0.0469	CCN2,CD55,MMP13,RGS4
limma_stats - 2022-01-12 03:41 PM 1 0.05		PDLIM2	0.227	other		1.342		0.029	1.277	0.0471	ENPP2,FOXRED2,IGFBP3,MYL9,STC2
limma_stats - 2022-01-12 03:41 PM 1 0.05		doxycycline		chemical drug						0.0471	CEBPD,COL3A1,CXCL12,MMP9,SOCS1
limma_stats - 2022-01-12 03:41 PM 1 0.05		aflatoxin B1		chemical - endogenous non-mammalian		-0.905	bias	-0.333	0.201	0.0475	ALDH3A1,BOK,DCN,EGLN3,GRIA3,Ly6a (includes others),NRCAM,PKLR,SEMA3B,SGCB,TSPAN8
limma_stats - 2022-01-12 03:41 PM 1 0.05		CARM1	-0.171	transcription regulator						0.0475	C3,MMP13,STC2
limma_stats - 2022-01-12 03:41 PM 1 0.05		CLEC10A	0.717	other						0.0475	ASGR1,MMP9,ZBTB16
limma_stats - 2022-01-12 03:41 PM 1 0.05		SERPINE2	0.298	other						0.0475	CD34,GLI1,MMP9
limma_stats - 2022-01-12 03:41 PM 1 0.05		mir-148	-1.308	microrna						0.0475	ABCA1,MMP9,SOCS1
limma_stats - 2022-01-12 03:41 PM 1 0.05		piceatannol		chemical - endogenous non-mammalian						0.0475	MMP9,NFATC1,NOS3
limma_stats - 2022-01-12 03:41 PM 1 0.05		PRKCD	0.281	kinase		-1.228		-0.214	-0.639	0.0478	ABCA1,BNIP3,CXCL12,GLI1,MMP13,MMP9,SOCS1,SPHK1
limma_stats - 2022-01-12 03:41 PM 1 0.05		ACSL5	0.115	enzyme						0.0481	GFPT2,MCAM
limma_stats - 2022-01-12 03:41 PM 1 0.05		D609		chemical reagent						0.0481	MMP13,MMP9
limma_stats - 2022-01-12 03:41 PM 1 0.05		DDR1	-0.374	kinase						0.0481	COL3A1,MMP9
limma_stats - 2022-01-12 03:41 PM 1 0.05		DIM-C-pPhOH-3-Cl-5-OCH3		chemical reagent						0.0481	CCN2,EGFR
limma_stats - 2022-01-12 03:41 PM 1 0.05		IL19	0.117	cytokine						0.0481	MMP9,SOCS1
limma_stats - 2022-01-12 03:41 PM 1 0.05		ITGB6	-0.662	other						0.0481	COL3A1,MMP9
limma_stats - 2022-01-12 03:41 PM 1 0.05		ITPR1	0.352	ion channel						0.0481	BOK,NOS3
limma_stats - 2022-01-12 03:41 PM 1 0.05		NCAM1	-0.712	other						0.0481	EGFR,NLGN1
limma_stats - 2022-01-12 03:41 PM 1 0.05		NEDD4		enzyme						0.0481	ABCG1,MMP9
limma_stats - 2022-01-12 03:41 PM 1 0.05		THY1	0.294	other						0.0481	MMP13,PTPRQ
limma_stats - 2022-01-12 03:41 PM 1 0.05		amlodipine		chemical drug						0.0481	IGFBP5,NOS3
limma_stats - 2022-01-12 03:41 PM 1 0.05		bevacizumab		biologic drug						0.0481	CXCL12,EGFR
limma_stats - 2022-01-12 03:41 PM 1 0.05		copper		chemical - endogenous mammalian						0.0481	HEPH,SOD3
limma_stats - 2022-01-12 03:41 PM 1 0.05		desoxycorticosterone		chemical - endogenous mammalian						0.0481	CCN2,NOS3
limma_stats - 2022-01-12 03:41 PM 1 0.05		ethidium		chemical drug						0.0481	C1QTNF5,CCN2
limma_stats - 2022-01-12 03:41 PM 1 0.05		leupeptin		chemical - protease inhibitor						0.0481	ABCA1,RGS4
limma_stats - 2022-01-12 03:41 PM 1 0.05		oxysterol		chemical - endogenous mammalian						0.0481	ABCA1,ABCG1
limma_stats - 2022-01-12 03:41 PM 1 0.05		sitagliptin		chemical drug						0.0481	CCN2,CXCL12
limma_stats - 2022-01-12 03:41 PM 1 0.05		ID2	-0.425	transcription regulator	Activated	2.813		0.061	2.641	0.0485	MAF,MCAM,NFATC1,PIK3C2B,PIK3R5,SMOC2,SOX5,WNT11,ZBTB16
limma_stats - 2022-01-12 03:41 PM 1 0.05		EP300	0.032	transcription regulator						0.0488	AGT,BDKRB2,CD80,CEBPA,DHRS3,KCNIP3,LEFTY1,LIN28B,MAF,PKLR,RBP1,SLC43A1,SPHK1,ST6GAL1,Tsc22d3
limma_stats - 2022-01-12 03:41 PM 1 0.05		PTGS2	0.65	enzyme		0.038		-0.18	0.533	0.049	ADGRL3,CTSK,CXCL12,IGFBP3,KRT23,MMP9,NOS3,PTGER4
limma_stats - 2022-01-12 03:41 PM 1 0.05		TSH		complex						0.0491	IGFBP3,IGFBP5,NOS3,SOCS1
limma_stats - 2022-01-12 03:41 PM 1 0.05		triamterene		chemical drug		0	bias	-0.41	0.82	0.0491	ADAMTS1,CP,RFTN1,TSPAN8
limma_stats - 2022-01-12 03:41 PM 1 0.05		ETS1	-0.042	transcription regulator		-1.213	bias	-0.318	-0.357	0.0496	CCN2,FLI1,FOXD1,HPSE,MCAM,MMP13,MMP9,NOS3,TGFA
limma_stats - 2022-01-12 03:41 PM 1 0.05		RBPJ	-0.549	transcription regulator	Activated	2.19		0.172	1.814	0.0525	BMP3,CXCL12,EPHA4,LEFTY1,LFNG,MMP13,NFATC1
limma_stats - 2022-01-12 03:41 PM 1 0.05		SNAI2	-0.639	transcription regulator	Inhibited	-2		-0.096	-1.809	0.0538	ANKRD1,CCN2,CXCL12,MMP9
limma_stats - 2022-01-12 03:41 PM 1 0.05		DKK1	-0.12	growth factor		1.982		0.243	1.501	0.0586	MMP9,TBX3,WNT11,WNT7A
limma_stats - 2022-01-12 03:41 PM 1 0.05		sodium arsenite		chemical drug	Activated	2		-0.107	2.215	0.0586	CEBPA,EPAS1,FOLR1,SOCS1
limma_stats - 2022-01-12 03:41 PM 1 0.05		erlotinib		chemical drug		-1.951		-0.203	-1.556	0.0691	BTC,MMP13,NFATC1,TGFA,TSPAN8
limma_stats - 2022-01-12 03:41 PM 1 0.05		mir-155	0.897	microrna	Activated	2.214		0.166	1.846	0.0797	CEBPA,EGFR,IRAK3,MAF,NOS3,SOCS1
limma_stats - 2022-01-12 03:41 PM 1 0.05		MAPK8	0.033	kinase		-1.876		-0.145	-1.497	0.0879	ABCA1,APOD,CCN2,MMP13,MMP9,RBP1,RGS4
limma_stats - 2022-01-12 03:41 PM 1 0.05		NR1I2	-0.626	ligand-dependent nuclear receptor	Inhibited	-2.412		-0.113	-2.14	0.113	ABCA1,CEBPA,ENTPD5,MGP,SOCS1,SPHK1,TCN2
limma_stats - 2022-01-12 03:41 PM 1 0.05		RUNX2	-0.135	transcription regulator		-1.95		-0.223	-1.515	0.124	CEBPA,CEBPD,ITGBL1,MMP13,SOX5
limma_stats - 2022-01-12 03:41 PM 1 0.05		FOXO1	-0.464	transcription regulator	Inhibited	-2.711		-0.223	-1.978	0.126	AGT,BNIP3,CCN2,CTSK,FOLR1,FOXA2,GFPT2,GSTK1,MMP9,NFATC1,NOS3,PKLR,SOX5,UBASH3B
limma_stats - 2022-01-12 03:41 PM 1 0.05		cholesterol		chemical - endogenous mammalian		-1.854		-0.15	-1.491	0.133	ABCA1,ABCG1,AGT,COL3A1,CTSK,GLI2,NOS3,TIMP3
limma_stats - 2022-01-12 03:41 PM 1 0.05		daidzein		chemical drug		-1.982		-0.16	-1.665	0.141	ABCA1,ABCG1,FOLR1,Rnase2 (includes others)
limma_stats - 2022-01-12 03:41 PM 1 0.05		bee venom		chemical - endogenous non-mammalian	Inhibited	-2		-0.145	-1.71	0.149	CYTIP,GPR35,HSPB1,NOS3
limma_stats - 2022-01-12 03:41 PM 1 0.05		BRCA1	0.216	transcription regulator		-1.982		-0.138	-1.709	0.176	EGFR,ENPP2,FHL2,HSPB1,Ly6a (includes others),NOS3
limma_stats - 2022-01-12 03:41 PM 1 0.05		CXCL8		cytokine		-1.983		-0.162	-1.661	0.181	ACKR3,COL3A1,MMP9,SOCS1
limma_stats - 2022-01-12 03:41 PM 1 0.05		EPO	-1.048	cytokine		-1.787		-0.196	-1.299	0.185	CTSK,CXCL12,NFATC1,NMU,NOS3,PLCL2,SAMSN1,SOCS1,SOCS2
limma_stats - 2022-01-12 03:41 PM 1 0.05		OGT	0.083	enzyme	Activated	2		0.067	1.866	0.185	BTC,CHST8,CLCA2,UCHL1
limma_stats - 2022-01-12 03:41 PM 1 0.05		DUSP1	-0.327	phosphatase	Activated	2.219		0.14	1.908	0.213	COL3A1,CTSK,EGFR,IRAK3,SOCS1
limma_stats - 2022-01-12 03:41 PM 1 0.05		fulvestrant		chemical drug	Activated	2.182		0.108	1.885	0.241	C3,CEBPD,CXCL12,EGFR,HOXC4,IGFBP5,TGFA,TUBA4A
limma_stats - 2022-01-12 03:41 PM 1 0.05		staurosporine		chemical drug		-1.951		0.083	-2.112	0.256	EGFR,IGFBP5,MMP13,MMP9
limma_stats - 2022-01-12 03:41 PM 1 0.05		SMAD4	0.025	transcription regulator	Inhibited	-2.215		-0.212	-1.631	0.264	CCN2,EGFR,GLI1,IRAK3,MMP13,SPHK1,TBX3,TIMP3
limma_stats - 2022-01-12 03:41 PM 1 0.05		celecoxib		chemical drug		1.951		0.137	1.683	0.27	COL3A1,CTSK,MMP13,MMP9
limma_stats - 2022-01-12 03:41 PM 1 0.05		RARB	0.207	ligand-dependent nuclear receptor	Inhibited	-2.219		-0.148	-1.89	0.311	CXCL12,DHRS3,EGFR,IGFBP3,RET
limma_stats - 2022-01-12 03:41 PM 1 0.05		TCF12	-0.157	transcription regulator		1.977		-0.009	1.996	0.335	KLK8,Ly6a (includes others),MAF,ZBTB16
limma_stats - 2022-01-12 03:41 PM 1 0.05		PLX5622		chemical drug	Inhibited	-2		-0.24	-1.521	0.373	ATP6V0E2,CXCL12,HAP1,NSG1
limma_stats - 2022-01-12 03:41 PM 1 0.05		NUPR1	0.41	transcription regulator		1.796		0.131	1.349	0.396	ADGRL3,ANK3,BNIP3,BRINP3,COL3A1,DUSP8,FHL2,FOXD1,HFE,Nes,RAB29,ZNF483
limma_stats - 2022-01-12 03:41 PM 1 0.05		HSF1	0.054	transcription regulator		-1.941		-0.129	-1.691	0.553	CCN2,COL6A2,HSPB1,PDZD2,POSTN
Causal Networks for My Projects->WoodsL->limma_stats - 2022-01-12 03:41 PM 1 0.05
Master Regulator	Molecule Type	Expr Log Ratio	Depth	Predicted Activation State	Notes	Activation z-score	p-value of overlap	Network bias-corrected p-value	Participating regulators	Target molecules in dataset	Causal network	Target-connected regulators	Relationships Between Master Regulators(Increases/Downstream)	Relationships Between Master Regulators(Decreases/Downstream)	Relationships Between Master Regulators(Affects/Downstream)	Relationships Between Master Regulators(Increases/Upstream)	Relationships Between Master Regulators(Decreases/Upstream)	Relationships Between Master Regulators(Affects/Upstream)	Relationships Between Master Regulators(Increases/Both)	Relationships Between Master Regulators(Decreases/Both)	Relationships Between Master Regulators(Affects/Both)
CAB39L	kinase	0.003	3			0.466	2.89e-15	0.0003	26s Proteasome,AKT2,CAB39L,CAV1,EGFR,ERBB2,ERK,ESR1,ESR2,ESRRA,FLCN,FOXO1,HIF1A,HNF4A,HRAS,IGF1R,INSR,ITGB1,LATS1,MEF2C,MET,MTOR,NFE2L2,NFKB1,NFKB2,NFKBIA,NR1H4,NR3C1,NR5A2,PI3K (complex),PNPLA2,PPARA,PPARD,PPARG,PPARGC1A,PPP2CA,PRKAA,PRKAA1,PTK2,PTPN1,RAF1,RELA,RET,RXRA,SMAD4,SMARCA4,SREBF1,STAT3,STK11,T3-TR-RXR,TP53,TSC2,YAP1	ACKR3,ADAMTS1,ADCY1,ADGRL3,ADRA1B,ADRA1D,AGT,AK4,ALDH3A1,ALDH6A1,ALOX12,ANGPTL7,ANK3,APOD,APOLD1,ASPHD2,ASTN1,ATF7IP2,BDKRB2,Bhlhe41,BNIP3,BOK,BTC,C1QTNF5,CA8,CALML4,CCN2,Cd33,CD34,CEBPA,CEBPD,CFH,CLCA2,COL27A1,COL3A1,COL6A2,COL6A3,CSMD3,CST6,CTSC,CXCL12,CYTIP,DCN,DHRS3,DPEP1,DUSP8,ECSCR,EGFR,EGLN3,EMILIN2,ENPP1,ENTPD5,EPAS1,EPHA3,EPHA4,F11R,FBLN5,FGD4,FGL2,FOLR1,GAS7,GC,GDA,GFPT2,GLI1,GMFG,GPR17…	166 (53)	52	decitabine			COX4I1,PPARGC1A,PRKAA1,STK11
TWIST	group		3			0.632	1.77e-14	0.0037	BCL2,BHLHE40,CCND1,CDH1,CDK2,CEBPA,DNMT3A,E2F1,EIF4E,ERK,ETS1,GADD45A,GLI1,GRIN1,Hif1,HNF4A,ID2,IL6,INSR,JUN,mir-145,mir-23,MTOR,MYOD1,NFkB (complex),NFKB1,NFKBIA,NR3C1,PGR,PPARG,PPIF,PRKAA1,PTK2,RB1,RELA,SP1,STAT5a/b,STK11,TP53,TP73,TSC2,TWIST,TWIST1,TWIST2	ABCA1,ACKR3,ADAMTS1,ADAMTS9,ADGRG6,ADRA1B,AK4,AKAP6,ALDH6A1,ANGPTL7,ANKRD1,APOD,ASPHD2,BDKRB2,BOK,BTC,C3,CALML4,CCN2,CD34,CD5,CDO1,CEACAM1,CEBPA,CFH,CGREF1,CHRNB1,CLCA2,Clca3a1/Clca3a2,Clca3b,CMKLR1,COL3A1,COL6A1,COL6A2,CP,CSMD3,CST6,CTSH,CTSK,CXCL12,CYTIP,DCN,DHRS3,DPEP1,ECSCR,EDIL3,EGFR,ENPP2,ENTPD5,EPAS1,EPHA3,EPHA4,EPHB6,F11R,FAM43A,FBLN5,FEZ1,FHL1,FHL2,FOXD1,GAS7,GC,GDA,GFPT2,GLI1,GLI2,GLYAT…	160 (44)	44	TGFB1			SERPINH1	CDH1
USP15	peptidase	0.23	3	Inhibited		-2.698	2.92e-14	0.0067	Alpha catenin,AR,BCL2,BHLHE40,CEBPA,CTNNB1,DNMT3A,E2F1,EIF4E,ERBB2,ERK,ESRRA,FOXP3,GADD45A,GLI1,GRIN1,Hif1,HNF4A,IGF1R,IL6,JUN,LEF1,mir-145,mir-23,MYC,NFKB1,NFKB2,NFKBIA,NR3C1,P38 MAPK,PGR,PI3K (complex),PPARG,PPIF,PPP2CA,PRKAA1,PTGS2,PTK2,RAF1,RB1,RBL2,RELA,RORC,SP1,STAT3,STAT5a/b,TCF7L2,TP53,TP73,TSC2,USP15,VDR	ABCA1,ACKR3,ADGRG6,ADGRL3,ADRA1B,AK4,AKAP6,ANGPTL7,ANKRD1,APOLD1,ASTN1,BDKRB2,BEND4,BNIP3,BTC,C3,C3orf70,CA8,CACNA1G,CALML4,CCN2,Cd33,CD5,CDO1,CEACAM1,CEBPD,CFH,CGREF1,CHRNB1,CLCA2,Clca3a1/Clca3a2,Clca3b,CMKLR1,COL27A1,COL3A1,COL6A2,CP,CPNE8,CSMD3,CSRP3,CTSH,CTSK,CXCL12,CYP51A1,CYTIP,DCN,DPEP1,ECSCR,EDIL3,EGFR,ENPP1,ENPP2,ENTPD5,EPAS1,EPHA4,EPHB6,F11R,FAM43A,FBLN5,FEZ1,FGD4,FHL1,FLI1,FOXA2,GAS7,G…	178 (52)	51				NFKBIA
RING1	transcription regulator	-0.406	3			0.762	3.44e-14	0.012	Akt,BCL2,BHLHE40,CCND1,CDK2,CTNNB1,DNMT3A,E2F1,EIF4E,ERBB2,FOS,FSH,GADD45A,GLI1,GRIN1,H2AB3 (includes others),Hif1,HIF1A,Histone h2a,Histone h3,HNF4A,IGF1R,IL6,JUN,MACROH2A1,MAPK8,mir-145,mir-23,MTOR,NFkB (complex),NFKB1,NFKBIA,NOTCH1,NR3C1,P38 MAPK,PGR,PI3K (complex),PPARG,PPIF,PRKAA1,PTK2,RB1,RBPJ,RELA,RING1,SP1,STAT3,TP53,TP73,TSC2	ABCA1,ABCG1,ACKR3,ACTG2,ADAMTS1,ADAMTS9,ADGRL3,ADRA1B,AK4,AKAP6,ANGPTL7,ANKRD1,APOD,ASTN1,BDKRB2,BMP3,BOK,CACNA1G,CALML4,CCN2,Ccnjl,Cd33,CD34,CD5,CEACAM1,CEBPA,CFH,CGREF1,CHRNB1,CLCA2,Clca3a1/Clca3a2,Clca3b,CMKLR1,COL3A1,COL6A2,CP,CSMD3,CSRP3,CST6,CTSH,CTSK,CYTIP,DHRS3,DPEP1,ECSCR,EDIL3,EGFR,ENPP2,ENTPD5,EPAS1,EPHA3,EPHB6,F11R,FAM43A,FBLN5,FEZ1,FGD4,FHL1,FHL2,FLI1,GAS7,GC,GDA,GFPT2,GLYAT,GPR176,G…	172 (50)	48					FOS,Histone h2a
TADA3	transcription regulator	0.09	3			0	7.54e-14	0.0154	Akt,BCL2,BHLHE40,CCND1,CDK2,CEBPA,CTNNB1,DNMT3A,E2F1,EIF4E,ERBB2,GADD45A,GLI1,GRIN1,Hif1,HIF1A,Histone h3,HNF4A,IGF1R,IL6,JUN,KAT2A,MAPK8,mir-145,mir-23,MTOR,NFkB (complex),NFKB1,NFKBIA,NOTCH1,NR3C1,P38 MAPK,PGR,PI3K (complex),PPARG,PPARGC1A,PPIF,PRKAA1,PTK2,RB1,RELA,SP1,STAT3,TADA3,TP53,TP73,TSC2	ABCA1,ABCG1,ACKR3,ADAMTS1,ADAMTS9,ADGRL3,ADRA1B,AK4,AKAP6,ANGPTL7,ANK3,ANKRD1,APOD,ASTN1,BCL11B,BDKRB2,BNIP3,BOK,BTC,CACNA1G,CALML4,CCN2,Cd33,CD34,CD5,CEACAM1,CEBPA,CFH,CGREF1,CHRNB1,CLCA2,Clca3a1/Clca3a2,Clca3b,CMKLR1,COL3A1,COL6A2,CP,CSMD3,CST6,CTSC,CTSH,CTSK,CXCL12,CYTIP,DHRS3,DPEP1,ECSCR,EDIL3,EGFR,EMILIN2,ENPP2,ENTPD5,EPAS1,EPHA3,EPHB6,F11R,FAM43A,FBLN5,FEZ1,FGD4,FHL1,FHL2,FLI1,GAS7,GC,GDA,G…	170 (47)	46				FOXP3,PGR
Proinsulin	group		3			-1.612	1.21e-13	0.004	26s Proteasome,Akt,BCL2,CAV1,CREB1,CTNNB1,ERK,ERK1/2,FOXA2,FOXO1,FYN,GATA2,GRB2,GSK3B,HMGA1,HNRNPK,IGF2,INS,INSR,Insulin,IRS1,JAK1/2,JAK2,Jnk,JUN,Mapk,MAPK1,MAPK14,MAPK3,MAPK8,MAPT,Mek,MTOR,NFkB (complex),NOS3,NRAS,OGT,P38 MAPK,PI3K (complex),Proinsulin,PTK2,RB1,RICTOR,RPTOR,SHC1,STAT3,STAT5a/b,STAT5B,TGM2,TSC2,VAV3,YAP1	ABCG1,ACKR3,ADAMTS9,ADGRG6,AGT,AK4,ALDH6A1,ALOX12,APOD,APOLD1,ASTN1,ATF7IP2,ATP1B1,ATP6V0E2,BCL11B,BOK,BTC,CACNA1B,CACNA1G,CCN2,Ccnjl,CD34,CD5,CD55,CEACAM1,CEBPD,CFH,CGREF1,CHRNB1,CHST8,CIART,CLCA2,Clca3a1/Clca3a2,Col17a1,COL27A1,CP,CRIP1,CSRP3,CST6,CTSC,CYP51A1,CYTIP,DAAM2,DCN,EGLN3,EPAS1,EPHA3,FBLN5,FHL1,FHL2,FLI1,FOLR1,FOXA2,GAS7,GDA,GLI1,GLI2,GPER1,GPR176,GRB10,GRIA3,GSTK1,GTPBP10,HAO2,HAP1,H…	139 (52)	52	beta-estradiol,mir-15,NPR1,PAX6
Smad2/3-Smad4	complex		3	Inhibited		-2.819	1.78e-13	0.0012	CCL2,CCN2,CCND1,CDKN1B,CEBPB,Creb,E2F1,EGFR,estrogen receptor,ETS1,FOXO1,FOXO3,GSC,Hif1,HIF1A,HNF4A,HRAS,ID2,Jnk,JUN,LEF1,MAPK14,MTOR,NFKBIA,NODAL,NR3C1,NR5A1,P38 MAPK,PPARA,PPARGC1A,RBL2,RUNX2,SMAD2,Smad2/3,Smad2/3-Smad4,SMAD3,SMAD4,SOX9,SP1,STAT1,STAT3,STAT5a/b,STK11,TAL1,TCF3,TGFB1,TGFBR1,TGM2,VDR,VitaminD3-VDR-RXR,YAP1	ACTG2,ADAMTS1,ADRA1B,ALDH3A1,ANGPTL7,APOD,ASPHD2,ASTN1,BDKRB2,BOK,BTC,C3,C3orf70,CCN2,CD34,CD80,CEBPD,CFH,CHST8,CLCA2,Clca3a1/Clca3a2,COL3A1,COL6A1,COL6A3,CP,CRIP1,CST6,CTSC,CTSH,CYP51A1,CYTIP,DAAM2,DGKQ,ECSCR,EGFR,EGLN3,EMILIN2,ENTPD5,EPHA3,EPHA4,F11R,FBLN5,FGL2,FHL1,FOXD1,GAS7,GLI2,GRB10,GRIA3,GRPR,GTPBP10,HAO2,HCAR2,IGFBP3,IGFBP5,IQGAP2,IRAK3,ITGBL1,KCNH1,KHK,KLK8,KRT15,KRT23,LAMA2,LBP,LIX1,LT…	137 (51)	50				ITGB5,JAG1,SMAD7,SOX9,Wnt	CDH1
EHMT1	transcription regulator	-0.004	3			0	2.06e-13	0.0272	Akt,BCL2,BHLHE40,CCND1,CDK2,CEBPA,CTNNB1,DNMT3A,E2F1,EHMT1,EIF4E,ERBB2,GADD45A,GLI1,GRIN1,Hif1,HIF1A,Histone h3,HNF4A,IGF1R,IL6,JUN,MAPK8,mir-145,mir-23,MTOR,NFkB (complex),NFKB1,NFKBIA,NOTCH1,NR3C1,P38 MAPK,PGR,PI3K (complex),PPARG,PPIF,PRKAA1,PTK2,RB1,RELA,SP1,STAT3,TP53,TP73,TSC2	ABCA1,ABCG1,ACKR3,ADAMTS1,ADAMTS9,ADGRL3,ADRA1B,AK4,AKAP6,ANGPTL7,ANKRD1,APOD,ASTN1,BDKRB2,BOK,BTC,C3,CACNA1G,CALML4,CCN2,Cd33,CD34,CD5,CEACAM1,CEBPA,CEBPD,CFH,CGREF1,CHRNB1,CLCA2,Clca3a1/Clca3a2,Clca3b,CMKLR1,COL3A1,COL6A2,CP,CSMD3,CST6,CTSH,CTSK,CXCL12,CYTIP,DHRS3,DPEP1,ECSCR,EDIL3,EGFR,ENPP2,ENTPD5,EPAS1,EPHA3,EPHB6,F11R,FAM43A,FBLN5,FEZ1,FGD4,FHL1,FHL2,FLI1,GAS7,GC,GDA,GFPT2,GLYAT,GPR176,GRB1…	168 (45)	45		verticillin A		CD38,CDH1,HSD11B2,PCSK6,SAT1
BMP	group		2	Inhibited	biased	-4.737	2.58e-13	0.0002	BMP,BMP1,BMP10,BMP15,BMP2,BMP4,BMP6,BMP7,NFkB (complex),Smad,Tgf beta	ABCA1,ABCG1,ACKR3,ADAMTS9,AGT,ALOX12,ASGR1,BOK,BTC,C3,CCN2,CD34,CD55,CD80,CEBPA,CEBPD,CGREF1,COL6A2,CTSK,CXCL12,DCN,EGFR,EGLN3,ENPP1,EPAS1,FGL2,GFPT2,GLI1,GLI2,IGFBP3,IGFBP5,KRT23,LEFTY1,LTBP2,Ly6a (includes others),MELTF,MMP9,MYLK,Nes,NFATC1,NOG,NOS3,OLFM1,PCOLCE2,PKLR,POSTN,PRKCH,PTPRR,SLC16A3,SOCS1,SOD3,SOX5,SPINT1,TBX3,TGFA,TGFBI,TIMP3,TMOD2,TNN,TRPV2,ZBTB16	61 (11)	11	Gli	GREM1		TCF21
GLIS2	transcription regulator	-0.439	3			-0.799	3.07e-13	0.0052	26s Proteasome,Akt,AKT2,CBL,CBS/CBSL,CREB1,CTNNB1,ERK,ERK1/2,FOXA2,FOXO1,FOXO3,FYN,GATA2,GLIS2,GSK3B,HNRNPK,INS,INSR,JAK2,Jnk,LYN,Mapk,MAPK1,MAPK14,MAPK3,MAPK8,MTOR,NFkB (complex),NRAS,OGT,P38 MAPK,PI3K (complex),PTK2,PTPN1,RB1,RICTOR,RPTOR,STAT5B,STS,TGM2,TSC2,YAP1	ABCG1,ACKR3,ADAMTS9,ADGRG6,ADRA1B,ADRA1D,AGT,AK4,ALDH3A1,ALDH6A1,APOD,APOLD1,ASTN1,ATF7IP2,ATP6V0E2,BTC,C3,CACNA1G,CCN2,Ccnjl,CD34,CD5,CD55,CDO1,CEACAM1,CFH,CGREF1,CHRNB1,CHST8,CIART,CLCA2,Col17a1,COL27A1,CP,CRIP1,CSRP3,CST6,CYTIP,DAAM2,DCN,EDIL3,EGLN3,ENPP1,ENPP2,EPAS1,EPHA3,EPHA4,FBLN5,FGL2,FHL1,FHL2,FLI1,FOXA2,GDA,GLI1,GLI2,GPR176,GRB10,GRIA3,GSTK1,GTPBP10,HAO2,HOXC4,HOXC6,HSPB1,IGFBP3,IGFBP5,…	127 (43)	43				INS	TGFB1
SOX2	transcription regulator	-0.12	3			-1.067	4.03e-13	0.0466	Akt,ATOH1,BCL2,BHLHE40,CCND1,CDK2,CEBPA,CTNNB1,DNMT3A,E2F1,EIF4E,ERBB2,GADD45A,GLI1,GRIN1,Hif1,HIF1A,HNF4A,IGF1R,IL6,JUN,MAPK8,mir-145,mir-23,MTOR,NFkB (complex),NFKB1,NFKBIA,NOTCH1,NR3C1,P38 MAPK,PGR,PI3K (complex),PPARG,PPIF,PRKAA1,PTK2,RB1,RELA,SOX2,SP1,STAT3,TP53,TP73,TSC2	ABCA1,ABCG1,ACKR3,ADAMTS1,ADAMTS9,ADGRL3,ADRA1B,AK4,AKAP6,ANGPTL7,ANKRD1,APOD,ASTN1,BDKRB2,BOK,BTC,CACNA1G,CALML4,CCN2,Cd33,CD34,CD5,CEACAM1,CEBPA,CFH,CGREF1,CHRNB1,CLCA2,Clca3a1/Clca3a2,Clca3b,CMKLR1,COL3A1,COL6A2,CP,CSMD3,CST6,CTSH,CTSK,CXCL12,CYTIP,DHRS3,DPEP1,ECSCR,EDIL3,EGFR,ENPP2,ENTPD5,EPAS1,EPHA3,EPHB6,F11R,FAM43A,FBLN5,FEZ1,FGD4,FHL1,FHL2,FLI1,FOXA2,GAS7,GC,GDA,GFPT2,GLI1,GLI2,GLYAT,GPR1…	172 (45)	45	EPAS1,IL13,MYB,NCOA1,NCOA2,Notch,PPARGC1A,SMAD7,SMARCA4,SMO,SOX9,TNFRSF11A	cyclopamine,EIF4G2,FM19G11,miR-141-3p (and other miRNAs w/seed AACACUG),miR-145-5p (and other miRNAs w/seed UCCAGUU),NKX2-1,RARG,SFRP2,TGFB1		ADORA2A,COMMD3-BMI1,CYP2J2,DLL1,GSN,KDM3A,LPAR1,NEUROG1,NR0B1,SOX10,SS18,TEAD4,TNFRSF14,VCAN,ZIC2	AMOT,BMPER,CDH1,CXCL9,ECSIT,FOS,NFKB2,PPARG,TEAD2,TWIST1,WNT3,WNT5A,YAP1
PPARG	ligand-dependent nuclear receptor	0.857	3			0	7.41e-13	0.0005	ADAM17,Akt,AKT1,Ap1,APP,ATF7,BHLHE40,CaMKII,CASP3,CEBPA,CLOCK,Creb,CTNNB1,cyclic AMP,DDIT3,DIO3,DNMT3A,E2f,E2F3,EIF2B5,ERK1/2,ETS1,FOXA2,GLI1,glucocorticoid,GSK3B,HRAS,IGF1,IKZF3,IL18,IL1B,IL2,IL4,Insulin,IRS1,JUN,KAT6A,KCND2,KCNIP3,KLF5,KRAS,MAP3K8,Mapk,MED1,MEF2A,mir-23,MMP9,Nfat (family),NFE2L2,NFkB (complex),NFKB2,NFKBIA,Notch,NRAS,OSM,P38 MAPK,Pde,PGR,PI3K (complex),PPARA,PPARG,PPARGC1A,prog…	ABCA1,ABCG1,ACKR3,ADAMTS1,ADAMTS9,ADRA1D,AK4,AKAP6,ALOX12,APOD,ASGR1,ASPHD2,ATP1B1,BAIAP2L1,BDKRB2,BMP3,BOK,C3,CA8,CACNA1B,CACNA1G,CALML4,CCN2,CCNJ,CD5,CD55,CDKL2,CDO1,CEACAM1,CEBPA,CFH,CGNL1,CLCA2,Clca3a1/Clca3a2,Clca3b,CMKLR1,Col17a1,COL27A1,COL6A1,COL6A3,CRIP1,CRISPLD1,CSMD3,CSRP3,CTSC,CTSH,CYTIP,DAAM2,DCN,DPEP1,DUSP28,DUSP8,ECSCR,EDIL3,EGFR,EMILIN2,ENPP1,ENTPD5,EPAS1,EPHA3,EPOP,F11R,FAM43A,FB…	200 (85)	73	acetaldehyde,ADAM12,AGN194204,AGT,ATF2,beta-estradiol,bexarotene,BMP2,CCAR1,CX3CL1,Cxcl3,CYP2J2,decitabine,dexamethasone,ESR2,ibuprofen,IFT88,Ige,IL4R,NCOA1,NCOA2,nicotinic acid,PDGF BB,pitavastatin,PRDM16,PRKAA2,PRKG1,RGS2,SMARCA4,STK11,telmisartan,TMPRSS2-ERG,tributyltin,ZNF521	advanced glycation end-products,AEBP1,ASXL1,C5AR1,carbon tetrachloride,dihydrotestosterone,FBN1,FKBP4,geranylgeranyl pyrophosphate,GSTM1,KLF10,lysophosphatidic acid,mir-15,mir-33,PSMC3IP,ROR2,SOX2,SOX9,ST13,TEAD4,TGFB1,Wnt,WNT3A		ALDH1A2,CAVIN2,CDH1,CYP4A11,FABP3,NOX1,PCK1,Pde,SAT1,SLC2A2,TAGLN	Adaptor protein 1,ALOX15B,Ap1,Gcg,NADPH oxidase,NFKBIA,NOS3,ODC1,PGR,SMAD2,SMAD3
CaMK-II/IV	group		3			-1.748	1.02e-12	0.0019	Ap1,CaMK-II/IV,CAMK2A,CAMK2D,CAMK2G,CAMK4,CDKN1B,Creb,CREB1,CREBBP,CREM,CTNNB1,DLG1,EGFR,ERK,ERK1/2,FOXO1,Hdac,Histone h3,HRAS,IRS1,ITPR1,Jnk,MAPKAPK2,MAPT,MEF2C,MEF2D,MYOD1,myosin-light-chain kinase,Nfat (family),NFkB (complex),NFKBIA,NOS3,NR1H2,NR4A1,OGT,PTK2,RAC1,RARA,RELA,SLC6A3,STAT3,SYNGAP1	ABCA1,ABCG1,ACKR3,ADAMTS1,ADAMTS9,ADCY1,ADGRG6,ADGRL3,AK4,APOLD1,BDKRB2,BOK,BTC,CACNA1G,Ccnjl,CDO1,CEBPD,CFH,CGREF1,CHST8,CIART,CLCA2,COL27A1,COL6A1,COL6A2,CP,CYP51A1,DCN,DHRS3,ECSCR,EDIL3,EGFR,ENPP1,ENPP2,EPHA3,FGD4,FHL2,FLI1,FOXA2,FOXD1,GAS7,GDA,GFPT2,GMFG,GPER1,GPR176,GRB10,HPSE,IGFBP5,IQGAP2,ITGA8,ITGBL1,KCNJ2,KRT15,LFNG,LIN28B,LRP4,Ly6a (includes others),LYPD1,MAF,MATN2,MCTP1,MGP,mir-96,MR1,…	106 (43)	38
RARG	ligand-dependent nuclear receptor	-0.373	3	Activated		2.076	1.03e-12	0.008	Alpha catenin,Ap1,CCND1,CDK2,CEBPB,CREBBP,CSF2,CTNNB1,E2F1,ERK,ESRRA,EZR,FOS,GATA1,Hif1,HIF1A,IGF1,IL2,INSR,Jnk,JUN,LEF1,MYC,NANOG,NFE2L2,NR5A1,PI3K (complex),Pkc(s),PTGS2,RAF1,RARG,RB1,RBL2,SHH,TCF3,TCF7L2,TFAP2A,TGFB1,TP73,VDR,VitaminD3-VDR-RXR,YAP1	ACTG2,ADGRG6,ADGRL3,ADRA1B,ADRA1D,AGT,ALDH3A1,ALDH6A1,ALOX12,ANKRD1,APOD,APOLD1,ATP1B1,C1QTNF5,C3,C3orf70,CACNA1G,CALML4,CCN2,Ccnjl,CDO1,CEACAM1,CEBPD,CGNL1,CHRNB1,CHST8,Clca3a1/Clca3a2,CMKLR1,COL27A1,COL6A1,CP,CRIP1,CST6,CTSC,CXCL12,CYP51A1,CYTIP,DCN,DGKQ,DHRS3,ECSCR,EGFR,EGLN3,ENPP1,EPAS1,EPHA3,EPHA4,FBLN5,FGD4,FHL1,FHL2,FOXA2,FOXD1,GLI1,GLI2,GMFG,GPER1,GRB10,GRIA3,GRK4,GRPR,HOXC4,HOXC6,IGFBP3,…	145 (42)	42	NCOA2,P38 MAPK,PSMC5,TGFB1			BMP2,HOXA1,HOXA10,HOXB4,SLC16A2,ZNF703	Ap1,NANOG,SOX2,YAP1
Ncoa6	transcription regulator		3			1.175	1.61e-12	0.0257	Akt,Ap1,APP,CEBPA,Creb,CTNNB1,glucocorticoid,IL2,JUN,Mapk,Ncoa6,Nfat (family),NFE2L2,NFkB (complex),NFKBIA,P38 MAPK,PGR,PI3K (complex),PPARA,PPARG,PPARGC1A,progesterone,RAC1,RELA,SMAD2,SMAD3,STAT1,STAT3,STAT5B,TP53	ABCA1,ABCG1,ACKR3,ADAMTS1,ADAMTS9,AK4,ALOX12,APOD,ASGR1,ATP1B1,BDKRB2,BOK,BTC,C3,CACNA1G,CALML4,CCN2,CD5,CD55,CDKL2,CDO1,CEACAM1,CEBPA,CFH,CLCA2,Clca3a1/Clca3a2,CMKLR1,Col17a1,COL27A1,COL6A1,COL6A3,CRIP1,CSMD3,CSRP3,CTSC,CTSH,CYTIP,DCN,DPEP1,ECSCR,EDIL3,EGFR,EMILIN2,ENPP1,ENTPD5,EPAS1,EPHA3,F11R,FBLN5,FGD4,FHL2,FLI1,FOXA2,GAS7,GC,GDA,GFPT2,GPER1,GPR176,GRIA3,HAO2,HCAR2,HPSE,IRAK3,KCNJ2,KHK,KLK8,K…	142 (30)	30				FOS
ZNF346	other	-0.045	3			-0.617	1.64e-12	0.0407	Akt,AR,BCL2,BHLHE40,CCND1,CDK2,CEBPA,CTNNB1,DNMT3A,E2F1,EIF4E,ERBB2,EZR,GADD45A,GLI1,GRIN1,Hif1,HIF1A,Histone h3,HNF4A,IGF1R,IL6,JUN,MAPK8,mir-145,mir-23,MTOR,NFkB (complex),NFKB1,NFKBIA,NOTCH1,NR3C1,P38 MAPK,PGR,PI3K (complex),PPARG,PPIF,PRKAA1,PTK2,Rb,RB1,RBL2,RELA,RUNX2,SP1,STAT3,TP53,TP73,TSC2,ZNF346	ABCA1,ABCG1,ACKR3,ADAMTS1,ADAMTS9,ADGRL3,ADRA1B,AK4,AKAP6,ANGPTL7,ANKRD1,APOD,ASTN1,BDKRB2,BEND4,BOK,BTC,CACNA1G,CALML4,CCN2,Cd33,CD34,CD5,CDO1,CEACAM1,CEBPA,CFH,CGREF1,CHRNB1,CLCA2,Clca3a1/Clca3a2,Clca3b,CMKLR1,COL3A1,COL6A2,CP,CPNE8,CSMD3,CSRP3,CST6,CTSH,CTSK,CXCL12,CYTIP,DHRS3,DPEP1,ECSCR,EDIL3,EGFR,ENPP2,ENTPD5,EPAS1,EPHA3,EPHB6,F11R,FAM43A,FBLN5,FGD4,FHL1,FHL2,FLI1,GAS7,GC,GDA,GFPT2,GLYAT,GP…	168 (50)	48
Ctbp	group		3			-0.538	1.65e-12	0.0337	Akt,AMPK,Ap1,BCL2,BHLHE40,CCND1,CDH1,CEBPA,Ctbp,CTBP1,CTBP2,CTNNB1,DNMT3A,E2F1,EIF4E,ERBB2,ERK,GLI1,GRIN1,Hdac,Hif1,HIF1A,Histone h3,HNF4A,ID2,IGF1R,IL6,IL6ST,INSR,MAPK8,mir-145,mir-23,MTOR,NFKB1,NFKBIA,NOTCH1,NR3C1,NRIP1,P38 MAPK,PGR,PPARG,PPARGC1A,PPIF,PRKAA1,PTEN,PTK2,RB1,RELA,SP1,SREBF1,STAT3,STAT5a/b,STK11,TP53,TP73,TSC2,VitaminD3-VDR-RXR	ABCA1,ADGRG6,ADRA1B,AGT,AK4,AKAP6,ALDH6A1,ANGPTL7,ANKRD1,APOD,ASPHD2,ASTN1,ATL1,BDKRB1,BDKRB2,Bhlhe41,BOK,BTC,C3,CACNA1G,CALML4,CCN2,Cd33,CD5,CEACAM1,CEBPA,CFH,CGREF1,CHRNB1,CLCA2,Clca3b,CMKLR1,COL3A1,COL6A2,CP,CSMD3,CST6,CTSC,CTSH,CXCL12,CYTIP,DGKQ,DHRS3,DPEP1,ECSCR,EDIL3,EMILIN2,ENPP2,ENTPD5,EPAS1,EPHA3,EPHA4,EPHB6,F11R,FAM43A,FEZ1,FGD4,FHL1,FHL2,GAS7,GC,GDA,GLI1,GLI2,GLYAT,GPR176,GRB10,GSTK1,H…	169 (57)	57	PRDM16			JUP
PAX6	transcription regulator	0.129	3			0.977	1.78e-12	0.0099	26s Proteasome,Akt,AR,CBL,CCND1,CEBPA,CEBPB,Creb,CREB1,CREBBP,CTNNB1,E2F1,EGFR,EGR1,EP300,ERBB2,ESR1,FOXA2,FOXO1,FYN,GATA2,HIF1A,INS,INSR,JAK2,Jnk,JUN,MAF,Mapk,MAPK1,MAPK14,MAPK7,MAPK8,Mek,MTOR,MYOD1,NCOA2,NFE2L2,NFkB (complex),Nr1h,NR3C1,NR4A3,NRAS,OGT,P38 MAPK,PAX2,PAX6,PI3K (complex),PIP5K1A,PPARG,PTEN,PTK2,PTPN1,RAF1,Rb,RB1,RBL2,RELA,RICTOR,RNA polymerase iii,RPTOR,RUNX2,SHC1,SMAD3,STAT5B,STI…	ABCA1,ABCG1,ACKR3,ADAMTS1,ADAMTS9,ADCY1,ADGRL3,ADRA1B,ADRA1D,AGT,AK4,ALDH6A1,ANGPTL7,ANK3,APOLD1,ASTN1,ATF7IP2,ATL1,ATP1B1,ATP6V0E2,BDKRB2,BEND4,BOK,BTC,C1QTNF5,CACNA1G,CALML4,CCN2,Ccnjl,CD5,CD55,CDO1,CEACAM1,CEBPA,CFH,CGREF1,CHRNB1,CHST8,CIART,Clca3a1/Clca3a2,Col17a1,COL27A1,COL3A1,COL6A3,CPNE8,CRIP1,CSMD3,CSRP3,CXCL12,CYP51A1,CYTIP,DAAM2,DCN,DHRS3,DPEP1,EGFR,EGLN3,ENPP1,ENTPD5,EPAS1,EPHA3,EPHA4…	177 (70)	69	bexarotene,FOXA1,MYB,NEUROG2	EMX2		Gcg,Insulin,L1CAM,NEUROG1,Proinsulin,SLC2A2,TBR1	SMAD2
miR-145-5p (and other miRNAs w/seed UCCAGUU)	mature microRNA		2	Inhibited		-3.212	1.96e-12	0.0015	miR-145-5p (and other miRNAs w/seed UCCAGUU),TGFB1	ABCA1,ABCG1,ACTG2,ANKRD1,BDKRB2,C3,CALML4,CCN2,CD34,CD55,CD80,CEACAM1,CEBPA,CEBPD,CFH,CHST8,CLCA2,COL3A1,COL6A1,COL6A2,COL6A3,CTSH,CTSK,CXCL12,CYP51A1,DCN,EGFR,ENPP1,F11R,FBLN5,FHL1,FLI1,FOXA2,GAS7,GLI1,GLI2,GPER1,HCAR2,HSPB1,IGFBP3,IGFBP5,IRAK3,ITGBL1,LTBP2,Ly6a (includes others),MAF,Masp1,MELTF,MGP,MMP13,MMP9,MYL9,MYLK,NOG,NOS3,NOTUM,NPTXR,NR5A1,PCOLCE2,PI4K2B,POSTN,RAB27A,RSPO3,SCG5,SEMA3B,SOC…	76 (2)	2	Notch,P38 MAPK,SRF				FSCN1,RTKN,SOX2,SOX9,TAGLN
GSTM1	enzyme		3			-1.175	1.97e-12	0.0277	Akt,Ap1,APP,CEBPA,Creb,CTNNB1,glucocorticoid,GST,GSTM1,GSTO1,IL2,JUN,Mapk,Nfat (family),NFE2L2,NFkB (complex),NFKBIA,P38 MAPK,PGR,PI3K (complex),PPARA,PPARG,PPARGC1A,progesterone,RAC1,RELA,SMAD2,SMAD3,STAT1,STAT3,STAT5B,TP53	ABCA1,ABCG1,ACKR3,ADAMTS1,ADAMTS9,AK4,ALOX12,APOD,ASGR1,ATP1B1,BDKRB2,BOK,C3,CACNA1G,CALML4,CCN2,CD5,CD55,CDKL2,CDO1,CEACAM1,CEBPA,CFH,CLCA2,Clca3a1/Clca3a2,CMKLR1,Col17a1,COL27A1,COL6A1,COL6A3,CRIP1,CSMD3,CSRP3,CTSC,CTSH,CYTIP,DCN,DPEP1,ECSCR,EDIL3,EGFR,EMILIN2,ENPP1,ENTPD5,EPAS1,EPHA3,F11R,FBLN5,FGD4,FHL2,FLI1,FOXA2,GAS7,GC,GDA,GFPT2,GPER1,GPR176,GRIA3,HAO2,HCAR2,HPSE,IRAK3,KCNJ2,KHK,KLK8,KRT23…	142 (32)	30	beta-estradiol,dexamethasone,Gcg,IL10RA,NR1I3	fluticasone propionate,mifepristone			PPARG
NACA	transcription regulator	0.056	3	Inhibited		-4.098	2.1e-12	0.0139	AHR,Akt,Ap1,CCND1,CSF2,ERBB2,ERK,ESR2,estrogen receptor,FOS,geldanamycin,Hsp90,IGF1,IL2,Jnk,JUN,KDM3A,MAPT,NACA,Nfat (family),NOS3,NR1I2,NR3C2,P38 MAPK,PGR,PPARA,RAF1,SMAD3,STAT1,STAT3,STK11,TLR4,TP53,TRAF3IP2	ABCG1,ADAMTS1,ADGRG6,ADGRL3,AGT,AK4,ALOX12,ANKRD1,ASPHD2,ASTN1,ATP1B1,BCL11B,BDKRB2,BNIP3,BOK,C1QTNF5,CCN2,Ccnjl,CD34,CD55,CEACAM1,CFH,CGNL1,CGREF1,CHRNB1,CLCA2,Clca3a1/Clca3a2,CMKLR1,COL27A1,COL3A1,COL6A3,CP,CRIP1,CSMD3,CTSC,CYP51A1,CYTIP,DCN,DHRS3,DPEP1,EDIL3,EGFR,EGLN3,EMILIN2,ENPP2,ENTPD5,EPAS1,EPHA3,EPHA4,F11R,FBLN5,FHL1,FHL2,FLI1,FOXA2,GAS7,GC,GDA,GLI2,GPER1,GPR176,GRB10,GRPR,GSTK1,HAP1,HCA…	143 (34)	33	IL5			Ap1
ZYX	other	0.151	3			-1.1	2.31e-12	0.0215	Ap1,BCL2,BHLHE40,caspase,CCND1,CDK2,CEBPA,CTNNB1,DNMT3A,E2F1,EIF4E,ERBB2,FOS,GADD45A,GLI1,GRIN1,Hif1,HIF1A,Histone h3,HNF1A,HNF4A,IGF1R,IL6,Jnk,mir-145,mir-23,MTOR,NFKB1,NFKBIA,NOTCH1,NR3C1,P38 MAPK,PGR,PI3K (complex),PPARG,PPIF,PRKAA1,PTK2,Rar,RARA,RARB,RARG,RELA,ROCK1,RXRA,SP1,STAT1,STAT3,STAT5a/b,TP53,TP73,TSC2,ZYX	ABCA1,ADAMTS1,ADGRL3,ADRA1B,AK4,AKAP6,ANGPTL7,ANKRD1,ASTN1,BDKRB2,BMP3,BOK,BTC,CACNA1G,CALML4,CCN2,Ccnjl,Cd33,CD34,CD5,CDO1,CEACAM1,CEBPA,CFH,CGREF1,CLCA2,Clca3b,CMKLR1,COL27A1,COL3A1,COL6A2,CP,CSMD3,CST6,CTSH,CTSK,CXCL12,CYTIP,DHRS3,DPEP1,ECSCR,EDIL3,EGFR,ENPP2,ENTPD5,EPAS1,EPHA3,EPHA4,EPHB6,F11R,FAM43A,FBLN5,FEZ1,FGD4,FHL1,FHL2,GAS7,GDA,GLYAT,GPR176,GRB10,HAO2,HCAR2,HEPH,HFE,HOXC6,HSPB1,IGFBP3,…	162 (53)	51	IL5,SMAD3,SRF,TGFB1,TWIST1	Alpha catenin,PRKAA1,PRKAA2
CMA1	peptidase	0.942	2	Inhibited		-3.533	2.4e-12	0.0016	CMA1,IL18,MMP9,TGFB1,TIMP1	ABCA1,ABCG1,ACTG2,AGT,ANKRD1,BDKRB2,BOK,C3,CALML4,CCN2,CD34,CD55,CD80,CEACAM1,CEBPA,CEBPD,CFH,CHST8,CLCA2,COL3A1,COL6A1,COL6A2,COL6A3,CTSH,CTSK,CYP51A1,DCN,EGFR,ENPP1,ENPP2,FBLN5,FHL1,FLI1,FOXA2,GAS7,GLI1,GLI2,GPER1,HCAR2,HSPB1,IGFBP3,IGFBP5,IRAK3,ITGBL1,LTBP2,Ly6a (includes others),MAF,Masp1,MELTF,MGP,MMP9,MYLK,NFATC1,NOG,NOS3,NOTUM,NPTXR,PCOLCE2,PI4K2B,POSTN,RSPO3,SCG5,SEMA3B,SLC17A7,SOCS1,SOCS…	77 (5)	5	IHH	MRTFB,SRF		AGT,TGFB1
IL13	cytokine	-0.12	2			-1.635	2.54e-12	0.0083	Akt,AKT1,EGFR,ERK,FOS,IL13,IL1B,IL4R,JUN,LIF,Mapk,MAPK14,MAPK8,Mek,MTOR,NFkB (complex),NOS2,NR3C1,P38 MAPK,PI3K (complex),PPARG,PRKCD,PTK2,PTPN1,STAT3,STAT6,TGFB1,TNF	ABCA1,ACKR3,ACTG2,ADAMTS9,ADGRG6,ADRA1B,ADRA1D,ALDH3A1,ANGPTL7,ANK3,ANKRD1,APOD,ASGR1,BDKRB1,BDKRB2,BNIP3,BTC,C3,CALML4,CCN2,CCNJ,Ccnjl,CD34,CD5,CD55,CD80,CDO1,CEBPA,CFH,CGREF1,CHST8,CLCA2,Clca3a1/Clca3a2,COL27A1,COL3A1,COL6A2,COL6A3,CP,CRIP1,CTSC,CTSH,CYTIP,DCN,DHRS3,EDIL3,EGFR,EGLN3,ENPP2,ENTPD5,EPAS1,F11R,FBLN5,FEZ1,FGD4,FHL1,FOXA2,GAS7,GDA,GFPT2,GPR176,GRB10,GRIA3,GSTK1,HPSE,IQGAP2,IRAK3,ITGA…	135 (28)	28	AGN194204,AGT,ATF2,bleomycin,C5AR1,carbon tetrachloride,CHUK,Cxcl3,DLL1,H2AB3 (includes others),ICOSLG/LOC102723996,IKBKB,IL-17f dimer,LAT,MYB,NFKBIA,NOX1	AXL,CDH1,dexamethasone,DLL4,fluticasone propionate,TGFBR2,U73122		ADORA2A,ALDH1A2,Ccl6,EPAS1,ERK,FAS,FOS,FOSL2,GRIN1,GSN,HBEGF,IL31RA,IL4R,MMP12,P38 MAPK,PPARGC1A,prostaglandin E2,SMAD2,SOX2,STAT,TNFRSF1B,TRPV1,WNT5A,YAP1	C3AR1,CX3CL1,TNFRSF11A
INS	other	-0.12	2			-1.078	2.64e-12	0.0125	26s Proteasome,Akt,AKT2,CBL,CBS/CBSL,CREB1,CTNNB1,ERK,ERK1/2,FOXA2,FOXO1,FOXO3,FYN,GATA2,GSK3B,HNRNPK,INS,INSR,JAK2,Jnk,LYN,Mapk,MAPK1,MAPK14,MAPK3,MAPK8,MTOR,NFkB (complex),NRAS,OGT,P38 MAPK,PI3K (complex),PTK2,PTPN1,RB1,RICTOR,RPTOR,STAT5B,STS,TGM2,TSC2,YAP1	ABCG1,ACKR3,ADAMTS9,ADGRG6,ADRA1B,ADRA1D,AGT,AK4,ALDH3A1,ALDH6A1,APOD,APOLD1,ASTN1,ATF7IP2,ATP6V0E2,BTC,CACNA1G,CCN2,Ccnjl,CD34,CD5,CD55,CDO1,CEACAM1,CFH,CGREF1,CHRNB1,CHST8,CIART,CLCA2,Col17a1,COL27A1,CP,CRIP1,CSRP3,CST6,CYTIP,DAAM2,DCN,EDIL3,EGLN3,ENPP1,ENPP2,EPAS1,EPHA3,EPHA4,FBLN5,FGL2,FHL1,FHL2,FLI1,FOXA2,GDA,GLI1,GLI2,GPR176,GRB10,GRIA3,GSTK1,GTPBP10,HAO2,HOXC4,HOXC6,HSPB1,IGFBP3,IGFBP5,IRA…	124 (42)	42	DIO3,GLIS2	dexamethasone,MAFK,metformin,SMAD2,sulfonylurea		COX4I1,CREB1,ELK1,ERK,FAS,FOS,Gcg,IGFBP2,JUNB,NOS3,P38 MAPK,PLCG1,PRDM16	AGT,AMOTL2,IGFBP4,PCK1,YAP1
PHF1	transcription regulator	-0.226	3			-0.629	2.87e-12	0.0463	BCL2,BHLHE40,CCND1,CDK2,CEBPA,CTNNB1,DNMT3A,E2F1,EED,EIF4E,ERBB2,ERK,EZH2,GADD45A,GLI1,GRIN1,Hif1,HIF1A,HNF4A,IGF1R,IL6,JUN,MAPK8,mir-145,mir-23,MTOR,MYOD1,NFkB (complex),NFKB1,NFKBIA,NOTCH1,NR3C1,P38 MAPK,PGR,PHF1,PI3K (complex),PPARG,PPIF,PRKAA1,PTK2,RB1,RELA,SP1,TP53,TP73,TSC2,ZBTB16	ABCA1,ABCG1,ACKR3,ADAMTS1,ADAMTS9,ADGRG6,ADGRL3,ADRA1B,AK4,AKAP6,ANGPTL7,ANKRD1,APOD,ASTN1,BCL11B,BDKRB2,BOK,BTC,C3,CACNA1G,CALML4,CCN2,Cd33,CD34,CD5,CDO1,CEACAM1,CEBPA,CFH,CGREF1,CHRNB1,CLCA2,Clca3a1/Clca3a2,Clca3b,CMKLR1,COL3A1,COL6A2,CP,CSMD3,CST6,CTSH,CTSK,CXCL12,CYTIP,DPEP1,ECSCR,EDIL3,EGFR,ENPP2,ENTPD5,EPAS1,EPHA3,EPHB6,F11R,FAM43A,FBLN5,FEZ1,FGD4,FHL1,FHL2,FLI1,GAS7,GC,GDA,GFPT2,GLYAT,GPR1…	162 (47)	46					HOXA11
LPA	other		2	Activated		3.9	2.96e-12	0.0017	CAT,GHR,JAK2,LPA,PLG,TGFB1	ABCA1,ABCG1,ACTG2,AGT,ANKRD1,BDKRB2,C3,CALML4,CCN2,CD34,CD55,CD80,CEACAM1,CEBPA,CEBPD,CFH,CHST8,CLCA2,COL3A1,COL6A1,COL6A2,COL6A3,CTSH,CTSK,CXCL12,CYP51A1,DCN,EGFR,ENPP1,ENPP2,FBLN5,FHL1,FLI1,FOXA2,GAS7,GLI1,GLI2,GPER1,HCAR2,HSPB1,IGFBP3,IGFBP5,IRAK3,ITGBL1,LTBP2,Ly6a (includes others),MAF,Masp1,MELTF,MGP,MMP13,MMP9,MYLK,NOG,NOS3,NOTUM,NPTXR,PCOLCE2,PI4K2B,PLA2G5,POSTN,RBP1,RSPO3,SCG5,SEMA3B,SOCS…	76 (6)	5		nicotinic acid			TGFB1
SSRP1	transcription regulator	0.086	3			-0.867	4.26e-12	0.0419	Akt,BCL2,BHLHE40,CCND1,CDK2,CEBPA,CHEK1,CTNNB1,DNMT3A,E2F3,EGFR,EIF4E,ERBB2,FOS,GADD45A,GLI1,GRIN1,Hif1,HIF1A,HNF4A,IGF1R,IL6,ING1,JUN,LATS2,MAPK8,mir-145,mir-23,MTOR,NFkB (complex),NFKB1,NFKBIA,NOTCH1,NR3C1,P38 MAPK,PGR,PI3K (complex),PPARG,PPIF,PRKAA1,PTK2,RELA,RUNX2,SP1,SRF,SSRP1,STAT3,TP53,TP73,TSC2	ABCA1,ACKR3,ACTG2,ADAMTS1,ADAMTS9,ADGRL3,ADRA1B,AK4,AKAP6,ANGPTL7,ANKRD1,APOD,ASTN1,BAIAP2L1,BDKRB2,BOK,BTC,CACNA1G,CALML4,CCN2,Ccnjl,Cd33,CD34,CD5,CEACAM1,CEBPA,CEBPD,CFH,CGREF1,CLCA2,Clca3a1/Clca3a2,Clca3b,CMKLR1,COL3A1,COL6A2,CP,CSMD3,CST6,CTSH,CTSK,CXCL12,CYTIP,DHRS3,DPEP1,ECSCR,EDIL3,EGFR,ENPP2,ENTPD5,EPAS1,EPHA3,EPHB6,F11R,FAM43A,FEZ1,FGD4,FHL1,FHL2,FLI1,GAS7,GC,GDA,GFPT2,GLYAT,GPR176,GRB10…	161 (50)	48	TGFB1	ADORA2A,CST5,dexamethasone		SRF,TAGLN
ERVW-1	other		3			-1.08	4.32e-12	0.0287	Akt,AR,BCL2,BHLHE40,CCND1,CEBPB,CTNNB1,DNMT3A,E2F1,EIF4E,ERBB2,ERK,ERVW-1,EZR,GADD45A,GLI1,GRIN1,Hif1,HIF1A,HNF4A,IGF1R,IL6,JUN,MAPK14,MAPK8,mir-145,mir-23,MTOR,MYOD1,NFkB (complex),NFKB1,NFKBIA,NOTCH1,NR3C1,NR4A3,PGR,PI3K (complex),PPARG,PPIF,PRKAA1,PTEN,PTK2,RAF1,RB1,RELA,SP1,STAT3,TP53,TP73,TSC2	ABCA1,ABCG1,ACKR3,ADAMTS1,ADAMTS9,ADGRG6,ADGRL3,ADRA1B,AK4,AKAP6,ANGPTL7,ANKRD1,APOD,ASTN1,ATL1,ATP1B1,BDKRB1,BDKRB2,BEND4,BOK,BTC,CACNA1G,CALML4,CCN2,Cd33,CD5,CEACAM1,CFH,CGREF1,CHRNB1,CLCA2,Clca3a1/Clca3a2,Clca3b,CMKLR1,COL3A1,COL6A2,CP,CPNE8,CSMD3,CSRP3,CST6,CTSC,CTSH,CTSK,CXCL12,CYTIP,DPEP1,ECSCR,EDIL3,EGFR,ENPP2,ENTPD5,EPAS1,EPHA3,EPHB6,F11R,FAM43A,FBLN5,FGD4,FHL1,FHL2,FLI1,GAS7,GC,GDA,GFPT2…	168 (50)	49	SMO	cyclopamine,TGFB1
ASXL1	transcription regulator	0.158	3			-0.926	4.36e-12	0.037	Akt,Ap1,APP,ASXL1,CEBPA,Creb,CTNNB1,glucocorticoid,IL2,JUN,Mapk,Nfat (family),NFE2L2,NFkB (complex),NFKBIA,P38 MAPK,PGR,PI3K (complex),PPARA,PPARG,PPARGC1A,progesterone,RAC1,RELA,SMAD2,SMAD3,STAT1,STAT3,STAT5B,TP53	ABCA1,ABCG1,ACKR3,ADAMTS1,ADAMTS9,AK4,ALOX12,APOD,ASGR1,ATP1B1,BDKRB2,BOK,C3,CACNA1G,CALML4,CCN2,CD5,CD55,CDKL2,CDO1,CEACAM1,CEBPA,CFH,CLCA2,Clca3a1/Clca3a2,CMKLR1,Col17a1,COL27A1,COL6A1,COL6A3,CRIP1,CSMD3,CSRP3,CTSC,CTSH,CYTIP,DCN,DPEP1,ECSCR,EDIL3,EGFR,EMILIN2,ENPP1,ENTPD5,EPAS1,EPHA3,F11R,FBLN5,FGD4,FHL2,FLI1,FOXA2,GAS7,GC,GDA,GFPT2,GPER1,GPR176,GRIA3,HAO2,HCAR2,HPSE,IRAK3,KCNJ2,KHK,KLK8,KRT23…	141 (30)	30					PELI2,PPARG
4-iodo-6-phenylpyrimidine	chemical reagent		3	Activated		2.592	5.55e-12	0.0084	4-iodo-6-phenylpyrimidine,AHR,Akt,Ap1,BCL2,ERK,HDAC3,HMOX1,JUN,MAPK9,MTOR,NFkB (complex),NFKB2,NFKBIA,NR3C1,PTGS2,RELA,RXRA,SMAD2,SMAD3,STAT5a/b	ABCG1,ACKR3,ADAMTS9,ADGRG6,ADGRL3,AGT,ALOX12,ANGPTL7,ANKRD1,BNIP3,BOK,C3,CA8,CD34,CD5,CD55,CEBPD,CGREF1,Clca3a1/Clca3a2,COL3A1,COL6A2,CP,CTSH,CTSK,CXCL12,CYP51A1,DCN,ECSCR,EGLN3,EMILIN2,ENPP1,ENPP2,EPAS1,EPHA4,FBLN5,FGD4,FGL2,FHL2,FOXA2,GFPT2,GLI2,GPR176,GRIA3,GSTK1,HCAR2,HPSE,HSPB1,IGFBP5,IRAK3,ITGBL1,KRT15,KRT23,LEFTY1,LTBP2,Ly6a (includes others),MAF,MAFB,MATN2,MGP,MMP13,MMP9,MR1,MYLK,NDRG2,NE…	93 (21)	21					FOS,NFKBIA
PPARG	ligand-dependent nuclear receptor	0.857	2			1.014	6.76e-12	0.0403	Akt,Ap1,APP,CEBPA,Creb,CTNNB1,glucocorticoid,IL2,JUN,Mapk,Nfat (family),NFE2L2,NFkB (complex),NFKBIA,P38 MAPK,PGR,PI3K (complex),PPARA,PPARG,PPARGC1A,progesterone,RAC1,RELA,SMAD2,SMAD3,STAT1,STAT3,STAT5B,TP53	ABCA1,ABCG1,ACKR3,ADAMTS1,ADAMTS9,AK4,ALOX12,APOD,ASGR1,ATP1B1,BDKRB2,BOK,C3,CACNA1G,CALML4,CCN2,CD5,CD55,CDKL2,CDO1,CEACAM1,CEBPA,CFH,CLCA2,Clca3a1/Clca3a2,CMKLR1,Col17a1,COL27A1,COL6A1,COL6A3,CRIP1,CSMD3,CSRP3,CTSC,CTSH,CYTIP,DCN,DPEP1,ECSCR,EDIL3,EGFR,EMILIN2,ENPP1,ENTPD5,EPAS1,EPHA3,F11R,FBLN5,FGD4,FHL2,FLI1,FOXA2,GAS7,GC,GDA,GFPT2,GPER1,GPR176,GRIA3,HAO2,HCAR2,HPSE,IRAK3,KCNJ2,KHK,KLK8,KRT23…	140 (29)	29	acetaldehyde,ADAM12,AGN194204,AGT,ATF2,beta-estradiol,bexarotene,BMP2,CCAR1,CX3CL1,Cxcl3,CYP2J2,decitabine,dexamethasone,ESR2,ibuprofen,IFT88,Ige,IL4R,NCOA1,NCOA2,nicotinic acid,PDGF BB,pitavastatin,PRDM16,PRKAA2,PRKG1,RGS2,SMARCA4,STK11,telmisartan,TMPRSS2-ERG,tributyltin,ZNF521	advanced glycation end-products,AEBP1,ASXL1,C5AR1,carbon tetrachloride,dihydrotestosterone,FBN1,FKBP4,geranylgeranyl pyrophosphate,GSTM1,KLF10,lysophosphatidic acid,mir-15,mir-33,PSMC3IP,ROR2,SOX2,SOX9,ST13,TEAD4,TGFB1,Wnt,WNT3A		ALDH1A2,CAVIN2,CDH1,CYP4A11,FABP3,NOX1,PCK1,Pde,SAT1,SLC2A2,TAGLN	Adaptor protein 1,ALOX15B,Ap1,Gcg,NADPH oxidase,NFKBIA,NOS3,ODC1,PGR,SMAD2,SMAD3
sulpiride	chemical drug		2	Activated		3.72	7.97e-12	0.0029	DRD2,SLC6A3,sulpiride,TGFB1	ABCA1,ABCG1,ACTG2,ADCY1,ANKRD1,BDKRB2,C3,CALML4,CCN2,CD34,CD55,CD80,CEACAM1,CEBPA,CEBPD,CFH,CHST8,CLCA2,COL3A1,COL6A1,COL6A2,COL6A3,CTSH,CTSK,CXCL12,CYP51A1,DCN,EGFR,ENPP1,FBLN5,FHL1,FLI1,FOXA2,GAS7,GLI1,GLI2,GPER1,HCAR2,HSPB1,IGFBP3,IGFBP5,IRAK3,ITGBL1,KCNJ2,LTBP2,Ly6a (includes others),MAF,Masp1,MELTF,MGP,MMP13,MMP9,MYLK,NOG,NOS3,NOTUM,NPTXR,PCOLCE2,PI4K2B,POSTN,RSPO3,SCG5,SEMA3B,SOCS1,SOD3,SPA…	74 (4)	3					TGFB1
MPRIP	other	0.286	3	Inhibited		-2.385	8.19e-12	0.0097	AHR,Akt,Ap1,BCL2,ERK,HDAC3,HMOX1,JUN,MAPK9,Mlc,MPRIP,MTOR,NFkB (complex),NFKB2,NFKBIA,NR3C1,PTGS2,PTK2,RELA,RXRA,SMAD2,SMAD3,STAT5a/b	ABCG1,ACKR3,ADAMTS9,ADGRG6,ADGRL3,AGT,ALOX12,ANGPTL7,ANKRD1,BNIP3,BOK,C3,CA8,CD34,CD5,CD55,CEBPD,CGREF1,Clca3a1/Clca3a2,COL3A1,COL6A2,CP,CTSH,CXCL12,CYP51A1,DCN,ECSCR,EGLN3,EMILIN2,ENPP1,ENPP2,EPAS1,EPHA4,FBLN5,FGD4,FGL2,FHL2,FOXA2,GFPT2,GLI2,GPR176,GRIA3,GSTK1,HCAR2,HPSE,HSPB1,IGFBP5,IRAK3,ITGBL1,KRT15,KRT23,LEFTY1,LTBP2,Ly6a (includes others),MAF,MAFB,MATN2,MGP,MMP13,MMP9,MR1,MYLK,NDRG2,NEFH,NF…	93 (23)	21				NFKBIA,ROCK1
FOSL2	transcription regulator	-0.309	3			-0.085	9.31e-12	0.0245	Akt,Ap1,AR,CCND1,CDK2,CREBBP,CSF2,E2F1,EZR,FOS,FOSL2,GATA1,Hif1,HIF1A,IGF1,IL2,Jnk,JUN,MAPK9,Nfat (family),NFE2L2,NFkB (complex),NR5A1,P38 MAPK,Pkc(s),RB1,TCF3,TGFB1,TP53	ABCA1,ACTG2,ADAMTS9,ADRA1B,AK4,ALDH3A1,ALOX12,ANKRD1,ATP1B1,BCL11B,BEND4,BOK,C1QTNF5,CALML4,Ccnjl,CD34,CDO1,CEACAM1,CEBPD,CGNL1,CGREF1,CHRNB1,CHST8,Clca3a1/Clca3a2,CMKLR1,COL27A1,COL6A1,COL6A2,COL6A3,CPNE8,CSMD3,CSRP3,CTSC,CTSH,CYTIP,DCN,DGKQ,DPEP1,EDIL3,EGFR,EGLN3,ENPP1,ENPP2,EPAS1,EPHA4,FBLN5,FGL2,FOXA2,GAS7,GC,GDA,GFPT2,GPER1,GPR176,GRIA3,GSTK1,HSPB1,IGFBP3,IRAK3,ITGBL1,KCNH1,KIRREL3,KLK8,KRT1…	139 (29)	29	beta-estradiol,bupivacaine,CAMK4,carrageenan,dexamethasone,ERK,IL13,IL5,prostaglandin E2,TGFB1	ESR2,mibolerone,TSHZ3		FAS	Ap1,CYP2J2,FOS
malondialdehyde	chemical toxicant		3	Inhibited		-2.111	1.01e-11	0.0124	26s Proteasome,ABCA1,APOA1,CAV1,CD247,CD38,CEBPB,COMMD3-BMI1,COPS5,Creb,CREB1,CTNNB1,CXCL8,cyclic AMP,E2F1,EGFR,EGR1,EIF4E,ESR1,ETS1,F3,FOS,Hdac,hydrogen peroxide,IFNG,IGF1,IL15,IL6,IL6ST,INSR,Interferon alpha,JUN,KRAS,L-triiodothyronine,malondialdehyde,MAP3K8,Mek,MKNK1,MTOR,MYH9,NEDD9,NFE2L2,NFkB (complex),NFKB1,NFKB2,NFKBIA,Notch,NR3C1,PIAS1,PIK3CG,PPARD,PPARG,PPARGC1A,PTPN1,RAF1,RB1,RICTOR,RXR…	ABCG1,ACKR3,ACTG2,ADAMTS9,ADCY1,ADGRG6,ADRA1B,ADRA1D,AK4,ALDH6A1,ANGPTL7,ANK3,ANKRD1,APOLD1,ASGR1,ASPHD2,ATF7IP2,ATP6V0E2,BDKRB1,BRINP3,BTC,CA8,CALML4,Cbr2,Ccnjl,CD34,CD5,CDO1,CEACAM1,CEBPD,CGNL1,CGREF1,CHRNB1,CHST8,CIART,CLCA2,Clca3a1/Clca3a2,CMKLR1,COL27A1,COL3A1,COL6A1,COL6A2,COL6A3,CP,CSMD3,CTSC,CTSH,CXCL12,CYTIP,DAAM2,DHRS3,DPEP1,DUSP28,ECSCR,EDIL3,EGLN3,EMILIN2,ENPP1,ENPP2,ENTPD5,EPHB6,EPOP…	202 (71)	70	carbon tetrachloride,mir-15,tributyltin	A-769662,decitabine,ginsenoside Rg1,kaempferol,L-glutamine,metformin,nebivolol,NOS3,shikonin,telmisartan,triacetyl-3-hydroxyphenyladenosine		TGFB1
onapristone	chemical drug		3	Activated		2.535	1.09e-11	0.027	Ap1,CCND1,CSF2,CTNNB1,ERK,ESR1,ESR2,estrogen receptor,GNAS,Hif1,IGF1,IL2,KMT2A,KMT2C,Mapk,MAPK1,NCOA1,Nfat (family),NFkB (complex),NOS3,onapristone,PGR,PI3K (complex),PTK2,RXRA,SMAD2,STAT3,STAT5A,STAT5B,TP53	ABCA1,ABCG1,ADAMTS1,ADAMTS9,ADCY1,ADGRG6,ADRA1B,AK4,ANK3,ATP1B1,BDKRB2,BNIP3,BOK,C3,CACNA1G,CALML4,CCN2,CD34,CD5,CDO1,CEBPA,CEBPD,CFH,CGNL1,CLCA2,CMKLR1,COL27A1,COL6A1,COL6A2,CP,CSMD3,CSRP3,CTSH,CXCL12,CYP51A1,CYTIP,DCN,DGKQ,DPEP1,EDIL3,EGFR,EGLN3,EPAS1,EPHA3,EPHA4,F11R,FBLN5,FGD4,FHL1,FHL2,FLI1,GC,GDA,GFPT2,GLI1,GPER1,GPR176,GRB10,GRIA3,GRPR,HAO2,HCAR2,HFE,HIP1R,HOXC6,IGFBP3,IGFBP5,KCNJ2,KCNT2,K…	140 (30)	30					Ap1,HBEGF,PGR,TGFB1
MARCKSL1	other	-0.672	3			-0.536	1.12e-11	0.0029	ADRA1B,ADRB,Akt,BDKRB2,C3AR1,Calcineurin A,CAV1,CSF2,CXCR4,EZR,GAB2,GATA4,GRK2,HDAC6,HTT,Jnk,KISS1R,Mapk,MAPK1,MAPK8,MAPT,MARCKSL1,MEF2A,MYOD1,Nfat (family),NFAT5,NFATC2,NFATC3,OPRK1,P38 MAPK,PIK3CG,PPP3CA,PTH1R,PTK2,PXN,RAC1,RHO,ROCK1,SMAD3,SMO,SNCA,TCF7	ACKR3,ACTG2,ADRA1D,AGT,ALOX12,APOD,BCL11B,BDKRB1,BNIP3,BOK,C1QTNF5,Cbr2,CCN2,CD34,CD5,CD55,CDO1,CEACAM1,CFH,COL3A1,COL6A1,COL6A2,COL6A3,CTSC,CTSK,DHRS3,EDIL3,EGLN3,ENPP1,ENPP2,EPHB6,FGL2,FHL1,FHL2,FLI1,FOLR1,FOXA2,FOXD1,GAS7,GDA,GMFG,GNAT1,GSTK1,HAO2,HCAR2,HFE,IRAK3,LAMA2,LIN28B,Ly6a (includes others),MAF,MARK1,MGP,NOG,NPTXR,PCOLCE2,PDC,PDE2A,PDZD2,PER2,PGBD5,PKNOX2,PLAC8,PLIN4,PPL,PRSS35,PTGER4,…	87 (42)	39	Ige,NFKB2	CREB1,Nr1h,SLC16A2		GRK2	CDH1
Ras homolog	group		3	Inhibited		-3.373	1.18e-11	0.0006	AKT1,ATF2,BMP4,CAV1,CD247,CDC42,Cdc42,CDK1,CDX2,CEBPB,CITED2,CLOCK,Creb,CREB1,CREM,CTNNB1,Cyclin B,DDIT3,EIF4E,ERBB2,ERK,ESR1,ESR2,ESRRA,ETS1,EZR,Focal adhesion kinase,FOS,FYN,GATA4,GRIN1,HAND1,Hif1,HIF1A,Histone h3,HNF4A,HRAS,IGF1,IL12 (complex),IL6,ING1,Insulin,Integrin,Jnk,JUN,JUP,KAT6A,KCNIP3,KMT2A,KRAS,LATS1,LEF1,MAP2K4,MAP2K6,MAP3K1,MAP3K3,MAP3K8,MAPK1,MAPK10,MAPK3,MAPK8,MED1,MEF2A,MITF,MKN…	ABCA1,ABCG1,ACKR3,ACTG2,ADAMTS9,ADCY1,ADGRG6,ADGRL3,ADRA1B,ADRA1D,ADSS1,ALOX12,ANGPTL7,ANKRD1,APOD,APOLD1,ASGR1,ATP1B1,ATP6V0E2,Bhlhe41,BMP3,BNIP3,BTC,C1QTNF5,C3,C3orf70,CA8,CACNA1B,CACNA1G,Ccnjl,CD5,CD55,CGNL1,CGREF1,CHRNB1,CIART,Clca3a1/Clca3a2,COL27A1,CRISPLD1,CTSH,CYP51A1,CYTIP,DCN,EGFR,EGLN3,ENPP1,ENPP2,EPAS1,EPHA3,EPHB6,F11R,FBLN5,FEZ1,FGD4,FGL2,FHL1,FLI1,FOLR1,FOXA2,FOXD1,GFPT2,GLI1,GLI2,G…	186 (135)	116	ADGRE5,AGT,ARHGAP29,geranylgeranyl pyrophosphate,growth factor receptor,Il8r,Integrin alpha 3 beta 1,lysophosphatidic acid,RAPGEF1,Saa3,SMAD3,TGFB1,Tnf receptor	alendronic acid,ARHGAP5,BAPTA-AM,mevastatin		ATF2,FOS,JUP,ROCK1,SRF,YAP1	NOS3
CAMK4	kinase	-1.437	2	Inhibited		-2.621	1.19e-11	0.0077	Akt,Ap1,CAMK4,Creb,CREB1,CREBBP,CREM,ERK,ERK1/2,GSK3B,Hdac,HDAC4,MEF2D,MTOR,MYOD1,Nfat (family),NFkB (complex),NFKBIA,NR4A1,RELA	ABCA1,ABCG1,ACKR3,ADAMTS1,ADAMTS9,ADGRG6,ADGRL3,AGT,AK4,ANKRD1,APOLD1,BDKRB2,BOK,Ccnjl,CDO1,CEBPD,CGREF1,CIART,COL3A1,COL6A1,COL6A2,CP,CYP51A1,DCN,ECSCR,EDIL3,ENPP1,ENPP2,EPAS1,EPHA3,FGL2,FHL1,FHL2,FOXD1,GDA,GFPT2,GLI1,GLI2,GMFG,GPR176,GSTK1,HPSE,HSPB1,IGFBP5,ITGA8,ITGBL1,KRT15,LIN28B,LRP4,Ly6a (includes others),MAFB,MCAM,MCTP1,MGP,MR1,MYLK,MYOM2,NDRG2,NEFH,Nes,NFATC1,NOG,NOS3,PDE3B,PIK3R5,PKLR,P…	91 (20)	20	PRKAA2,WNT3A,WNT5A	BMP2		Ap1,ERK,FOS,FOSL2,Hdac,JUNB,NFKBIA,NUMBL,PPARGC1A	FOXP3
metformin	chemical drug		2			1.591	1.19e-11	0.0182	ADIPOQ,Akt,AMPK,ATF4,BCL2,EGFR,ERK,F3,FOXO3,IGF1R,INSR,Jnk,Mapk,MAPK8,MAPT,metformin,MTOR,NFkB (complex),NR1H4,P38 MAPK,Pka,PRKAA1,PRKAA2,PTPN1,RELA,RICTOR,rosiglitazone,RPTOR,SIRT1,SLC2A2,SMAD2,SMAD3,SNCA,SOD2,SREBF1,STAT1,STAT3,STK11,TNF,Vegf	ABCA1,ABCG1,ADAMTS1,ADAMTS9,ADRA1B,ADRA1D,ALDH3A1,ALDH6A1,ANGPTL7,ANK3,APOD,ASGR1,ASPHD2,ASTN1,ATL1,ATP1B1,ATP6V0E2,BCL11B,BDKRB1,BDKRB2,Bhlhe41,BRINP3,BTC,CCN2,Cd33,CD5,CDO1,CEACAM1,CGREF1,COL27A1,COL6A2,COL6A3,CSRP3,CXCL12,CYP51A1,CYTIP,DCN,DGKQ,EDIL3,EGFR,ENPP1,ENTPD5,EPHA3,EPHA4,F11R,FBLN5,FGL2,FLI1,GAS7,GDA,GFPT2,GLI2,GPER1,GPR176,GRIA3,GSTK1,HCAR2,HFE,HOXC4,HOXC6,HPSE,IQGAP2,IRAK3,KCNJ2,KRT…	128 (40)	40				Gcg,GRIN2B,NFKBIA,NOS3,PGR,PPARGC1A,PRKAA1,PRKAA2,SLC2A2,STK11	beta-estradiol,BMP2,ERK,FOS,IgG,INS,Insulin,malondialdehyde,P38 MAPK,PCK1,prostaglandin E2,SMAD2,SMAD3,succinic acid,TGFB1,Wnt
HOXA10	transcription regulator	-0.12	3	Activated		3.244	1.42e-11	0.0221	Ap1,AR,CREBBP,ESR1,ESR2,estrogen receptor,FOXO1,GATA1,HNF4A,HOXA10,JUN,KLF1,MEF2C,MYC,MYOD1,NCOA1,NEUROG1,NFE2L2,NFkB (complex),NR3C1,NR3C2,PPARA,PPARG,RB1,RELA,SOX2,SP1,SP3,STAT1,STAT2,STAT3,TFAP2A,TP53	ADAMTS1,ADAMTS9,ADCY1,ADGRG6,ADRA1D,AGT,AK4,ALDH3A1,ANGPTL7,ANK3,ANKRD1,ATP1B1,BDKRB2,BEND4,BNIP3,C1QTNF5,CALML4,CD34,CD5,CD55,CDO1,CFH,CGREF1,CHRNB1,CLCA2,Clca3a1/Clca3a2,COL3A1,COL6A1,COL6A3,CPNE8,CRIP1,CSMD3,CSRP3,CST6,CTSC,CTSH,CXCL12,CYP51A1,DGKQ,DPEP1,EDIL3,EGFR,ENPP1,ENPP2,ENTPD5,EPHA3,F11R,FBLN5,FGD4,FHL1,FHL2,FLI1,GAS7,GC,GDA,GLI2,GMFG,GPER1,GPR176,GRB10,GRIA3,GRK4,GSTK1,HAO2,HFE,HIP1R,H…	152 (33)	33	beta-estradiol,FKBP4,KMT2A,RARG	COMMD3-BMI1,decitabine,mifepristone		ALDH1A2,HOXA11	ACTB,EMX2,KLF10,SAT1,THRSP
RAG2	enzyme	-1.033	3	Inhibited		-3.053	1.45e-11	0.0124	Akt,ALOX15,Ap1,AR,BRCA1,CCL2,CCN2,CTNNB1,EGFR,ERK,EZR,FOXO1,GSC,HNF4A,IRF7,Jnk,MAPK8,MTOR,NFkB (complex),Pkc(s),PPARG,PPARGC1A,RAG2,RORC,SMAD3,SOX9,STAT3,STK11,TGFB1,TGM2,VDR	ABCA1,ABCG1,ACKR3,ACTG2,ADAMTS9,ADGRG6,ALOX12,ASPHD2,ASTN1,BCL11B,BDKRB2,BEND4,BTC,C3,CACNA1G,CCN2,CD34,CDO1,CFH,CGREF1,CHST8,CLCA2,COL27A1,COL3A1,COL6A1,COL6A2,COL6A3,CP,CPNE8,CRIP1,CSRP3,CTSC,CTSH,CYP51A1,DAAM2,EGLN3,EMILIN2,ENPP1,ENPP2,F11R,FBLN5,FGD4,FGL2,FHL2,FLI1,GAS7,GFPT2,GLI1,GLI2,GRB10,GRIA3,GTPBP10,HAO2,HCAR2,HSPB1,IQGAP2,IRAK3,ITGBL1,KCNJ2,KRT15,LAMA2,LBP,LFNG,LTBP2,Ly6a (includes oth…	124 (31)	31	MYB			IgG,SMAD3
LIMD1	transcription regulator	0.207	3	Inhibited		-3.964	1.46e-11	0.0337	Akt,AKT1,Ap1,CCND1,CSF2,CTNNB1,CXCL8,ERBB4,FOS,IGF1,IL2,JUN,LIMD1,Nfat (family),RAF1,SHH,SMAD2,SMAD3,TP73,YAP1	ABCG1,ACKR3,AGT,ALOX12,ANKRD1,BDKRB2,C1QTNF5,CACNA1G,CCN2,Ccnjl,CD55,CD80,CEACAM1,CEBPD,CFH,CGNL1,Clca3a1/Clca3a2,CMKLR1,COL27A1,COL6A1,COL6A3,CP,CTSC,CTSH,CXCL12,CYP51A1,CYTIP,DCN,DHRS3,EGFR,ENPP1,EPAS1,EPHA4,FGD4,FHL1,FOXA2,FOXD1,GLI1,GLI2,GPER1,GPR176,GSTK1,HCAR2,HPSE,IGFBP3,IGFBP5,KIRREL3,KLK8,KRT15,LBP,LFNG,LTBP2,Ly6a (includes others),MAF,MARK1,MCAM,MICOS10-NBL1/NBL1,MMP13,MMP9,MYL9,MYLK,NA…	107 (20)	20	ISLR			Ap1,YAP1
Q702	chemical drug		3	Activated		2.888	1.61e-11	0.0057	Akt,AKT1,Ap1,AXL,CBL,CDKN1B,CHUK,CSF1,CSF1R,CTNNB1,EGFR,ERK,ERK1/2,GAB2,JUN,JUNB,JUP,Mapk,MAPK1,MAPK8,MERTK,MMP2,NFkB (complex),NFKBIA,P38 MAPK,PI3K (complex),Q702,RAC1,STAT,TLR3,TP73,YAP1	ABCG1,ACKR3,ADAMTS9,ADGRG6,ALOX12,ANKRD1,APOD,ATP1B1,BDKRB2,BNIP3,BOK,BTC,CACNA1G,CD34,CGREF1,Clca3a1/Clca3a2,COL27A1,COL6A1,COL6A2,CP,CSRP3,CTSH,CXCL12,CYP51A1,CYTIP,DCN,DHRS3,ECSCR,EGLN3,ENPP1,EPHA4,FBLN5,FGD4,FGL2,FHL1,FHL2,FOXA2,GAS7,GFPT2,GLI2,GPER1,GPR176,GSTK1,HPSE,HSPB1,IGFBP3,IQGAP2,KRT15,LBP,LFNG,LIX1,Ly6a (includes others),MATN2,MCAM,MGP,MICOS10-NBL1/NBL1,MMP9,MR1,MYL9,MYLK,NAP1L3,NDRG…	94 (32)	31					AXL
Ige	complex		2	Inhibited		-3.2	1.65e-11	0.0232	Akt,AKT1,CDC42,Cdc42,ERK,ERK1/2,FOS,Ige,Jnk,JUN,Mapk,MAPK1,MAPK14,MAPK3,MAPK8,MITF,Nfat (family),NFkB (complex),NFKBIA,P38 MAPK,PI3K (complex),PLA2G4A,PLC gamma,RAC1,RAS,RELA,ROCK,STAT3,STAT5a/b,VIM	ABCG1,ACKR3,ADAMTS9,ADGRG6,ALOX12,ANKRD1,APOD,APOLD1,ATP1B1,BNIP3,BOK,C3,Ccnjl,Cd33,CD34,CD55,CD80,CEBPA,CEBPD,CGREF1,CHST8,Clca3a1/Clca3a2,COL6A1,CP,CTSH,CTSK,CXCL12,CYP51A1,DCN,ECSCR,EGLN3,ENPP1,ENPP2,EPAS1,EPHA4,FBLN5,FHL1,FHL2,FLI1,FOXA2,GFPT2,GLI2,GPER1,GPR176,GRB10,GSTK1,HFE,HPSE,HSPB1,IGFBP3,IGFBP5,IRAK3,KCNJ2,KIRREL3,LBP,LFNG,LTBP2,Ly6a (includes others),MAF,MAFB,MCAM,MGP,mir-96,MR1,MYLK,…	100 (30)	30	beta-estradiol,C3AR1,curdlan,cytochalasin D,ICOSLG/LOC102723996,IL4R	FOXP3,IgG,IL31RA,TGFBR2		CHST11,CX3CL1,CXCL16,EIF4G2,FAS,FOS,GSN,HBEGF,JUNB,LAT,MARCKSL1,NFKB2,NOX1,P38 MAPK,PPARG,RAPGEF1,TNFRSF1B
DOPAMINE D2 LIKE receptor	group		3			0.711	1.76e-11	0.0032	ADORA2A,Akt,Ap1,CREB1,cyclic AMP,dopamine,DOPAMINE D2 LIKE receptor,DRD2,DRD3,DRD4,EGFR,ERK,ERK1/2,G protein alphai,GLI1,GLI2,GYS2,ITGB2,Mapk,MAPK8,NFkB (complex),P38 MAPK,PI3K (complex),Pka,PLC gamma,PRKAA1,PRKCE,PRL,PTK2,RAF1,RAS,RGS4,SLC6A3,STAT5B,voltage-gated calcium channel	ACKR3,ADAMTS1,ADAMTS9,ADCY1,ADGRG6,AK4,ALDH3A1,APOD,APOLD1,ASTN1,BOK,BTC,Ccnjl,CD34,CD55,CDO1,CEBPA,CEBPD,CGREF1,CIART,CMKLR1,COL6A1,COL6A2,CRIP1,CSRP3,CST6,CYP51A1,DCN,DHRS3,DUSP8,EDIL3,ENPP1,EPHA3,EPHB6,FAM43A,FBLN5,FGL2,FHL1,FLI1,FOLR1,FOXA2,GFPT2,GLI2,GMFG,GPER1,GSTK1,HAO2,HEPH,HOXC6,HPSE,IGFBP3,ITGBL1,KCNJ2,KLK10,KRT15,LFNG,LMAN1L,Ly6a (includes others),MAFB,MCAM,MCTP1,MGP,MICOS10-NBL1/NBL1,…	97 (35)	32
miR-141-3p (and other miRNAs w/seed AACACUG)	mature microRNA		3	Activated		2.907	2.13e-11	0.0274	AKT1,AR,BRCA1,CCL2,CCN2,CDK2,CTNNB1,E2F1,EGFR,EZR,FOS,FOXO1,GATA1,Hif1,HIF1A,HNF4A,Jnk,JUN,MAPK9,miR-141-3p (and other miRNAs w/seed AACACUG),MTOR,NFkB (complex),NR5A1,P38 MAPK,Pkc(s),PPARGC1A,RB1,RORC,SMAD3,SOX9,SP1,STAT3,STK11,TCF3,TGFB1,TGM2,TP53,VDR	ACKR3,ACTG2,ADAMTS9,ADRA1B,AK4,ALOX12,ANKRD1,APOD,ASPHD2,ASTN1,ATP1B1,BCL11B,BEND4,BOK,BTC,C3,CACNA1G,CCN2,Ccnjl,CD34,CD5,CD55,CDO1,CEBPD,CFH,CGREF1,CHRNB1,CHST8,Clca3a1/Clca3a2,COL27A1,COL3A1,COL6A1,COL6A3,CPNE8,CRIP1,CSMD3,CSRP3,CTSC,CTSH,CYP51A1,DAAM2,DGKQ,DPEP1,EDIL3,EGFR,EGLN3,EMILIN2,ENPP1,ENPP2,ENTPD5,EPAS1,FBLN5,FGD4,FGL2,FOXA2,GAS7,GC,GDA,GFPT2,GLI1,GLI2,GPR176,GRB10,GRIA3,GTPBP10,HAO2,H…	145 (38)	38		AGT,PKD1			ATF2,CDH1,CLOCK,JAG1,NANOG,PITX1,SMAD3,SOX2,YAP1
acetaldehyde	chemical - endogenous mammalian		2	Inhibited	biased	-4.366	2.44e-11	0.0061	acetaldehyde,Ap1,CASP3,ERK1/2,Jnk,MAPK8,MMP2,NFkB (complex),NFKBIA,OCLN,P38 MAPK,PI3K (complex),Pkc(s),RELA,SMAD3,TGFBR	ABCG1,ACKR3,ADAMTS1,ADAMTS9,AGT,ANKRD1,APOD,BCL11B,BNIP3,BOK,CCN2,CD80,CEBPD,CGREF1,COL6A1,COL6A3,CP,CTSK,CXCL12,CYP51A1,DCN,ECSCR,EGFR,ENPP1,ENPP2,EPAS1,FBLN5,FHL2,FLI1,GFPT2,GLI1,GLI2,GPER1,GPR176,HPSE,HSPB1,IGFBP3,IGFBP5,KCNJ2,KRT15,MCAM,MGP,MMP9,MR1,MYLK,NDRG2,NEFH,Nes,NFATC1,NOG,NOS3,NR5A1,PER2,PLA2G5,POSTN,PTGER4,RAB7B,SLC16A3,SLC6A4,SMOC2,SOD3,SOX5,SPHK1,TBX3,TGFA,TIMP3,TMOD2,TNN	68 (16)	15				Ap1,FOS,NFKBIA,P38 MAPK,PPARG,SMAD3,TGFB1
PITX1	transcription regulator	-0.12	3			0.955	2.54e-11	0.0081	AHR,APP,AR,CAV1,CCND1,CEBPB,CREB1,CTNNB1,DDIT3,EDN1,EGF,EGFR,ERK,ESR1,ESR2,estrogen receptor,FOS,G protein alphai,GATA4,Hdac,HRAS,IGF1R,KRAS,MED1,MEF2C,MKNK1,MTOR,MYC,MYCN,NCOA1,Nfat (family),NFKBIA,NOS2,Notch,NR3C1,NRAS,PGR,PIK3CG,PITX1,PTGS2,RAF1,RAS,RASSF5,RXRA,SIRT1,SOD2,SRF,STAT1,STAT5a/b,STAT5B,STAT6,tamoxifen,TOB1,TP73,TSC2,YAP1	ACTG2,ADAMTS1,ADCY1,ADGRG6,ADGRL3,AGT,AK4,ALDH3A1,ANGPTL7,ANK3,APOLD1,ATF7IP2,BEND4,BNIP3,BTC,C1QTNF5,C3,CACNA1G,CALML4,CCN2,CCNJ,Ccnjl,Cd33,CD34,CD5,CEACAM1,CFH,CIART,CMKLR1,COL3A1,CP,CPNE8,CSRP3,CTSC,CTSH,CTSK,CXCL12,CYTIP,DGKQ,DHRS3,ECSCR,EMILIN2,ENPP2,EPHA3,EPHA4,EPHB6,FBLN5,FGD4,FOLR1,FOXD1,GAS7,GPER1,GRB10,GRIA3,GRK4,GRPR,HAO2,HCAR2,HFE,HIP1R,HOXC6,IGFBP3,IQGAP2,ITGA8,ITM2A,KCNT2,KIRREL3,KR…	158 (56)	55	beta-estradiol	miR-141-3p (and other miRNAs w/seed AACACUG)		MTNR1A,PGR,SOX9	ERK,ESR2
TGFB1	growth factor	-0.096	1	Inhibited		-3.771	2.56e-11	0.0038	TGFB1	ABCA1,ABCG1,ACTG2,ANKRD1,BDKRB2,C3,CALML4,CCN2,CD34,CD55,CD80,CEACAM1,CEBPA,CEBPD,CFH,CHST8,CLCA2,COL3A1,COL6A1,COL6A2,COL6A3,CTSH,CTSK,CXCL12,CYP51A1,DCN,EGFR,ENPP1,FBLN5,FHL1,FLI1,FOXA2,GAS7,GLI1,GLI2,GPER1,HCAR2,HSPB1,IGFBP3,IGFBP5,IRAK3,ITGBL1,LTBP2,Ly6a (includes others),MAF,Masp1,MELTF,MGP,MMP13,MMP9,MYLK,NOG,NOS3,NOTUM,NPTXR,PCOLCE2,PI4K2B,POSTN,RSPO3,SCG5,SEMA3B,SOCS1,SOD3,SPARCL1,SPHK1,T…	72 (1)	1	3-deazaneplanocin,acetaldehyde,advanced glycation end-products,AGT,beta-estradiol,bleomycin,carbon tetrachloride,CD38,CMA1,CX3CL1,dexamethasone,dimethylnitrosamine,EPAS1,HDAC6,ICOSLG/LOC102723996,Insulin,LGALS1,malondialdehyde,SCUBE3,SLC22A5,SULF2,TAF4B,Tnf receptor	ADORA2A,bexarotene,CR1L,dabrafenib,enalapril,fluticasone propionate,GLIS2,irbesartan,KLK1,LPA,metformin,mifepristone,nedocromil sodium,onapristone,oxymatrine,PRKG1,serelaxin,sulpiride,TAF4,telmisartan,trientine,WNT3A		ADAM12,ATF2,AXL,BMP1,BMP2,C3AR1,C5AR1,CAVIN2,CFI,chondroitin sulfate,CHST11,CHUK,CREB1,ELK1,ERK,FBN1,FOSL2,FSCN1,FSTL3,FZD8,GLI1,GREM1,HBEGF,Ikb,IL4R,INHA,INHBA,ITGB5,JUNB,LAT,lnc-HAND2-2,LTA,miR-125b-2-3p (and other miRNAs w/seed CAAGUCA),mir-146,MIR100HG,MYBL2,NADPH oxidase,NANOG,NCF2,NEDD9,ODC1,Pde,PLCG1,PRKAA1,PTAFR,RARG,Ras homolog,RNF111,SCGB1A1,SERPINH1,SOX9,SRF,SSRP1,TAGLN,TNFRSF11A,TRPV1…	ERVW-1,FNDC5,FOXA1,GNB5,GRIN2B,IGFBP2,JUP,LPAR1,MMP12,PPARG,PPARGC1A,Saa3,SIX1,SKI,SLC3A2,SOX2,STK11,TFAP2A,WNT4
KN 93	chemical drug		2	Activated		2.132	2.59e-11	0.0136	Akt,AKT1,Ap1,ATF2,Creb,CREB1,CTNNB1,DLG1,EIF2AK2,ERK,ERK1/2,FOXO3,Gli,GNA11,HDAC4,Jnk,JUN,KN 93,MAPK1,MAPK14,MAPK3,MAPT,NEUROD1,NFKBIA,P38 MAPK,Pkc(s),PTK2,RB1,RELA	ABCA1,ACKR3,ADAMTS1,ADGRG6,AK4,ALDH3A1,ALOX12,ANKRD1,APOLD1,ATP1B1,BCL11B,BOK,CACNA1G,Ccnjl,CD55,CD80,CEBPD,CGREF1,CHRNB1,CIART,Clca3a1/Clca3a2,COL27A1,COL3A1,CP,CXCL12,DCN,ECSCR,EDIL3,EGLN3,ENPP1,ENPP2,EPAS1,EPHA3,FGD4,FGL2,FHL2,FLI1,FOXA2,GAS7,GDA,GLI1,GLI2,GPER1,GPR176,GRIA3,GSTK1,HPSE,IGFBP3,IGFBP5,IRAK3,ITGBL1,KCNJ2,LBP,LFNG,Ly6a (includes others),MAFB,MCTP1,MGP,MR1,MYLK,MYOM2,NDRG2,NEFH,Nes…	97 (29)	29				CACNA1C,HTR2A	Ap1,ATF2,CREB1,DLG1,ERK,FOS,Gli,NFKBIA,P38 MAPK
romidepsin	biologic drug		2	Inhibited		-3.961	2.65e-11	0.0226	CASP3,decitabine,GSK3B,Hdac,HDAC1,HDAC3,HDAC4,HDAC6,HDAC8,histone deacetylase,MAP2K1/2,Mek,NFkB (complex),PI3K (complex),reactive oxygen species,romidepsin,TP53	ABCG1,ACKR3,ADAMTS9,ADGRL3,AGT,AK4,ANKRD1,BDKRB2,BNIP3,BOK,C3,CD55,CD80,CDO1,CEBPA,CEBPD,CGREF1,CLCA2,COL3A1,COL6A2,COL6A3,CP,CSMD3,CTSH,CTSK,CXCL12,DHRS3,DPEP1,EDIL3,EGFR,ENPP1,ENPP2,EPHA3,EPHB6,FBLN5,FEZ1,FHL1,FHL2,FLI1,FOXD1,GAS7,GC,GDA,GFPT2,GLI1,GLI2,GPER1,GPR176,HPSE,IGFBP3,IGFBP5,ITGA8,KCNJ2,KLK10,KLK8,LAMA2,LIN28B,LRP4,LRRC17,LTBP2,Ly6a (includes others),MAF,MAFB,MGST3,mir-96,MYL9,MYLK,MY…	102 (17)	17				CXCL9,decitabine,GADD45G,GSN	Hdac,HDAC6,HDAC8
MTNR1A	G-protein coupled receptor	0.104	3			-0.396	2.84e-11	0.0078	Ap1,CREB1,cyclic AMP,DRD2,EGFR,ERK1/2,G protein alphai,GLI1,GLI2,GNAO1,GNAQ,ITGB2,JUN,L-type Calcium Channel,MAP2K1/2,MAP3K1,Mapk,MAPK10,MAPK8,MTNR1A,MTOR,NFkB (complex),P38 MAPK,PI3K (complex),Pkc(s),PLC gamma,PRKAA1,PRKD1,RGS4,RHO,SLC6A3,SRF,STAT3,Tgf beta,voltage-gated calcium channel	ACKR3,ACTG2,ADAMTS1,ADAMTS9,ADCY1,AK4,ALDH3A1,ALOX12,APOD,APOLD1,ASTN1,BCL11B,BNIP3,BTC,C3,Cbr2,CCN2,Ccnjl,CD34,CD5,CD55,CEBPA,CGREF1,CIART,Clca3a1/Clca3a2,CMKLR1,COL6A1,CRIP1,CST6,DCN,EDIL3,ENPP1,EPHA3,EPHB6,FAM43A,FBLN5,FGL2,FHL1,GDA,GFPT2,GLI2,GMFG,GNAT1,GPER1,GRB10,GRIA3,HEPH,HFE,HOXC6,HPSE,IGFBP3,IRAK3,ITGBL1,KLK10,KRT15,LBP,LFNG,Ly6a (includes others),MAF,MCAM,MCTP1,mir-96,MMP13,MYL9,Nat8f5…	102 (35)	33	PITX1			DIO3	CREB1
MTNR1B	G-protein coupled receptor	-0.12	3			-0.396	2.84e-11	0.0078	Ap1,CREB1,cyclic AMP,DRD2,EGFR,ERK1/2,G protein alphai,GLI1,GLI2,GNAO1,GNAQ,ITGB2,JUN,L-type Calcium Channel,MAP2K1/2,MAP3K1,Mapk,MAPK10,MAPK8,MTNR1B,MTOR,NFkB (complex),P38 MAPK,PI3K (complex),Pkc(s),PLC gamma,PRKAA1,PRKD1,RGS4,RHO,SLC6A3,SRF,STAT3,Tgf beta,voltage-gated calcium channel	ACKR3,ACTG2,ADAMTS1,ADAMTS9,ADCY1,AK4,ALDH3A1,ALOX12,APOD,APOLD1,ASTN1,BCL11B,BNIP3,BTC,C3,Cbr2,CCN2,Ccnjl,CD34,CD5,CD55,CEBPA,CGREF1,CIART,Clca3a1/Clca3a2,CMKLR1,COL6A1,CRIP1,CST6,DCN,EDIL3,ENPP1,EPHA3,EPHB6,FAM43A,FBLN5,FGL2,FHL1,GDA,GFPT2,GLI2,GMFG,GNAT1,GPER1,GRB10,GRIA3,HEPH,HFE,HOXC6,HPSE,IGFBP3,IRAK3,ITGBL1,KLK10,KRT15,LBP,LFNG,Ly6a (includes others),MAF,MCAM,MCTP1,mir-96,MMP13,MYL9,Nat8f5…	102 (35)	33				DIO3	CREB1
ginsenoside Rg1	chemical - endogenous non-mammalian		2	Activated		3.266	2.86e-11	0.0016	AHR,ERK,ginsenoside Rg1,Jnk,NFKBIA,P38 MAPK,reactive oxygen species	ABCA1,ADGRG6,ANKRD1,BNIP3,BOK,C3,CCN2,CD55,CD80,CEBPA,CEBPD,CGREF1,COL3A1,COL6A1,COL6A3,CP,CXCL12,DCN,ECSCR,EGFR,EGLN3,EMILIN2,ENPP2,EPAS1,FBLN5,FHL2,FLI1,GPR176,HPSE,IGFBP5,ITGBL1,LBP,LTBP2,Ly6a (includes others),MAFB,MATN2,MCAM,MGP,MMP9,MR1,MYLK,NDRG2,Nes,NFATC1,NOS3,POSTN,RAB7B,RGS4,SOD3,SYT12,TGFA,TGFBI,TIMP3,TNN	54 (7)	7				NOS3	ERK,malondialdehyde,NFKBIA,P38 MAPK
CAVIN2	other	0.76	3	Inhibited		-3.416	2.87e-11	0.0372	Akt,AKT1,BCL2,Calmodulin,CAV1,CAVIN2,CD247,doxorubicin,ERK,ERK1/2,FRS2,FYN,GSK3B,IGF2,INSR,Insulin,JAK1/2,MAP2K1/2,Mapk,MAPK3,MAPK8,MAPT,NFkB (complex),nitric oxide,NOS2,NOS3,P38 MAPK,PDX1,PI3K (complex),PTK2,PTPN1,SHC1,STAT,STAT1,STAT3,STAT5a/b,STAT5B,TIMP3,VAV3,ZAP70	ABCG1,ACKR3,ADAMTS1,ADAMTS9,ADGRG6,ADRA1B,ADRA1D,AGT,ALDH3A1,ALDH6A1,ANKRD1,APOD,ATP1B1,BCL11B,BTC,C3,CACNA1B,CCN2,CD5,CD55,CD80,CEACAM1,CEBPA,CGREF1,CP,CSRP3,CTSC,CTSH,CXCL12,CYP51A1,EDIL3,ENPP1,EPAS1,EPHB6,FBLN5,FGD4,FLI1,FOLR1,FOXA2,GAS7,GDA,GFPT2,GLI1,GLI2,GRB10,GSTK1,HAO2,HAP1,HOXC4,HOXC6,HPSE,IGFBP3,IGFBP5,LBP,LIN28B,LMAN1L,Ly6a (includes others),MAF,MAFB,MCAM,MELTF,mir-96,MMP13,MMP9,Nes,NI…	105 (40)	40	dexamethasone,Insulin,MRTFB,NEUROG1,PPARG,TGFB1,YAP1			NOS3
PPARGC1A	transcription regulator	0.391	2			-1.835	3e-11	0.049	Akt,AKT2,ESR1,ESR2,ESRRA,FOXO1,HNF4A,MEF2C,NR1H4,NR3C1,NR5A1,NR5A2,NRF1,PPARA,PPARD,PPARG,PPARGC1A,RXRA,T3-TR-RXR,TP53	ABCA1,ABCG1,ADAMTS1,ADCY1,ADGRG6,AGT,AK4,ALOX12,ANGPTL7,ANK3,APOD,APOLD1,ATP1B1,BDKRB2,BNIP3,BOK,C1QTNF5,CALML4,CCN2,CD34,CD80,CEBPD,CGREF1,CLCA2,COL6A2,COL6A3,CRIP1,CSMD3,CTSC,DCN,DGKQ,DPEP1,ECSCR,EDIL3,EGFR,EMILIN2,ENPP2,EPAS1,EPHA3,F11R,FBLN5,FGD4,FHL1,FHL2,FOXA2,GAS7,GC,GDA,GFPT2,GLI1,GLI2,GPER1,GPR176,GRIA3,GRPR,HAO2,HFE,HIP1R,HOXC6,HSPB1,IGFBP3,IGFBP5,IRAK3,KCNT2,KHK,KRT23,LAMA2,LBP,LEFTY1,…	131 (20)	20	A-769662,ADORA2A,AGN194204,ATF2,CAB39L,CAMK4,conjugated linoleic acid,dexamethasone,fluticasone propionate,IgG,IL10RA,IL13,metformin,nebivolol,P38 MAPK,Perm1,PRDM16,PRKAA1,risperidone,SAT1,succinic acid,TAF4,Wnt	beta-estradiol,bleomycin,CD38,GLI1,Hdac,mir-33,Nr1h,TGFB1		COX4I1,EPAS1,ESR2,FABP3,FNDC5,INHA,lysophosphatidic acid,MSI1,NR1I3,NRL,PCK1,SMAD7,SOX2,UQCRFS1	BMPER,FAS,FOS,IL4R,INHBA,NFKB2,NFKBIA,ODC1,Saa3,SERPINH1,VCAN,YAP1
leflunomide	chemical drug		2	Activated		3.25	3.31e-11	0.0047	AHR,Akt,Ap1,IKBKB,JUN,LCK,leflunomide,Mek,NFkB (complex),NFKBIA	ADAMTS9,AGT,ALOX12,BNIP3,BOK,CD5,CD80,CEBPA,CEBPD,CGREF1,Clca3a1/Clca3a2,COL3A1,COL6A1,COL6A3,CP,CTSK,CXCL12,DCN,ECSCR,EGFR,EGLN3,EMILIN2,ENPP1,ENPP2,EPAS1,FBLN5,FHL2,FOXA2,GDA,GFPT2,GLI1,GLI2,GPER1,GPR176,GSTK1,HPSE,IGFBP3,IRAK3,ITGBL1,KRT15,LBP,LTBP2,Ly6a (includes others),MAF,MATN2,MCAM,MGP,MMP9,MR1,MYLK,NDRG2,NFATC1,NOG,NRCAM,POSTN,PTPRM,RBP1,RDH10,RGS4,SLC16A3,SOCS1,SOD3,SOX5,SPHK1,SYT12,TGF…	69 (10)	9					Ap1,FOXP3,IKBKB,NFKBIA
HSD11B2	enzyme	-1.031	3			-1.052	3.81e-11	0.0215	26s Proteasome,Ap1,CAV1,CCND1,corticosterone,Creb,CREBBP,CXCL8,DIO2,FOS,GABP,GATA1,GATA3,glucocorticoid,HSD11B2,IL4,IL6,JUN,LIF,MED1,NCOA2,Nfat (family),NFkB (complex),NFKB1,NR1H4,NR1I2,NR3C1,NR3C2,NTRK2,P38 MAPK,PI3K (complex),Pkc(s),PRL,RUNX2,SLC12A3,STAT1,STAT5A,TP53,TP73	ACKR3,ADAMTS1,ADAMTS9,ADCY1,AK4,ALDH3A1,ALOX12,ANGPTL7,APOLD1,ATF7IP2,ATP1B1,BCL11B,BDKRB2,BTC,Cbr2,CCN2,CCNJ,Ccnjl,CD5,CEACAM1,CEBPA,CEBPD,CFH,CGREF1,CLCA2,Clca3a1/Clca3a2,COL27A1,COL6A1,COL6A2,CP,CRIP1,CSMD3,CST6,CTSH,CYTIP,DHRS3,DPEP1,DUSP28,EGFR,EGLN3,ENPP2,ENTPD5,EPOP,FBLN5,FGD4,FGL2,FHL2,FOLR1,GC,GDA,GFPT2,GLI1,GPR176,GRIA3,HCAR2,HFE,HPSE,IGFBP3,ITGBL1,KCNH1,KHK,KIRREL3,KRT15,LBP,LEFTY1,LFN…	130 (39)	38	beta-estradiol,dexamethasone,dihydrotestosterone,EHMT1,Insulin,PGR,SMO	carbenoxolone,cyclopamine,RGS2		GLI1
long chain fatty acid	chemical - endogenous mammalian		3			1.223	3.88e-11	0.0187	acyl-coenzyme A,Ap1,CAT,CAV1,CCL2,CD36,CEBPA,Creb,CYP27A1,ELK1,FFAR1,FFAR4,FYN,HNF4A,INSR,Insulin,Jnk,JUN,long chain fatty acid,MAPK8,NFkB (complex),NFKBIA,NR1H3,NR3C1,P38 MAPK,Ppar,PPARA,PPARD,PPARGC1A,RB1,RELA,RHOA,SMAD4,STAT5a/b,STAT5B,SYK,THRB,UCP1	ABCA1,ACKR3,ADAMTS1,ADAMTS9,AGT,ALDH6A1,ANGPTL7,APOD,BOK,BTC,C3,CACNA1B,CALML4,CD5,CD55,CDO1,CEACAM1,CEBPA,CEBPD,CGREF1,CHRNB1,Clca3a1/Clca3a2,COL6A1,COL6A3,CRIP1,CSRP3,CTSC,CYP51A1,DCN,ECSCR,EDIL3,EGLN3,EMILIN2,ENPP1,ENPP2,EPHA3,EPHA4,F11R,FGD4,FGL2,FHL2,FLI1,FOLR1,FOXA2,GFPT2,GPR176,GRB10,GRIA3,GSTK1,HAO2,HAP1,HOXC4,HOXC6,HPSE,HSPB1,KHK,KRT23,LAMA2,LBP,LEFTY1,LIN28B,LMAN1L,MELTF,MGP,MGST3,MMP13…	113 (38)	34
growth factor receptor	group		2			-1.963	4.52e-11	0.008	Akt,BMPR1A,BMPR1B,CBL,EGFR,ERK,FGFR2,FLT4,GHR,growth factor receptor,IGF1R,IGF2R,INSR,JAK2,NGFR,NTRK2,PDGFRA,PIK3CA,PIK3CD,Pkc(s),RAS,SHC1,SRC,TGFBR1,TGFBR2	ABCG1,ADCY1,ADGRG6,ALDH6A1,ANKRD1,ATP1B1,BCL11B,BNIP3,BTC,C3,Cd33,CD55,CEBPD,COL6A1,COL6A2,CTSC,CTSH,CXCL12,CYP51A1,DUSP28,ENPP2,EPHA4,EPOP,FBLN5,FGD4,FLI1,FOXA2,GDA,GLI2,GPER1,GRB10,GSTK1,HOXC4,HOXC6,HPSE,HSPB1,IGFBP3,IGFBP5,IQGAP2,KCNH1,KCNJ2,LEFTY1,LIN28B,Ly6a (includes others),MAF,MAFB,MATN2,MCAM,MYLK,NFATC1,NOG,PER2,PIK3C2B,PKLR,PTPRM,RAB7B,RBP1,RDH10,SCARA5,SCN7A,SFRP2,SI,SLC16A3,Slc26a10,S…	75 (25)	24	BMP2/4,Insulin,PDGF BB			ERK,FOS,Ras homolog
ABCC4	transporter	-0.081	3			-0.896	4.75e-11	0.0006	ABCC4,CASP3,CREB1,ERK,FABP2,FASN,GLI1,RHOA	ABCA1,ABCG1,ADGRG6,AGT,AK4,ALDH3A1,APOLD1,BNIP3,Ccnjl,CEBPA,CEBPD,CGREF1,CIART,COL3A1,CST6,CTSK,EDIL3,EGFR,EPAS1,EPHB6,FAM43A,FGL2,FHL1,FOXA2,GLI1,GLI2,GMFG,GPER1,HEPH,HOXC6,HPSE,IQGAP2,ITGBL1,KLK10,KRT15,LFNG,MAFB,MCAM,MCTP1,MMP13,MMP9,MYLK,NDRG2,NOG,NOS3,PCOLCE2,PDE3B,PKLR,POSTN,PTPRR,RAB7B,SCG5,SERTAD4,SFRP2,SLC17A6,SMOC2,SOCS1,SOX5,STAC2,TBX3,TGFA	61 (8)	8	carbon tetrachloride,dihydrotestosterone,MAFK,NR1I3	decitabine		CREB1,GLI1
CAB39L	kinase	0.003	2	Activated		2.021	4.98e-11	0.0001	CAB39L,PPARGC1A,PRKAA,PRKAA1,STK11	ACKR3,ADAMTS1,AGT,APOD,ASPHD2,ASTN1,BNIP3,CCN2,CEBPA,CEBPD,COL3A1,COL6A2,COL6A3,CTSC,CXCL12,DCN,EGFR,EGLN3,EMILIN2,EPAS1,EPHA3,GLI1,GRIA3,IGFBP3,IGFBP5,LAMA2,Ly6a (includes others),MATN2,MCAM,MMP9,MYLK,NDRG2,NEFH,NR5A1,NRCAM,OLFML3,PDE2A,POSTN,PPP1R3B,PTPRR,SEMA6A,SLC16A4,SOCS1,SPARCL1,STAC2,SVEP1,TGFA,TIMP3	48 (5)	4	decitabine			COX4I1,PPARGC1A,PRKAA1,STK11
beta-estradiol	chemical - endogenous mammalian		1	Inhibited		-2.014	5.19e-11	0.0151	beta-estradiol	ABCA1,ACKR3,ADCY1,AGT,ALDH6A1,ANK3,APOD,ATP1B1,C3,CACNA1G,CALML4,CCN2,CD55,CEBPA,CEBPD,CGNL1,COL6A2,CP,CTSH,CTSK,CXCL12,CYP51A1,DCN,EGFR,ENPP2,FHL1,FHL2,FOLR1,GLI1,GLI2,GRB10,HOXC4,HOXC5,HOXC6,HPSE,HSPB1,IGFBP3,IGFBP5,IQGAP2,ITGA8,ITGBL1,LAMA2,MAF,MATN2,MCAM,MGP,MICOS10-NBL1/NBL1,MMP13,MOBP,MYLK,NDRG2,NOG,NOS3,PDE3B,PIK3C2B,PLA2G5,PPL,PPP1R3B,PPP1R3C,PRKCH,PRSS35,PTGER4,RBP1,RET,SCG5,SDC3,SEMA3B,…	89 (1)	1	LHX9,mifepristone	dexamethasone,JDP2,metformin,U73122		ACTB,ADORA2A,AGT,ALDH1A2,Ap1,BEX2,CDH1,CREB1,CST1,CST4,CST5,CXCL16,DIO3,DLL1,DLL4,DSCAM,ELK1,ERK,FABP3,FAS,FBN1,FNDC5,FOS,FOSL2,FOXA1,FOXP3,FSCN1,FZD8,GADD45G,GLI1,GREM1,GRIN2B,GRK2,GSN,GSTM1,HBEGF,HOXA10,HSD11B2,HSP90AB1,HSPH1,Ige,IGFBP2,IL4R,inositol triphosphate,JAG1,JUNB,KLF10,KLK1,LAMA3,mir-25,MSMB,MYB,MYBL2,NFKBIA,NR1I3,ODC1,P38 MAPK,PBK,PGR,PIAS3,PITX1,PLCG1,PPARG,Proinsulin,PTPN5,RAPGEF1,…	AEBP1,AMOTL1,AMOTL2,Cxcl3,ERF,L1CAM,miR-515-5p (and other miRNAs w/seed UCUCCAA),NADPH oxidase,NCOA2,NKX2-1,NPR1,NPVF,NR0B1,PPARGC1A,PRKAA2,PTPN13,SFRP2,SLC6A8,SMAD2,SOX9,TEAD4,TGFBR2,ZNF217
kaempferol	chemical toxicant		2	Activated		2.289	6.58e-11	0.0314	Akt,Ap1,CASP3,CTNNB1,cyclooxygenase,ESR1,ESR2,Hif1,Histone h3,JAK3,Jnk,kaempferol,Mapk,NFkB (complex),P38 MAPK,RAF1,STAT6,TLR4	ABCA1,ABCG1,ADAMTS9,ADCY1,ADGRG6,ADRA1B,ANK3,ANKRD1,ATP1B1,BNIP3,C1QTNF5,CACNA1G,CALML4,CCN2,CD34,CD55,CGREF1,Clca3a1/Clca3a2,COL27A1,COL3A1,CP,CRIP1,CTSC,CTSH,CTSK,CYP51A1,DHRS3,ENPP1,EPAS1,EPHA3,FBLN5,FGD4,FLI1,FOXA2,GAS7,GFPT2,GLI2,GPER1,GRPR,GSTK1,HFE,HIP1R,HOXC6,HPSE,HSPB1,IGFBP3,IRAK3,KCNT2,KRT15,LBP,LFNG,Ly6a (includes others),LYPD1,MAF,MARK1,MCAM,MGP,MMP13,MMP9,MR1,MYLK,NDRG2,Nes,NFATC1,N…	101 (18)	18				ESR2	Ap1,malondialdehyde,NADPH oxidase,P38 MAPK
aldehyde	chemical - endogenous mammalian		3	Activated		2.565	7.1e-11	0.0223	ACE,AGT,aldehyde,BDKRB2,CREB1,CTNNB1,CYBB,EGFR,ERK1/2,INSR,Jnk,MAPK1,MAPK3,mitomycin C,NFkB (complex),Pkc(s),SRC,XDH	ABCA1,ABCG1,ACKR3,ADAMTS9,AGT,AK4,ALDH6A1,ALOX12,ANK3,APOLD1,BCL11B,BDKRB1,BDKRB2,Bhlhe41,BNIP3,BOK,BTC,C3,CACNA1G,Ccnjl,CD55,CD80,CEBPA,CIART,COL27A1,COL6A3,COLEC10,CP,CTSK,CXCL12,EDIL3,EGFR,EGLN3,ENPP1,EPAS1,FBLN5,FGD4,FGL2,FHL2,FLI1,GC,GDA,GFPT2,GLI1,GLI2,GPER1,GRB10,GRIA3,HOXC4,HOXC6,HSPB1,IGFBP5,IQGAP2,ITGBL1,LFNG,LIN28B,LTBP2,MAFB,MAS1,MCTP1,mir-96,MYLK,Nes,NFATC1,NOG,NOVA1,NRCAM,PDE3B,PER2…	95 (18)	17					ACE
quinalphos	chemical toxicant		3	Activated		3.101	7.7e-11	0.0013	ACE,ACHE,AGT,BDKRB2,CASP3,Gsk3,GST,GSTO1,MAPT,PRKCE,quinalphos	AGT,ALOX12,ANK3,ATP1B1,BDKRB1,BDKRB2,Bhlhe41,BOK,C3,CCN2,CD55,CEBPA,CGREF1,COL3A1,COL6A1,COL6A2,COL6A3,COLEC10,CP,CTSK,CXCL12,EGFR,ENPP1,F11R,FBLN5,GAS7,GC,GLI2,HSPB1,IGFBP3,KCNJ2,LTBP2,MAFB,MAS1,MATN2,mir-96,MMP9,Nes,NOVA1,NPTXR,OLFML3,PLXNA4,POSTN,PPP1R3C,SCN9A,SEMA6A,SFRP2,SLC10A6,SLC5A7,SOCS1,SOD3,SPINT1,STC2,SVEP1,TGFA	55 (11)	9					ACE
LGALS1	other	0.056	2			-1.844	8.03e-11	0.0078	Akt,CD247,CDK2,ERK,ERK1/2,GLI1,ITGB3,LGALS1,MAPK8,MMP1,MTOR,NADPH oxidase,NFKBIA,P38 MAPK,PIK3R1,PLCG2,Raf,RAF1,RELA,SMAD2,SP1,SYK	ABCG1,ACKR3,ADGRG6,ALDH3A1,ALOX12,ANK3,ANKRD1,APOD,BOK,CD34,CD55,CD80,CEACAM1,CEBPD,CP,CST6,CTSH,CXCL12,CYP51A1,DCN,DHRS3,ECSCR,EDIL3,ENPP2,ENTPD5,EPAS1,EPHB6,FAM43A,FGL2,FHL1,FHL2,FOXA2,GDA,GLI1,GLI2,GMFG,GPER1,GPR176,GRIA3,GSTK1,HEPH,HOXC6,HSPB1,IGFBP3,IGFBP5,IQGAP2,IRAK3,KLK10,LFNG,Ly6a (includes others),MAF,MAFB,MCAM,MGP,MMP13,MMP9,MR1,NEFH,Nes,NFATC1,NOG,NPTXR,PCOLCE2,PLA2G5,POSTN,PTGER4,PTP…	85 (22)	22	AGN194204,decitabine,IGF2BP1	dexamethasone,DLL4,IgG,metronidazole,NANOG,vancomycin		BEX2,CXCL16,ELK1,ERK,HBEGF,LAT,MMP12,NADPH oxidase,NFKBIA,P38 MAPK,SMAD2,TGFB1	ROCK1
NLRP12	other	-1.151	2	Activated	biased	3.457	8.77e-11	0.0062	ERK,Jnk,NFkB (complex),NFKB2,NFKBIA,NLRP12,P38 MAPK,RELA	ABCG1,ACKR3,ADAMTS9,ADGRG6,AGT,ANKRD1,BNIP3,BOK,CA8,CCN2,CD34,CD55,CD80,CEBPA,CEBPD,CGREF1,COL3A1,CP,CXCL12,DCN,ECSCR,EGFR,ENPP1,EPAS1,FHL2,FLI1,GFPT2,GLI2,GPR176,HPSE,HSPB1,IGFBP5,KRT15,Ly6a (includes others),MAF,MAFB,MCAM,MGP,MMP9,MR1,MYLK,NDRG2,NEFH,Nes,NFATC1,NOS3,PER2,POSTN,PTGER4,RAB7B,RGS4,SCN9A,SLC16A3,SMOC2,SOCS1,SOD3,SOX5,TGFA,TIMP3,TMOD2,TNN	61 (8)	8					ERK,NFKB2,NFKBIA,P38 MAPK
EDA	cytokine		2	Inhibited	biased	-3.402	8.87e-11	0.004	EDA,EGFR,ERK,JUN,MAPK8,MAPK9,NFkB (complex),NFKBIA	ABCA1,ABCG1,ACKR3,ADAMTS9,ADGRG6,AGT,ALOX12,ANKRD1,APOD,BNIP3,BOK,BTC,CD80,CEBPD,CGREF1,Clca3a1/Clca3a2,COL3A1,COL6A1,COL6A2,CP,CXCL12,DCN,ECSCR,EGFR,ENPP1,ENPP2,EPAS1,FGL2,FHL2,FOXA2,GFPT2,GPER1,GPR176,HPSE,HSPB1,IGFBP3,IGFBP5,IQGAP2,IRAK3,KRT15,LBP,Ly6a (includes others),MAFB,MATN2,MCAM,MGP,MMP9,MR1,MYLK,NDRG2,NFATC1,NOS3,NRCAM,POSTN,RAB7B,SLC16A3,SOCS1,SOX5,SPHK1,TGFA,TIMP3,TMOD2,TUBA4A	63 (8)	8	dexamethasone			ERK,NFKBIA
FOXQ1	transcription regulator	-0.249	3			0	9.94e-11	0.0311	26s Proteasome,ALDH1A1,AMPK,BCL2,CDH1,cyclophosphamide,EP300,FOXO1,FOXQ1,Map3k7,MYOD1,NOTCH1,PDGFRA,PRKAA1,RELA,TP53,TWIST1	ABCA1,ACKR3,ADAMTS1,AK4,APOD,ASTN1,ATF7IP2,BDKRB2,BNIP3,BOK,C3,CD5,CDO1,CEBPA,CGREF1,CLCA2,COL3A1,COL6A1,COL6A2,CP,CSMD3,CXCL12,DCN,DPEP1,EDIL3,EGFR,EGLN3,ENPP2,EPHA3,FGL2,FHL1,FHL2,GAS7,GC,GDA,GFPT2,GLI1,GLI2,GMFG,GPR176,GRIA3,HSPB1,IGFBP5,ITGA8,KCNJ2,KRT15,LFNG,LRRC17,MAFB,MATN2,MGST3,MMP13,MMP9,MYL9,NEFH,Nes,NFATC1,NMU,NOG,NR5A1,OLFML3,PDE2A,PDZD2,PIK3R5,PKLR,POSTN,PPP1R3B,PRKD1,PTGER4,PTPRM,P…	94 (17)	16	dihydrotestosterone,WNT3A	BCOR,dexamethasone,DIO3,ESR2,GLI1		TWIST1	CDH1
NCOA1	transcription regulator	-0.202	2	Inhibited		-3.029	1.09e-10	0.0267	Ap1,AR,ESR1,ESR2,estrogen receptor,Hif1,HNF4A,NCOA1,NFkB (complex),NFKBIA,NR1H3,NR2F1,NR3C1,PGR,PPARA,PPARD,PPARG,RB1,RELA,SOX2,STAT3,T3-TR-RXR,tamoxifen,VitaminD3-VDR-RXR	ABCA1,ADAMTS1,ADAMTS9,ADCY1,ADGRG6,ADRA1B,AGT,AK4,ALOX12,ANGPTL7,ANK3,ANKRD1,APOD,ATP1B1,BEND4,BNIP3,BOK,C1QTNF5,C3,CALML4,CD34,CD5,CDO1,CEBPA,CGREF1,CHRNB1,COL6A3,CPNE8,CRIP1,CSRP3,CST6,CTSC,CTSH,CTSK,CYP51A1,DCN,DGKQ,ECSCR,EGFR,ENPP1,ENPP2,EPHA3,EPHA4,F11R,FBLN5,FGD4,FGL2,FHL1,FOLR1,GAS7,GFPT2,GLI2,GRIA3,GRPR,GSTK1,HAO2,HFE,HIP1R,HOXC6,HPSE,HSPB1,IGFBP5,KCNJ2,KCNT2,KHK,KRT23,LBP,LEFTY1,LFNG,LIM…	126 (24)	24	mifepristone			Ap1,ESR2,NFKBIA,NR1I3,PCK1,PPARG,SLC2A2,SOX2,THRSP	DDX28,ELK1,FOS,HIC1,JUNB,NCOA2,NFIX
LTA	cytokine	0.413	3	Inhibited		-6.008	1.17e-10	0.0282	AHR,AR,CCND1,CEBPA,CEBPB,CREB1,CREBBP,CSF2,EGFR,EP300,ERBB2,ERK,ESR1,FOXO1,HIF1A,HNF1A,HNF4A,hyaluronic acid,IL1B,IL4,IL6,IL6ST,INSR,JUN,LIF,LTA,LTBR,Mapk,MMP12,NFkB (complex),NFKB1,NFKB2,NFKBIA,NOS2,NR1I2,OPRK1,PTK2,RAF1,RB1,ROCK1,SMAD3,SP1,STAT5a/b,STAT6,TFAP2A,TGFBR1,TLR4,TP53,TWIST1,VitaminD3-VDR-RXR,YAP1	ABCG1,ACKR3,ADAMTS1,ADAMTS9,ADGRG6,ADGRL3,ADRA1D,AGT,AK4,ALDH3A1,ALDH6A1,ANK3,APOLD1,BDKRB1,BDKRB2,BEND4,BMP3,C1QTNF5,C3,CA8,CCN2,CCNJ,Ccnjl,CD80,CDO1,CEBPA,CEBPD,CGREF1,CHRNB1,CIART,CLCA2,Clca3a1/Clca3a2,COL27A1,COL3A1,COL6A2,COL6A3,CP,CPNE8,CRIP1,CSMD3,CSRP3,CST6,CTSC,CXCL12,CYTIP,DCN,DHRS3,DPEP1,DUSP28,ECSCR,EGFR,EMILIN2,ENPP1,ENPP2,EPAS1,EPHA4,EPOP,FHL1,FHL2,FOXA2,GAS7,GDA,GFPT2,HAO2,HFE,HIP1…	160 (51)	51	AGN194204,AGT,CD38,TGFB1	dexamethasone,SUPT20H,TNFRSF1B		IgG,ODC1	FOXP3
gemopatrilat	chemical drug		3	Activated		2.517	1.26e-10	0.0024	ACE,AGT,AKT1,BDKRB2,Focal adhesion kinase,gemopatrilat,IGF1R,MME,SRC	ABCG1,AGT,ALOX12,ANK3,ANKRD1,ATP1B1,BDKRB1,BDKRB2,Bhlhe41,BOK,C3,CCN2,Cd33,CEBPA,CEBPD,CGREF1,COL3A1,COL6A1,COL6A2,COL6A3,COLEC10,CP,CTSK,CXCL12,ENPP1,FBLN5,GC,GLI2,GPER1,GRB10,HSPB1,IGFBP3,IGFBP5,KCNJ2,LTBP2,MAFB,MAS1,MATN2,mir-96,MMP13,Nes,NFATC1,NOVA1,PLXNA4,POSTN,PPP1R3C,SCARA5,SEMA6A,SFRP2,SLC10A6,SOCS1,SOD3,SPINT1,STC2,SVEP1,TGFA,TGFBI	57 (9)	7					ACE
omapatrilat	chemical - protease inhibitor		3	Activated		2.517	1.26e-10	0.0024	ACE,AGT,AKT1,BDKRB2,Focal adhesion kinase,IGF1R,MME,omapatrilat,SRC	ABCG1,AGT,ALOX12,ANK3,ANKRD1,ATP1B1,BDKRB1,BDKRB2,Bhlhe41,BOK,C3,CCN2,Cd33,CEBPA,CEBPD,CGREF1,COL3A1,COL6A1,COL6A2,COL6A3,COLEC10,CP,CTSK,CXCL12,ENPP1,FBLN5,GC,GLI2,GPER1,GRB10,HSPB1,IGFBP3,IGFBP5,KCNJ2,LTBP2,MAFB,MAS1,MATN2,mir-96,MMP13,Nes,NFATC1,NOVA1,PLXNA4,POSTN,PPP1R3C,SCARA5,SEMA6A,SFRP2,SLC10A6,SOCS1,SOD3,SPINT1,STC2,SVEP1,TGFA,TGFBI	57 (9)	7					ACE
ESRRA	transcription regulator		2	Inhibited		-4.464	1.34e-10	0.0031	CTNNB1,ESRRA,MTOR,PPARGC1A,PPARGC1B	ABCA1,ACKR3,ADAMTS1,AGT,APOD,APOLD1,C3,CACNA1G,CCN2,CEBPA,CEBPD,COL27A1,COL6A2,COL6A3,CTSC,CTSH,CXCL12,CYP51A1,DCN,ECSCR,EGLN3,EMILIN2,ENPP1,EPAS1,FGD4,FOXA2,GLI1,GLI2,HSPB1,IGFBP3,IGFBP5,KRT15,LAMA2,LFNG,MMP13,MMP9,NEFH,Nes,NFATC1,NOS3,NR5A1,NRCAM,OLFML3,POSTN,PRSS35,PTPRM,RSPO3,SEMA6A,SGCB,SLC16A3,SOCS1,SOX5,SPARCL1,STAC2,SVEP1,TIMP3,WNT11,WNT7A	58 (5)	5	ERK,HDAC8,NCOA2,Perm1,PGR,prostaglandin E2,TMPRSS2-ERG	CST5,XCT790		C3AR1,CX3CL1,EPAS1,FABP3,MFGE8,NOS3,SMARCA4,TNFRSF11A
thiorphan	chemical - protease inhibitor		3	Activated		2.517	1.5e-10	0.0027	ACE,AGT,AKT1,BDKRB2,Focal adhesion kinase,IGF1R,MME,SRC,thiorphan	ABCG1,AGT,ALOX12,ANK3,ANKRD1,ATP1B1,BDKRB1,BDKRB2,Bhlhe41,BOK,C3,CCN2,Cd33,CEBPA,CEBPD,CGREF1,COL3A1,COL6A1,COL6A2,COL6A3,COLEC10,CP,CTSK,CXCL12,ENPP1,FBLN5,GC,GLI2,GPER1,GRB10,HSPB1,IGFBP3,IGFBP5,KCNJ2,LTBP2,MAFB,MAS1,MATN2,mir-96,MMP13,Nes,NFATC1,NOVA1,PLXNA4,POSTN,PPP1R3C,SCARA5,SEMA6A,SFRP2,SLC10A6,SOCS1,SOD3,SPINT1,STC2,SVEP1,TGFA,TGFBI	57 (9)	7					ACE
DIO3	enzyme	-0.12	3			-0.285	1.5e-10	0.032	ACHE,ADAM10,Akt,Ap1,CDK2,CREB1,CTNNB1,DHCR24,DIO3,ERK,GRIN1,GRIN3A,ITGB3,JAK1,JAK2,Jnk,L-triiodothyronine,levothyroxine,Mapk,MTOR,NFkB (complex),NFKBIA,PI3K (complex),Pkc(s),RBL2,SMAD3,STAT1,STAT3,STAT5a/b,TG,THRB,thyroid hormone,VDR	ABCA1,ABCG1,ACKR3,ACTG2,ADAMTS9,ADGRG6,AGT,AK4,APOLD1,ATP1B1,BCL11B,BMP3,BOK,CACNA1G,Cbr2,CCN2,Ccnjl,CD34,CEACAM1,CEBPA,CFH,CIART,CMKLR1,COL27A1,COL6A1,COL6A3,CP,CTSH,CTSK,CXCL12,CYP51A1,DAAM2,ECSCR,EDIL3,ENPP1,ENPP2,EPAS1,EPHA3,EPHA4,FBLN5,FGD4,FGL2,FHL2,GC,GDA,GFPT2,GLI2,GLYAT,GPER1,GRB10,GRIA3,GRPR,IGFBP3,ITGA8,ITGBL1,KCNH1,KRT15,LFNG,MAF,MAFB,MCAM,MCTP1,MGP,MGST3,mir-96,MMP9,MR1,NDRG2,NDST4,N…	111 (33)	33	beta-estradiol,ERK,MTNR1A,MTNR1B,P38 MAPK,SMO	propylthiouracil		DHH,INS,Insulin,SLC2A2,TYRO3	EPAS1,FOXQ1,INHBA,LRP8,NPR1
SIGLEC7	transmembrane receptor		3	Activated	biased	4.098	1.69e-10	0.0481	Akt,CD247,CD3E,CSF2,ERK,ERK1/2,GAB2,GATA4,ITGB1,JAK3,Mapk,MAPK14,MEF2A,MEF2D,Nfat (family),NFAT5,NFATC2,NFATC3,NFkB (complex),NTRK2,P38 MAPK,PAK1,PI3K (complex),PLCG2,PRKCQ,PTPN6,RAC1,RAS,SHC1,SHP,SIGLEC7,TCF7,TCR,ZAP70	ABCG1,ACKR3,ACTG2,ADAMTS9,ADGRG6,ALOX12,ANKRD1,BCL11B,BNIP3,C1QTNF5,C3,CCN2,CD34,CD55,CEACAM1,CEBPD,CFH,CGREF1,COL27A1,CTSC,CTSK,CXCL12,CYP51A1,CYTIP,EDIL3,ENPP1,ENPP2,EPAS1,FBLN5,FGD4,FGL2,FHL1,FLI1,FOXA2,GDA,GFPT2,GLI2,GRIA3,GSTK1,HAO2,HCAR2,HSPB1,IGFBP3,IGFBP5,IRAK3,KCNJ2,Ly6a (includes others),MAFB,MATN2,MCAM,MMP13,MMP9,MYLK,Nes,NOS3,NR5A1,OLFML3,PDZD2,PER2,PGBD5,PKNOX2,PLA2G5,PLIN4,PPL,PRSS3…	86 (34)	32					prostaglandin E2
TRIM45	other	-0.173	3	Activated		3.889	1.88e-10	0.0251	Ap1,CCND1,CSF2,CXCL8,ELK1,FOS,Histone h3,IGF1,IL2,JUN,MAPK3,MMP2,Nfat (family),SRF,TRIM45	ABCG1,ACKR3,ACTG2,AGT,ALOX12,ANKRD1,C1QTNF5,C3,CCN2,Ccnjl,CD80,CEACAM1,CEBPA,CEBPD,CFH,CGNL1,Clca3a1/Clca3a2,CMKLR1,COL27A1,COL6A1,CP,CTSC,CTSK,CXCL12,CYTIP,DCN,EGFR,EPAS1,EPHA4,FGL2,FHL1,FHL2,FOXA2,GPER1,HCAR2,HSPB1,IGFBP3,IGFBP5,KIRREL3,KLK8,KRT15,LBP,LTBP2,Ly6a (includes others),MAF,MARK1,MMP13,MMP9,MYL9,MYLK,NEFH,Nes,NOG,NOS3,NR5A1,NRCAM,PLAC8,POSTN,PPFIA2,PTCHD1,RBP1,RET,RFTN1,RGS4,RHOJ,RMND…	81 (15)	14					Ap1,ELK1
CDC34	enzyme	0.267	2	Activated		2.021	1.9e-10	0.0011	CDC34,CDKN1B,CTNNB1,NFKBIA	ACKR3,ANKRD1,BNIP3,BOK,C3,CACNA1G,CEBPA,CEBPD,COL27A1,COL3A1,CP,CXCL12,CYP51A1,DCN,ECSCR,EGFR,ENPP1,ENPP2,FGD4,FHL1,FHL2,FOXA2,GLI1,GLI2,GPR176,HPSE,IGFBP5,LFNG,Ly6a (includes others),MGP,MMP9,MR1,NDRG2,Nes,NFATC1,NRCAM,PRSS35,RBP1,RGS4,RSPO3,SEMA6A,SOD3,SOX5,TENM4,TGFA,TIMP3,WNT11,WNT7A	48 (4)	3	GLI1,IGF2BP1				NFKBIA
mir-25	microRNA	0.547	2	Activated	biased	3.101	1.92e-10	0.0044	ERK,Jnk,JUN,mir-25,NFKBIA,P38 MAPK,RELA	ABCA1,ACKR3,ADGRG6,ALOX12,ANKRD1,BNIP3,BOK,C3,CD55,CD80,CEBPA,CEBPD,Clca3a1/Clca3a2,COL3A1,CP,CXCL12,DCN,ECSCR,EGFR,ENPP2,EPAS1,FHL2,FLI1,FOXA2,GLI2,GPR176,HPSE,IGFBP3,IGFBP5,IRAK3,LBP,Ly6a (includes others),MAFB,MCAM,MGP,MMP9,MR1,MYLK,NDRG2,NEFH,Nes,NFATC1,NOS3,NRCAM,POSTN,PTGER4,RAB7B,RGS4,SMOC2,SOD3,SPHK1,TBX3,TGFA,TIMP3,TNN	55 (7)	7	beta-estradiol,decitabine,SIX1				ERK,ESR2,Insulin,NFKBIA,P38 MAPK
WWC1	transcription regulator	-0.064	3			0	2.03e-10	0.0392	AHR,APP,atypical protein kinase C,AURKA,CDK2,CREB1,CTNNB1,EGF,EGFR,ERBB4,ERK,ESR1,ESR2,FOXL2,G protein alphai,GATA1,HNRNPK,IFN alpha/beta,IGF1R,IRF3,JUN,LATS1,MAPK3,MYC,NFE2L2,NFkB (complex),NFKBIA,Nr1h,P38 MAPK,PI3K (complex),Pkc(s),PKD2,PRKCI,PTK2,RAF1,RELA,RUNX2,SHH,SMAD3,SP1,SREBF1,STAT5A,STAT5B,tamoxifen,TBK1,TP73,WWC1,YAP1	ACKR3,ADAMTS1,ADCY1,ADGRG6,AGT,ALDH3A1,ANK3,ANKRD1,APOD,APOLD1,ATP1B1,BCL11B,Bhlhe41,BTC,C1QTNF5,C3,CACNA1G,CALML4,CCN2,Ccnjl,Cd33,CD34,CD80,CDO1,CEBPA,CEBPD,CFH,CIART,Clca3a1/Clca3a2,CMKLR1,COL27A1,COL6A1,COL6A3,CP,CRIP1,CSRP3,CST6,CTSC,CXCL12,CYTIP,DCN,DGKQ,DHRS3,ECSCR,EMILIN2,ENPP2,EPHA3,EPHA4,FGD4,FGL2,FLI1,FOLR1,FOXA2,FOXD1,GAS7,GPER1,GRB10,GRIA3,GRK4,GRPR,HAO2,HCAR2,HFE,HIP1R,HOXC6,IQGAP2,I…	136 (48)	46	TAF4	ISLR		BMP2,CDH1
triflupromazine	chemical drug		3			0.632	2.05e-10	0.0096	ADORA2A,Akt,CHRM1,CHRM2,CNR1,Creb,CREB1,cyclic AMP,DRD1,DRD2,DUSP1,EGFR,ERK,ERK1/2,G protein alphai,GNAS,HTR2B,L-type Calcium Channel,MAPK10,MAPK14,MAPK8,MAPK9,Nfat (family),NOS2,PI3K (complex),Pka,Pkc(s),PRL,PTH,PTK2,RAF1,RGS4,SHC1,SLC6A3,SRF,STAT5B,triflupromazine,voltage-gated calcium channel	ACTG2,ADAMTS1,ADAMTS9,ADCY1,ADGRG6,AK4,ALDH3A1,ANK3,APOD,APOLD1,BCL11B,BOK,BTC,Ccnjl,CD34,CDO1,CEACAM1,CGNL1,CGREF1,CIART,CMKLR1,COL6A1,COL6A2,CP,CSRP3,CTSC,CXCL12,DCN,DHRS3,EDIL3,ENPP1,EPHA3,FBLN5,FGD4,FGL2,FHL1,FLI1,GDA,GRIA3,GSTK1,HAO2,IGFBP3,IQGAP2,IRAK3,ITGBL1,KCNJ2,KRT15,LMAN1L,LRP4,Ly6a (includes others),MAFB,MATN2,MCAM,MCTP1,MGP,MICOS10-NBL1/NBL1,MYL9,Nat8f5,NDRG2,NDST4,NIPAL1,NOG,NR5A1,P…	90 (38)	33
antroalbol H	chemical - endogenous non-mammalian		3			-0.086	2.48e-10	0.0263	26s Proteasome,Akt,AMPK,antroalbol H,EGFR,ERBB2,ERK,ERK1/2,ESR1,ETV4,FLT4,FOXO1,HIF1A,IGF1R,INSR,Jnk,MET,MTOR,NOS3,NR3C1,P38 MAPK,PPARGC1A,PRKAA,PRKAA1,PRKAA2,PRKCZ,PTK2,PTPN1,RAF1,RELA,RET,SIRT1,SMAD4,SMARCA4,SREBF1,STK11,TP53,TSC2,YAP1	ABCA1,ABCG1,ADAMTS1,ADCY1,ADGRL3,ADRA1B,ADRA1D,AK4,ALDH6A1,ANGPTL7,ANK3,APOD,ASPHD2,ASTN1,ATF7IP2,BDKRB2,Bhlhe41,BOK,BTC,C1QTNF5,CALML4,CCN2,Cd33,CD55,CEBPA,CGREF1,CLCA2,COL3A1,COL6A3,CSMD3,CST6,CTSH,CYTIP,DCN,DGKQ,DHRS3,DPEP1,DUSP8,EDIL3,EMILIN2,ENPP2,EPHA3,EPHA4,FGD4,FGL2,FLI1,FOLR1,FOXA2,GAS7,GC,GDA,GFPT2,GLI1,GLI2,GMFG,GPR176,GRB10,GRIA3,GSG1,HCAR2,HEPH,HIP1R,HOXC4,HOXC6,HPSE,IQGAP2,IRAK3,KCN…	135 (39)	38				STK11
CN21	biologic drug		3			0.726	2.54e-10	0.0367	Akt,CAMK2,CAMK2A,CDKN1B,CN21,Creb,CREB1,CTNNB1,DLG1,DLG4,EGFR,ERK,ERK1/2,Hdac,Histone h3,ITGB1,MAPT,MEF2C,NFkB (complex),NOS3,NR1I2,OGT,PTK2,RARA,Ryr,SLC6A3	ABCA1,ABCG1,ACKR3,ADAMTS1,ADAMTS9,ADCY1,ADGRG6,ADGRL3,AGT,AK4,ANKRD1,APOLD1,BNIP3,BTC,C3,CACNA1G,Ccnjl,CD80,CEBPD,CGREF1,CHST8,CIART,CLCA2,COL6A1,COL6A2,CP,CYP51A1,DHRS3,EDIL3,ENPP1,ENTPD5,EPHA3,FGD4,FGL2,FHL1,FOXA2,FOXD1,GAS7,GDA,GFPT2,GPER1,GRIA3,GSTK1,HSPB1,IGFBP3,IGFBP5,IQGAP2,ITGA8,ITGBL1,KCNJ2,LFNG,LIN28B,LRP4,LYPD1,MAS1,MCTP1,MYLK,MYOM2,Nes,NOS3,NRCAM,OLFML3,PCOLCE2,PDE3B,PIK3R5,PRSS35,PTP…	93 (26)	23
PLCZ1	enzyme	-0.12	3			-0.726	2.54e-10	0.0367	Akt,CAMK2,CAMK2A,CDKN1B,Creb,CREB1,CTNNB1,DLG1,DLG4,EGFR,ERK,ERK1/2,Hdac,Histone h3,ITGB1,MAPT,MEF2C,NFkB (complex),NOS3,NR1I2,OGT,PLCZ1,PTK2,RARA,Ryr,SLC6A3	ABCA1,ABCG1,ACKR3,ADAMTS1,ADAMTS9,ADCY1,ADGRG6,ADGRL3,AGT,AK4,ANKRD1,APOLD1,BNIP3,BTC,C3,CACNA1G,Ccnjl,CD80,CEBPD,CGREF1,CHST8,CIART,CLCA2,COL6A1,COL6A2,CP,CYP51A1,DHRS3,EDIL3,ENPP1,ENTPD5,EPHA3,FGD4,FGL2,FHL1,FOXA2,FOXD1,GAS7,GDA,GFPT2,GPER1,GRIA3,GSTK1,HSPB1,IGFBP3,IGFBP5,IQGAP2,ITGA8,ITGBL1,KCNJ2,LFNG,LIN28B,LRP4,LYPD1,MAS1,MCTP1,MYLK,MYOM2,Nes,NOS3,NRCAM,OLFML3,PCOLCE2,PDE3B,PIK3R5,PRSS35,PTP…	93 (26)	23
TRAF	group		2	Inhibited	biased	-4.276	2.63e-10	0.0059	ERK,MAP3K14,NFkB (complex),NFKB1,NFKBIA,PI3K (complex),TRAF,TRAF2,TRAF3,TRAF5,TRAF6	ABCA1,ABCG1,ACKR3,ADAMTS9,ADGRG6,AGT,ANKRD1,BNIP3,BOK,CCN2,CD80,CEBPA,CEBPD,CGREF1,COL3A1,CP,CTSK,CXCL12,DCN,ECSCR,EGFR,ENPP1,ENPP2,EPAS1,FBLN5,FHL2,FLI1,GFPT2,GLI2,GPR176,HPSE,HSPB1,Ly6a (includes others),MAFB,MCAM,MGP,mir-7578,MMP9,MR1,MYLK,NDRG2,NFATC1,NOS3,PDE3B,PLA2G5,POSTN,RAB7B,RBP1,RGS4,SLC16A3,SOCS1,SOD3,SOX5,TGFA,TIMP3,TMOD2	56 (11)	10		indirubin		ERK,NFKBIA
Alpha catenin	group		2	Activated	biased	3.939	2.65e-10	0.0104	Alpha catenin,CASP3,CTNNB1,Mapk,NFkB (complex),RELA	ABCG1,ACKR3,ADAMTS1,ADAMTS9,AGT,ANKRD1,C3,CACNA1G,CCN2,CD80,CEBPA,CEBPD,CGREF1,COL27A1,COL3A1,COL6A1,COL6A2,COL6A3,CTSK,CXCL12,CYP51A1,EGFR,ENPP1,EPAS1,EPHA3,FGD4,FOXA2,GFPT2,GLI1,GLI2,HSPB1,IGFBP5,KRT15,LAMA2,LFNG,MMP13,MMP9,MYLK,NEFH,Nes,NFATC1,NRCAM,PER2,PRSS35,PTGER4,RHOJ,RSPO3,SEMA6A,SLC16A3,SMOC2,SOCS1,SOD3,SOX5,TGFA,TMOD2,TSPAN8,WNT11,WNT7A	58 (6)	6	CDH1,ESR2				IGFBP2,IGFBP4,MMP12,NFKBIA,Saa3,TWIST1,ZYX
aripiprazole	chemical drug		3			-0.206	2.81e-10	0.0084	ADRA1A,ADRA1B,ADRA1D,aripiprazole,BCL2,CREB1,cyclic AMP,dopamine,dopamine receptor,DRD2,ERK,FOS,G protein alphai,Gαi/o,HRH1,HTR1A,HTR2A,HTR7,ITPR1,JAK2,Jnk,L-type Calcium Channel,MAPK1,MAPK14,MAPK8,MTOR,Nfat (family),NR1I2,P38 MAPK,PI3K (complex),Pka,Pkc(s),PP1 protein complex group,PRL,PTK2,RAF1,SLC6A4,SRC,STAT3,STAT5B,TAZ,TGM2,voltage-gated calcium channel,YBX1	ABCG1,ADAMTS1,ADAMTS9,ADGRG6,ADRA1D,AK4,APOD,APOLD1,ATP1B1,BCL11B,BOK,CCN2,Ccnjl,CD34,CD5,CDO1,CEACAM1,CGREF1,CIART,CMKLR1,CSRP3,CYTIP,DAAM2,DCN,DHRS3,DUSP8,EDIL3,EGFR,EGLN3,ENPP1,ENPP2,ENTPD5,FBLN5,FGL2,FHL1,FHL2,FLI1,FOLR1,FOXA2,GDA,GRB10,GRIA3,GTPBP10,HAO2,IGFBP3,IRAK3,ITGBL1,KCNJ2,KIRREL3,KRT15,LMAN1L,LTBP2,Ly6a (includes others),MAF,MAFB,MCTP1,MICOS10-NBL1/NBL1,MYLK,Nes,NIPAL1,NLRP2,NMU,NR5A…	94 (44)	34					HTR2A
ZIC2	transcription regulator	0.405	3			-0.173	2.87e-10	0.0332	Alpha catenin,AMPK,CBX5,CCND1,CHEK1,CREBBP,CTNNB1,E2F1,E2F3,EGFR,ERK,ESR1,ESRRA,EZH2,FOS,FOXA2,GLI1,Hsp90,JUN,JUP,KAT2A,LATS2,LEF1,Mek,MYC,NANOG,NFkB (complex),NFKBIA,P38 MAPK,PPARG,PRKDC,PTGS2,RAF1,RB1,RBL2,RELA,RPA1,SMAD3,STK11,TCF7L2,ZIC2	ABCG1,ADAMTS9,ADCY1,ADGRG5,ADGRL3,ALDH3A1,APOD,APOLD1,ASPHD2,ATP1B1,BAIAP2L1,BTC,C1QTNF5,C3orf70,CACNA1G,CALML4,Ccnjl,CEACAM1,CEBPA,CHRNB1,Clca3a1/Clca3a2,COL27A1,COL6A1,COL6A3,CRIP1,CST6,CTSC,CYP51A1,DCN,DHRS3,ECSCR,EGFR,ENPP1,ENPP2,ENTPD5,EPAS1,EPHA3,EPHA4,EPHB6,F11R,FAM43A,FGD4,FHL1,GDA,GFPT2,GLI1,GMFG,GPER1,GRIA3,GRK4,GRPR,HCAR2,HEPH,HFE,HIP1R,HOXC6,HPSE,IGFBP5,IQGAP2,ITGBL1,KCNH1,KIRREL3,KLK…	134 (41)	39	SOX2	decitabine,dexamethasone		GLI1,WNT3A
BEX2	other		2	Inhibited		-3.536	2.97e-10	0.0223	BEX2,CCND1,CDKN1A,CTNNB1,Jnk,JUN,LMO2,NFkB (complex),SMARCB1	ABCG1,ACKR3,ADAMTS9,AGT,ALOX12,ANKRD1,ATP1B1,C3,CA8,CACNA1G,CD34,CD80,CEACAM1,CEBPA,CEBPD,CGREF1,Clca3a1/Clca3a2,COL27A1,COL3A1,CTSK,CXCL12,CYP51A1,EGFR,EGLN3,ENPP1,EPAS1,F11R,FGD4,FLI1,FOXA2,GFPT2,GLI1,GLI2,GRB10,IGFBP3,IGFBP5,IRAK3,KRT15,LBP,LEFTY1,LFNG,MARK1,MMP13,Nes,NFATC1,NOVA1,NRCAM,PDZD2,POSTN,PPFIA2,PPP1R3C,PRSS35,PSTPIP1,RBP1,ROR2,RSPO3,SAMSN1,SEMA6A,SI,SLC16A3,SLC43A1,SOCS1,SOD3,SOX5,S…	72 (9)	8	beta-estradiol,LGALS1	TMPRSS2-ERG
Dexamethasone-GR	complex		2	Inhibited		-2.837	2.99e-10	0.0228	dexamethasone,Dexamethasone-GR,NR3C1	ACKR3,ACTG2,ADAMTS1,AGT,AKAP6,ANGPTL7,ANKRD1,APOD,ATF7IP2,ATP1B1,BDKRB2,BNIP3,C3,Cbr2,CD55,CD80,CEACAM1,CEBPA,CEBPD,Clca3a1/Clca3a2,CMKLR1,COL27A1,COL3A1,CP,CRIP1,CTSC,CTSK,DCN,EGFR,EGLN3,EMILIN2,ENPP1,EPAS1,FGD4,FGL2,FOXD1,GLI1,GNGT2,GPER1,GRIA3,HCAR2,IGFBP5,IRAK3,ITGBL1,KRT15,LAMA2,LEFTY1,LTBP2,Ly6a (includes others),MAF,MELTF,MGP,MMP13,MMP9,NFATC1,NOS3,PCDH9,PER2,POSTN,PPL,RET,RGS4,SAMSN1,SCAR…	84 (3)	2
Scf Trcp beta	complex		2	Activated		2.236	3.03e-10	0.001	CTNNB1,NFKBIA,Scf Trcp beta	ACKR3,ANKRD1,BNIP3,BOK,C3,CACNA1G,CEBPA,CEBPD,COL27A1,COL3A1,CP,CXCL12,CYP51A1,DCN,ECSCR,EGFR,ENPP1,ENPP2,FGD4,FHL2,FOXA2,GLI1,GLI2,GPR176,HPSE,IGFBP5,LFNG,Ly6a (includes others),MGP,MR1,NDRG2,Nes,NFATC1,NRCAM,PRSS35,RBP1,RGS4,RSPO3,SEMA6A,SOD3,SOX5,TGFA,TIMP3,WNT11,WNT7A	45 (3)	2					NFKBIA
RS1	other	0.413	3			0.354	3.07e-10	0.0001	CHUK,GNAT1,IKBKB,RS1,TWIST1	ABCA1,ACKR3,ADAMTS1,ANKRD1,APOD,CCN2,CEBPD,COL6A1,CP,CTSK,CXCL12,ENPP2,GNAT1,IGFBP5,ITGA8,MGP,MGST3,MMP13,MMP9,NOS3,OLFML3,PDZD2,POSTN,PRKD1,RBP1,SDC3,SMOC2,SOD3,SPHK1,TGFA,TGFBI,Wfdc3	32 (5)	4				NRL
SMARCA4	transcription regulator	-0.057	2	Inhibited		-2.835	3.23e-10	0.0299	AR,CDK2,E2F1,ESR1,GLB1,RB1,RPA1,SMARCA4,TP53	ABCA1,ABCG1,ACKR3,ADCY1,ADGRG5,ADGRG6,AGT,AK4,ANK3,ANKRD1,ATP1B1,BDKRB2,BEND4,BNIP3,BOK,C1QTNF5,C3,CALML4,CCN2,CD34,CDO1,CEBPD,CGREF1,CHRNB1,CLCA2,COL6A2,CP,CPNE8,CSMD3,CSRP3,CTSC,CTSH,CTSK,CXCL12,DPEP1,EDIL3,EGFR,ENPP2,EPHA4,FHL1,FHL2,FOLR1,GAS7,GC,GDA,GMFG,GPER1,GPR176,GSG1,HEPH,HFE,HIP1R,HOXC6,HSPB1,IGFBP3,IGFBP5,KCNH1,KRT15,LBP,LRRC17,Ly6a (includes others),LYPD1,MARK1,MCAM,MELTF,MGP,MMP13,MR…	112 (9)	9	ACTB,ESRRA,STK11			ACE,AGT,CDH1,DES,DLL1,GADD45G,INHBA,LAMA3,NANOG,NFKB2,NOS3,PPARG,RGS2,ROCK1,SERPINH1,SOX2,TAGLN,TNFRSF14	ACE2,COMMD3-BMI1,FAS,FOS
STK11	kinase	-0.004	2			-1.247	3.24e-10	0.0466	Akt,AKT1,AMPK,EGFR,ERBB2,ESR1,ETV4,FLT4,IGF1R,INSR,MET,MTOR,NOS3,P38 MAPK,PRKAA1,PRKAA2,PTK2,PTPN1,RELA,RET,SMAD4,SMARCA4,STK11,TP53,YAP1	ABCA1,ADCY1,ADGRG6,ADGRL3,ADRA1B,ADRA1D,AK4,ALDH6A1,ANK3,ASPHD2,ASTN1,BDKRB2,BOK,BTC,C1QTNF5,C3,CALML4,Cd33,CD55,CEBPA,CEBPD,CGREF1,CLCA2,COL3A1,COL6A1,COL6A2,COL6A3,CRIP1,CSMD3,CTSC,CTSH,CYP51A1,CYTIP,DCN,DPEP1,DUSP8,EDIL3,EGLN3,ENPP2,EPAS1,EPHA3,EPHA4,FGL2,FHL1,FHL2,FOLR1,FOXA2,GAS7,GC,GDA,GLI1,GLI2,GMFG,GPR176,GRB10,GRIA3,GSG1,GSTK1,HEPH,HFE,HIP1R,HOXC4,HOXC6,HPSE,IQGAP2,IRAK3,KCNJ2,KRT15,LBP,…	126 (25)	25	antroalbol H,CAB39L,metformin	Insulin,PKD1,SMAD3,TGFB1		ATF2,JUNB,MAFK,NFKB2,NOS3,P38 MAPK,PPARG,PRKAA1,PRKAA2,SMARCA4,WNT5A	ACE,AXL,Cxcl3,FLT4,GLI1,ROR2,SMO,TYRO3,YAP1
NR1I3	ligand-dependent nuclear receptor	0.185	3			0.612	3.43e-10	0.0435	acetaminophen,aflatoxin B1,AR,clopidogrel,CTNNB1,cyclophosphamide,CYP2A6 (includes others),CYP2B6,dimethylnitrosamine,DIO1,ESR1,ESRRA,estrogen receptor,HNF4A,LEF1,levothyroxine,MEF2C,NCOA2,NFKBIA,nicotine,NR1I3,NR3C1,NR3C2,NR4A1,NR4A3,PPARG,RARA,RELA,SOX2,T3-TR-RXR,thyroid hormone,TNF,VDR,VitaminD3-VDR-RXR	ADAMTS1,ADCY1,ADGRG6,AK4,ALDH3A1,ALOX12,ANGPTL7,ANK3,ANKRD1,APOLD1,ASGR1,ATP1B1,BDKRB1,BDKRB2,BEND4,BMP3,BNIP3,BOK,C1QTNF5,C3,C3orf70,CALML4,CD5,CD55,CDO1,CEACAM1,CEBPA,COL27A1,COL6A1,COL6A2,COL6A3,CPNE8,CRIP1,CSRP3,CST6,CTSH,CTSK,CYP51A1,CYTIP,EDIL3,EGLN3,ENPP1,ENTPD5,F11R,FGD4,FHL1,FHL2,GAS7,GPER1,GRIA3,GRPR,HAO2,HCAR2,HFE,HIP1R,HOXC6,HPSE,IRAK3,ITGA8,KHK,KRT23,LEFTY1,LIMS2,LRP4,LTBP2,MAFB,MARK…	131 (34)	32	beta-estradiol,dexamethasone,NCOA1,PPARGC1A	mifepristone,PK 11195		ABCC4,GSTM1,NEDD9,SAT1,THRSP	NCOA2,PCK1
ATF7	transcription regulator	0.038	3	Activated		3.429	3.59e-10	0.0014	ATF2,ATF7,FOS,Jnk,JUN,P38 MAPK	ABCA1,AGT,ALOX12,ANKRD1,BNIP3,Ccnjl,CD55,CD80,CEBPA,CEBPD,Clca3a1/Clca3a2,COL3A1,COL6A1,CTSK,CXCL12,DUSP8,EGFR,EPAS1,FLI1,FOXA2,GPER1,IGFBP3,IGFBP5,IRAK3,KIRREL3,KRT15,LBP,LTBP2,MMP13,MMP9,MYLK,Nes,NFATC1,NOS3,NRCAM,POSTN,PTCHD1,RAB7B,RBP1,RGS4,SPHK1,TGFBI,TIMP3,TNN,WNT7A	45 (6)	6	AGT,P38 MAPK				ATF2
ACE2	peptidase	-0.626	2	Activated		3.622	3.6e-10	0.0383	ACE2,AGT,Akt,ANGPT2,ERK1/2,KNG1,MMP2,NADPH oxidase,NFkB (complex),NFKBIA,RELA,STAT3	ABCA1,ABCG1,ACKR3,ADAMTS9,AGT,ALOX12,ANK3,ANKRD1,ATP1B1,BDKRB1,BDKRB2,Bhlhe41,BNIP3,CCN2,CEBPD,COL6A1,COL6A2,COL6A3,COLEC10,CP,CTSK,DCN,ECSCR,ENPP1,ENPP2,EPAS1,FBLN5,FGL2,FHL2,GC,GFPT2,GLI1,GLI2,GPR176,GRB10,GSTK1,HPSE,HSPB1,IGFBP5,KCNJ2,KRT15,LTBP2,Ly6a (includes others),MAF,MAFB,MAS1,MATN2,MCAM,MGP,MMP9,MR1,MYLK,NDRG2,NEFH,Nes,NFATC1,NOS3,NOVA1,PLXNA4,POSTN,PPP1R3C,PTGER4,PTPRM,RAB27A,RBP1,RDH1…	83 (12)	12	enalapril,telmisartan,trigonelline	SMARCA4		SMAD7	ACE,KNG1,NADPH oxidase,NFKBIA
ketamine	chemical drug		3			0.08	3.91e-10	0.0017	ACHE,AMPK,APP,BCL2,CCND1,CREB1,CTNNB1,cyclic AMP,E2F1,ESR1,FGF10,FMR1,FOXO1,G protein,G protein alphai,GATA3,GNB3,GRIN1,GRIN3A,HDAC5,HIF1A,HNF4A,HRAS,IFNG,IL10,IL4,IL5,Insulin,JUN,ketamine,MAPK8,MED1,MEF2,MEF2A,MEF2C,MKNK1,MLXIPL,MTOR,MYC,MYOD1,NADPH oxidase,Nfat (family),NFATC2,NFE2L2,NMDA Receptor,NR3C1,NRAS,PGR,PIK3CG,Pkc(s),PPARA,PPARGC1A,PRKAA1,PRKAA2,PTGS2,PTK2,RARA,RB1,RELA,RICTOR,RXRA,SHA…	ABCA1,ADCY1,ADGRL3,AK4,ANGPTL7,ANK3,APOD,ASTN1,ATP6V0E2,BCL11B,BDKRB1,BMP3,BOK,C1QTNF5,CACNA1B,CACNA1G,CCN2,CCNJ,Ccnjl,CD34,CD5,CDO1,CEACAM1,CEBPA,CHRNB1,CHST8,CIART,CLCA2,Clca3a1/Clca3a2,CMKLR1,Col17a1,COL27A1,CSMD3,CST6,CXCL12,CYTIP,DCN,DHRS3,DPEP1,DUSP28,EGFR,EMILIN2,EPHA3,EPHB6,EPOP,F11R,GC,GDA,GLYAT,Gm6377,GMFG,GNGT2,GPR176,GRB10,GSTK1,HAO2,HAP1,HFE,HIP1R,HOXB13,HPSE,IGFBP3,ITGA8,ITGBL1,KCNH…	155 (73)	68				FOS,NADPH oxidase,NOS3	GRIN2B,GRIN3A
phloretin	chemical - endogenous non-mammalian		3			-1.872	3.99e-10	0.0171	AHR,AR,ATF7,caspase,CCND1,CEBPB,CREB1,CTNNB1,DDIT3,EGF,EGFR,ERK,ESR1,ESR2,FOS,FOXO1,G protein alphai,GATA4,IGF1R,IL12 (complex),Jnk,MKNK1,MTOR,MYC,MYCN,NCOA2,NFE2L2,Notch,Nr1h,NR5A1,P glycoprotein,phloretin,Pkc(s),PTGS2,PTK2,RICTOR,ROCK1,RXRA,SIRT1,SLC2A2,SRF,STAT1,STAT5a/b,STAT5B,STAT6,tamoxifen,TNF,TOB1,TSC2,TWIST1,YAP1	ACTG2,ADCY1,ADGRG6,ADGRL3,AGT,ANK3,APOLD1,ASGR1,ATF7IP2,ATP1B1,ATP6V0E2,BCL11B,BDKRB1,BEND4,BTC,C1QTNF5,C3,CACNA1G,CALML4,CCN2,Ccnjl,Cd33,CD34,CD80,CEACAM1,CEBPA,CIART,CMKLR1,COL27A1,COL3A1,CP,CPNE8,CSRP3,CTSC,CTSH,CTSK,CXCL12,CYTIP,DGKQ,DHRS3,DUSP8,EGFR,EMILIN2,ENPP2,EPAS1,EPHA3,EPHA4,FBLN5,FLI1,FOLR1,FOXA2,GAS7,GPER1,GRIA3,GRK4,GRPR,HAO2,HFE,HIP1R,HOXC6,IGFBP3,IGFBP5,IQGAP2,ITGA8,KCNT2,KHK,KIRR…	151 (51)	49				ERK,ESR2	SLC2A2
NCOA2	transcription regulator	-0.076	2			-1.163	4.01e-10	0.0461	AR,CTNNB1,ESR1,ESRRA,estrogen receptor,HNF4A,LEF1,MEF2C,NCOA2,NFKBIA,NR3C1,NR3C2,NR4A1,NR4A3,PPARG,RARA,RELA,SOX2,T3-TR-RXR,THRB,TNF,VDR,VitaminD3-VDR-RXR	ADAMTS1,ADCY1,ADGRG6,ALOX12,ANGPTL7,ANK3,ANKRD1,APOLD1,ASGR1,ATP1B1,BDKRB1,BDKRB2,BEND4,BNIP3,BOK,C1QTNF5,C3,C3orf70,CALML4,CD5,CD55,CDO1,CEACAM1,CEBPA,COL27A1,COL6A1,COL6A2,COL6A3,CPNE8,CRIP1,CSRP3,CST6,CTSH,CTSK,CYP51A1,CYTIP,EDIL3,EGLN3,ENPP1,ENTPD5,F11R,FGD4,FHL1,FHL2,GAS7,GPER1,GRIA3,HAO2,HCAR2,HFE,HIP1R,HOXC6,HPSE,IRAK3,ITGA8,KHK,KRT23,LEFTY1,LIMS2,LRP4,LTBP2,MAFB,MARK1,MCAM,MGP,MMP13,MOBP,…	125 (23)	23	dexamethasone,ERK	beta-estradiol,NCOA1,NR1I3		BMP2,ESRRA,MYB,NANOG,NFKBIA,PGR,PPARG,RARG,SLC2A2,SOX2	GPR34,NOS3
miR-146a-5p (and other miRNAs w/seed GAGAACU)	mature microRNA		2	Activated	biased	2.528	4.32e-10	0.0217	Ap1,EGFR,ERK,FYN,Jnk,JUN,LCK,LYN,MAPK14,miR-146a-5p (and other miRNAs w/seed GAGAACU),NFkB (complex),NFKBIA,P38 MAPK,SRC	ACKR3,ADAMTS9,ADGRG6,AGT,ALOX12,ANKRD1,BNIP3,BOK,BTC,CD5,CD55,CD80,CEBPA,CEBPD,CFH,CGREF1,Clca3a1/Clca3a2,COL3A1,COL6A1,COL6A2,CP,CXCL12,CYP51A1,DCN,ECSCR,EGFR,ENPP1,ENPP2,EPAS1,FHL2,FLI1,FOXA2,GFPT2,GPER1,GPR176,HPSE,HSPB1,IGFBP3,IGFBP5,IQGAP2,IRAK3,KRT15,LBP,Ly6a (includes others),MAFB,MATN2,MCAM,MGP,MMP9,MR1,MYLK,NDRG2,Nes,NLGN1,NOG,NOS3,NOVA1,NRCAM,RAB7B,RGS4,SLC16A3,SOD3,SOX5,TGFA,TIMP3,TMOD…	69 (14)	14	decitabine,mir-146				Ap1,CHUK,ERK,NFIX,NFKBIA,P38 MAPK,PTAFR
GADD45G	other	-0.247	2	Inhibited		-2.626	4.36e-10	0.0041	ATF2,CCND1,CDK2,Creb,GADD45G,Jnk,JUN,Mapk,MAPK8,P38 MAPK,STAT4	ABCA1,ALOX12,ANKRD1,APOD,BNIP3,C3,CD34,CD55,CD80,CEBPA,CEBPD,Clca3a1/Clca3a2,COL27A1,COL3A1,CTSK,CXCL12,CYP51A1,EPAS1,EPHA3,FLI1,FOXA2,HSPB1,IGFBP3,IGFBP5,IRAK3,KRT15,LBP,MARK1,MCAM,MMP13,MMP9,MYLK,Nes,NFATC1,NOS3,NRCAM,PER2,PLAC8,POSTN,PPFIA2,RAB27A,RAB7B,RASL12,RBP1,RET,RGS4,ROR2,SCG5,SI,SNAP25,SPHK1,STC2,SVIP,TGFA,TIMP3,TMOD4,TNN,WNT7A	58 (11)	10	beta-estradiol,CD38,CREB1,decitabine,IL5,mibolerone,romidepsin,SMARCA4,WNT3A	DSCAM,DSCAML1,NFKBIA,TGFBR2		ATF2,FOS,P38 MAPK
PRKAA2	kinase	0.028	2	Activated		3.13	4.84e-10	0.0328	26s Proteasome,AMPK,CAV1,E2F1,ERK,FOXO3,FYN,HMGCR,ITGB1,ITGB3,LATS1,NFKB1,NFKB2,NFKBIA,NOS3,P38 MAPK,PNPLA2,PRKAA,PRKAA1,PRKAA2,RELA,SIRT1,SQSTM1,TSC2,YAP1	ABCG1,ADGRG6,AGT,ALDH3A1,ANKRD1,ASTN1,ATF7IP2,BOK,BTC,CA8,CCN2,CD34,CD5,CD55,CEACAM1,CEBPA,CEBPD,COL27A1,COL3A1,CP,CRIP1,CST6,CXCL12,CYTIP,DCN,ECSCR,EDIL3,EGLN3,EPHA3,FGL2,FHL2,FOLR1,GLI1,GLI2,GPR176,GRIA3,GSTK1,HPSE,HSPB1,IGFBP5,KCNH1,KRT15,LAMA2,LTBP2,Ly6a (includes others),MAF,MAFB,MCAM,MGP,mir-7578,MMP9,MR1,MYL9,MYLK,NDRG2,NEFH,Nes,NFATC1,NR5A1,NRCAM,OLFML3,PDE3B,PER2,PKLR,POSTN,PPP1R3B,PTGER…	80 (25)	25	A-769662,C1QTNF9,CYP2J2,dexamethasone,metformin,SAT1,STK11	beta-estradiol,dihydrotestosterone,SBI-0206965,SLC6A8		CAMK4,CDH1,COX4I1,NOS3,PPARG,PRDM16	ERK,IGFBP4,NCF2,NFKB2,NFKBIA,P38 MAPK,PCOLCE,SMAD3,YAP1,ZYX
RARG	ligand-dependent nuclear receptor	-0.373	2	Activated	biased	3.349	4.92e-10	0.0121	Ap1,CEBPB,CTNNB1,FOS,JUN,RARG,YAP1	AGT,ALOX12,ANKRD1,C3,CACNA1G,CCN2,Ccnjl,CDO1,CEBPD,Clca3a1/Clca3a2,COL27A1,COL6A1,CP,CTSC,CXCL12,CYP51A1,CYTIP,DCN,DHRS3,EGFR,ENPP1,EPAS1,FGD4,FHL1,FHL2,FOXA2,GLI1,GLI2,GPER1,IGFBP3,IGFBP5,KIRREL3,KRT15,LBP,LFNG,LIX1,LTBP2,MAFB,MMP13,MMP9,MYL9,Nes,NFATC1,NOG,NOS3,NR5A1,NRCAM,NUP107,PDE3B,PPP1R3B,PRSS35,PTCHD1,RBP1,RGS4,RSPO3,SEMA6A,SOCS1,SOX5,SPHK1,ST6GAL1,TGFA,TGFBI,TIMP3,WNT11,WNT7A	65 (7)	7	NCOA2,P38 MAPK,PSMC5,TGFB1			BMP2,HOXA1,HOXA10,HOXB4,SLC16A2,ZNF703	Ap1,NANOG,SOX2,YAP1
coactivator-Mam-Notch-Rbpsuh	complex		3			-0.711	5.16e-10	0.0396	coactivator-Mam-Notch-Rbpsuh,CREBBP,EGFR,EP300,ERK,FOS,IGF1R,IKBKB,Jnk,LCK,LEF1,MAML1,Mapk,MAPK1,MAPK14,MAPK3,NFkB (complex),NFKB1,NFKBIA,NOS3,Notch,NOTCH1,NOTCH2,NOTCH3,NOTCH4,PI3K (complex),RBPJ,RELA,ROCK1,RUNX2,STAT3,STAT5A,STAT5B,TCF3,Vegf	ACKR3,ADAMTS1,ADAMTS9,ADGRG6,AGT,ANGPTL7,ANKRD1,APOD,ATP1B1,BDKRB2,BMP3,BOK,BTC,C3orf70,CACNA1G,CCN2,Ccnjl,Cd33,CD5,CDO1,CGREF1,COL6A1,COL6A2,CP,CRIP1,CSRP3,CXCL12,CYP51A1,DCN,ECSCR,EGFR,EGLN3,EPAS1,EPHA4,FBLN5,FGL2,FHL2,FLI1,GFPT2,GLI1,GLI2,GPR176,GRIA3,HAO2,HPSE,IGFBP3,IQGAP2,IRAK3,ITGBL1,KIRREL3,KLK8,KRT15,LAMA2,LEFTY1,LFNG,LMAN1L,LTBP2,Ly6a (includes others),MAFB,MATN2,MCAM,MGP,mir-7578,MMP13…	97 (35)	33
risperidone	chemical drug		3			0.189	5.5e-10	0.0213	ADRA1,ADRA1A,ADRA1B,ADRA1D,ADRA2A,ADRA2B,Akt,CNR1,Creb,CREB1,CYP2C8,CYP2D6,dopamine receptor,DRD1,DRD2,DRD4,DUSP1,EGFR,ERK,FOS,G protein alphai,GATA3,GLUL,GNAQ,GNAS,Gαi/o,HRH1,HTR1A,HTR1B,HTR2,HTR2A,HTR2B,HTR2C,IL4,IL5,JAK2,Jnk,L-type Calcium Channel,Mapk,MAPK14,MAPK8,Nfat (family),NOS2,paclitaxel,PI3K (complex),Pkc(s),PRL,PTH,PTK2,RAF1,RHOA,risperidone,RORC,RUNX3,SHC1,SLC6A3,SRC,STAT3,STAT5B,tam…	ABCG1,ADAMTS1,ADAMTS9,ADCY1,ADGRG6,ADRA1D,AGT,AK4,AKAP6,ALDH3A1,ALOX12,ANK3,APOD,BTC,CCN2,Ccnjl,CD34,CD5,CD80,CDO1,CGNL1,CGREF1,CIART,CMKLR1,COL6A2,CP,CRIP1,CSRP3,CST6,CTSC,DAAM2,DCN,DHRS3,DUSP28,EDIL3,EGFR,ENPP1,ENPP2,EPHA3,EPHA4,EPOP,FBLN5,FGD4,FHL1,FLI1,GDA,GPER1,GRB10,GRIA3,GTPBP10,HAO2,HPSE,IGFBP3,IQGAP2,IRAK3,ITGBL1,KCNH1,KCNJ2,KIRREL3,KRT15,LFNG,LMAN1L,LRP4,LTBP2,Ly6a (includes others),MAT…	112 (63)	44				FOS,PPARGC1A	HTR2A
TNIK	kinase		3	Inhibited		-2.793	5.5e-10	0.0129	APP,ATF7,CCND1,CDK2,Creb,CTNNB1,DDIT3,DLG4,E2F1,EGFR,EGR1,EIF4E,ERK,ESR1,ETV1,ETV4,FOS,FOXO1,glucocorticoid,GRIN1,GSN,HIF1A,HNF4A,IKBKB,IL12 (complex),INSR,IRF3,IRF7,Jnk,JUN,LEF1,MAPK10,MAPK8,MAPK9,MAPT,MTOR,MYC,Nfat (family),NFATC2,NFkB (complex),NR3C1,NR5A1,PLA2G4A,PPARG,PTEN,PTGS2,RARA,RB1,RELA,RICTOR,RXRA,SHC1,SIRT1,SP1,SPIB,STAT3,Stat3-Stat3,STAT4,STAT5a/b,STAT6,TCF7L2,TFCP2,TNF,TNIK,TOB1,TP…	ABCA1,ADAMTS1,ADAMTS9,ADCY1,ADGRL3,AK4,ALDH6A1,ALOX12,ANGPTL7,APOD,ASGR1,ATF7IP2,ATL1,ATP6V0E2,BDKRB1,BDKRB2,BOK,C1QTNF5,C3orf70,CACNA1G,CCN2,Ccnjl,CD34,CD80,CEBPA,CFH,CGREF1,CHRNB1,CLCA2,Clca3a1/Clca3a2,Col17a1,COL27A1,COL3A1,CSMD3,CTSC,CXCL12,CYP51A1,CYTIP,DCN,DGKQ,DHRS3,DPEP1,DUSP8,EGFR,EGLN3,ENPP1,ENPP2,ENTPD5,EPAS1,EPHA4,F11R,FBLN5,FGL2,FHL2,FLI1,GAS7,GC,GDA,GFPT2,GLI1,GLYAT,Gm6377,GPER1,GRB…	157 (70)	69		GLI1,NCB-0846		GSN
Inhibin A	complex		2			-0.408	5.72e-10	0.0001	INHA,INHBA,Inhibin A	ACTG2,ADAMTS1,ANKRD1,CCN2,COL3A1,COL6A1,CPNE8,CYP51A1,ECSCR,EGFR,EGLN3,EMILIN2,F11R,GRIA3,LEFTY1,MAF,MAFB,MATN2,MGP,MYL9,NR5A1,PCDH9,SOCS1,ZNF518A	24 (3)	2
HOXB4	transcription regulator	0.029	3	Inhibited		-3.9	6.08e-10	0.0316	Ap1,CCND1,CSF2,CXCL8,FOS,HOXB4,IGF1,IL2,JUN,MMP2,Nfat (family)	ABCG1,ACKR3,AGT,ALOX12,ANKRD1,C1QTNF5,C3,CCN2,Ccnjl,CD80,CEACAM1,CEBPA,CFH,CGNL1,Clca3a1/Clca3a2,CMKLR1,COL27A1,COL6A1,CP,CTSC,CTSK,CXCL12,CYTIP,DCN,EGFR,EPAS1,EPHA4,FGL2,FHL1,FLI1,FOXA2,GPER1,HCAR2,HSPB1,IGFBP3,IGFBP5,KIRREL3,KLK8,KRT15,LBP,LTBP2,Ly6a (includes others),MAF,MARK1,MMP13,MMP9,MYLK,NEFH,NOG,NOS3,NR5A1,NRCAM,PLAC8,POSTN,PPFIA2,PTCHD1,RBP1,RFTN1,RGS4,RHOJ,RMND5B,ROR2,SCN9A,SI,SOCS1,SO…	76 (11)	11	KMT2A,RARG			Ap1,JUNB,PGR
carrageenan	chemical drug		2	Inhibited		-3.201	6.3e-10	0.0115	carrageenan,FOS,JAK2,KLKB1,MTOR,NFKBIA,PARP1,PI3K (complex),PRKD1,STAT3	ACKR3,AGT,ANKRD1,BDKRB1,BDKRB2,BNIP3,BOK,C3,Ccnjl,CD5,CEBPA,CEBPD,COL6A1,CP,CTSK,DCN,ECSCR,EGFR,ENPP2,EPAS1,FBLN5,FGL2,FHL2,FLI1,GLI2,GPER1,GPR176,GRB10,HPSE,HSPB1,IGFBP5,IRAK3,KIRREL3,KRT15,LTBP2,Ly6a (includes others),MAF,MAS1,MCAM,MGP,mir-96,MR1,NDRG2,NFATC1,NOS3,PLA2G5,POSTN,PTCHD1,RAB27A,RET,RGS4,SGCB,SLC16A3,SOCS1,SOCS2,SOD3,SPHK1,TGFA,TGFBI,TIMP3,WNT7A	61 (10)	10				FOS,FOSL2,GRIN2B,JUNB,KLKB1,NFKBIA,prostaglandin E2
Insulin	group		2	Inhibited		-2.043	6.49e-10	0.0478	26s Proteasome,Akt,Ap1,BCL2,CAV1,CCND1,CDK2,CEBPA,CEBPB,CHUK,CREB1,CREBBP,CTNNB1,Cyclin E,D-glucose,EDN1,EGFR,EIF2B5,EIF4E,ERBB2,ERK,ESR1,estrogen receptor,F3,FAS,FOXO1,GAB2,GNAQ,Hif1,HIF1A,HRAS,IGF1,IGF1R,IL6,IL6ST,INS,INSR,Insulin,ITGB1,Jnk,JUN,KRAS,MAPK7,MAPK8,MAPK9,MEF2A,Mek,MTOR,NFkB (complex),NFKBIA,NOS3,NPY,NRAS,Nuclear factor 1,P38 MAPK,PI3K (complex),Pkc(s),PPARA,PPARG,PPP2CA,PRKAA1,PRL,…	ACTG2,ADAMTS1,ADAMTS9,ADCY1,ADGRG6,ADGRL3,ADRA1B,ADRA1D,AK4,ALDH6A1,ANK3,APOD,APOLD1,ASPHD2,ASTN1,ATF7IP2,ATL1,ATP6V0E2,BCL11B,BDKRB1,BDKRB2,Bhlhe41,BOK,BRINP3,CACNA1B,CACNA1G,CALML4,Ccnjl,Cd33,CD34,CD5,CEBPA,CEBPD,CGNL1,CGREF1,CHRNB1,CIART,Clca3a1/Clca3a2,COL6A1,COL6A2,CRIP1,CSRP3,CYTIP,DGKQ,DHRS3,DUSP8,ECSCR,EGFR,ENPP1,ENPP2,ENTPD5,EPAS1,EPHA3,F11R,FBLN5,FLI1,FOLR1,GAS7,GDA,GPR176,HAO2,HAP1,HIP…	162 (84)	84	dexamethasone,DIO3,DL-fructose,haloperidol,INHBA,L-glutamine,PAX6,PDGF BB,Tnf receptor	bexarotene,metformin,mir-25,MSI1,telmisartan		ACTB,Ap1,AXL,CAVIN2,CHUK,CREB1,ELK1,EPAS1,ERK,FKBP8,FLT4,FOS,Ggtase I,GRIN2B,GRK2,growth factor receptor,HSD11B2,IGFBP4,inositol triphosphate,Integrin alpha 3 beta 1,JUNB,NFKBIA,NOS3,NR0B1,ODC1,P38 MAPK,Pde,phosphocreatine,PLCG1,RDH5,ROR2,SKI,SMAD7,TGFB1,THRSP,TYRO3,WNT3A,WNT4	AEBP1,FOXA1,Gcg,Ikb,NPR1,PCK1,PGR,PRKAA1,Saa3,SLC2A2,STK11,TMPRSS2-ERG,TRPV1
FCN-159	chemical drug		3	Activated		2.592	6.52e-10	0.0403	Akt,AMPK,BCL2,CDKN1B,CHUK,Creb,CTNNB1,CXCR4,EGFR,EIF4E,ERBB2,ERK,ERK1/2,ESR1,FCN-159,FOS,GATA4,GLI2,HMGA1,IKBKB,IRF3,ITGB3,Jnk,JUN,MAP2K1,MAP2K2,Mapk,MAPK1,MAPK14,Mek,MYOD1,NCOR2,NFE2,NFE2L2,NFkB (complex),NFKB1,NR3C1,PGR,PI3K (complex),PPARG,RAF1,RB1,RUNX2,SHC1,SP1,SRF,STAT1,STK11,TCF7L2,TWIST1,YBX1	ACTG2,ADAMTS9,ADCY1,ADGRG6,ADGRL3,AK4,ALDH3A1,ALOX12,ANGPTL7,ANK3,ASPHD2,ASTN1,BOK,BTC,C1QTNF5,C3,CACNA1G,CALML4,CCN2,Ccnjl,CD5,CDO1,CEACAM1,CEBPA,CGREF1,CHRNB1,Clca3a1/Clca3a2,COL27A1,COL6A1,COL6A2,COL6A3,CRIP1,CTSC,DCN,DHRS3,EGLN3,ENPP1,ENTPD5,EPAS1,EPHA3,F11R,FBLN5,FLI1,GAS7,GDA,GFPT2,GLI2,GMFG,GPER1,GPR176,GSTK1,HAO2,HFE,HIP1R,HOXC6,HPSE,HSPB1,IQGAP2,IRAK3,ITGA8,ITGBL1,KCNJ2,KIRREL3,KRT15,LBP…	134 (51)	49
tamsulosin	chemical drug		2	Activated	biased	5.145	6.55e-10	0.0005	ADRA1B,DRD2,P38 MAPK,SMAD3,tamsulosin	ABCA1,ADRA1D,BNIP3,C3,CCN2,CD55,CD80,CEBPA,CEBPD,COL3A1,COL6A1,COL6A3,CTSK,CXCL12,CYP51A1,GLI1,GLI2,IGFBP3,IGFBP5,KCNJ2,Ly6a (includes others),MMP13,MMP9,Nes,NFATC1,NOS3,NR5A1,POSTN,RAB7B,RBP1,SPHK1,TBX3,TGFA,TIMP3	34 (5)	4				CDH1	FOS,P38 MAPK,SMAD3
haloperidol	chemical drug		2	Inhibited		-2.209	6.56e-10	0.0207	ADRA1B,Akt,AKT1,CASP3,CAT,CREB1,DRD2,ERK,ERK1/2,FOS,FYN,GRIN1,GRIN3A,GSK3B,haloperidol,MAPK1,MAPK3,NFkB (complex),Pka,Pkc(s),PRL	ABCG1,ACKR3,ADAMTS9,ADGRG6,ADRA1D,AGT,AK4,ANKRD1,APOLD1,ATP1B1,BCL11B,BMP3,BNIP3,BOK,Ccnjl,CD5,CD55,CGREF1,CIART,COL6A1,CTSH,CTSK,CXCL12,CYP51A1,DCN,EDIL3,EGLN3,ENPP1,EPHA3,FGL2,FHL2,FOXA2,GDA,GFPT2,GLI1,GLI2,GLYAT,GPR176,GRB10,GRIA3,GSTK1,HPSE,HSPB1,IGFBP5,IRAK3,ITGA8,ITGBL1,KCNJ2,KIRREL3,KRT15,LTBP2,MAFB,MCTP1,MGP,MICOS10-NBL1/NBL1,NDST4,PDE3B,PER2,PKLR,POSTN,PTCHD1,PTPRM,PTPRR,RAB7B,RBP1,RDH10…	82 (21)	20				CREB1,FOS,GRIN1,GRIN2B,Insulin,WNT5A	ERK,GRIN3A,HTR2A
N-acetylglucosamine	chemical - endogenous mammalian		3			1.347	7.49e-10	0.0368	26s Proteasome,Akt,Alp,AMPK,Ap1,BCL2,CBL,CD247,Creb,CREB1,FOXO3,GAB2,GRB2,HMGA1,HRAS,INSR,Insulin,IRS1,ITGB1,JUN,LAT,Mapk,MAPK14,MAPK8,MAPT,Mek,MMP2,N-acetylglucosamine,Nfat (family),NFkB (complex),NFKBIA,OGT,P38 MAPK,PI3K (complex),PIK3CG,PLC gamma,PRL,RELA,SHC1,SREBF1,STAT3,TAZ,TCR,TET2,Tgf beta,YAP1,ZAP70	AK4,ALDH3A1,ALDH6A1,APOD,APOLD1,ATF7IP2,Bhlhe41,BOK,BTC,CA8,CACNA1B,Ccnjl,CD34,CD55,CEBPA,CEBPD,CFH,CGREF1,CHST8,CIART,CLCA2,Clca3a1/Clca3a2,COL27A1,COL3A1,COL6A2,CP,CTSC,CXCL12,CYTIP,DGKQ,ECSCR,EDIL3,EGFR,EPHA3,EPHA4,EPHB6,FBLN5,FGD4,FGL2,FHL1,FLI1,GAS7,GDA,GLI2,GPER1,GPR176,GRIA3,HAP1,HFE,HOXC4,HOXC6,HPSE,ITGBL1,LBP,LIN28B,MATN2,MCTP1,MELTF,MGP,MICOS10-NBL1/NBL1,mir-96,MR1,MYL9,NDRG2,NEFH,NLRP2…	108 (47)	44				SMAD2	LAT
PDGF BB	complex		1		biased	-1.961	7.63e-10	0.0001	PDGF BB	ACKR3,ADRA1D,BDKRB1,BDKRB2,BMP3,C3,CCN2,CDO1,CEBPD,COL3A1,CP,EGFR,ENPP1,FBLN5,FHL1,FHL2,GDA,GFPT2,LBP,MICOS10-NBL1/NBL1,MMP9,POSTN,PRSS35,RBP1,SLC6A4,SPHK1	26 (1)	1	carbon tetrachloride			Ap1,BDKRB2,ELK1,ERK,FOS,GREM1,growth factor receptor,HBEGF,IGFBP4,INHBA,Insulin,JUNB,KLF10,MMP12,NADPH oxidase,ODC1,P38 MAPK,PLCG1,PPARG,prostaglandin E2,RGS2,SMAD2,SMAD3,SRF,TEAD4,VCAN	CREB1,MAFK,Ryr,TAGLN
ISLR	other	-0.886	3			-0.508	7.93e-10	0.0444	Akt,CASP3,Creb,CTNNB1,ERBB2,ERBB3,ERBB4,FADD,IGF1R,IL2,ISLR,JUN,PRKAA1,PRKCA,RAF1,RB1,SHH,SMAD2,SMAD3,SRC,TBK1,TOB1,TP73,YAP1	ABCG1,ACKR3,ADGRL3,ALOX12,ANKRD1,ASTN1,ATP1B1,BDKRB2,BNIP3,CACNA1G,CCN2,Cd33,CD5,CD55,CD80,CEACAM1,CHRNB1,CIART,Clca3a1/Clca3a2,CMKLR1,COL27A1,COL6A1,COL6A2,CRIP1,CTSC,CTSH,CTSK,CXCL12,CYTIP,DCN,DHRS3,EGFR,EGLN3,ENPP1,EPHA3,EPHA4,FGD4,FGL2,FOXA2,FOXD1,GLI1,GLI2,GPER1,GPR176,GRB10,GRIA3,GSTK1,HPSE,IRAK3,KLK8,KRT15,LBP,LFNG,LTBP2,Ly6a (includes others),MAF,MCAM,MICOS10-NBL1/NBL1,MYL9,MYLK,MYOM2,NAP…	97 (24)	24				INHBA,LIMD1,TEAD2,YAP1	FOS,HSPA6,WWC1
GREM1	other	-0.339	2	Inhibited		-2.546	8.26e-10	0.0054	BMP2,Creb,GREM1,NFkB (complex),SMAD3	ABCG1,ACKR3,ADAMTS9,AGT,ASGR1,BTC,C3,CD80,CEBPA,CEBPD,CGREF1,COL3A1,COL6A1,COL6A3,CTSK,CXCL12,CYP51A1,ENPP1,EPAS1,EPHA3,GFPT2,GLI1,GLI2,HSPB1,IGFBP3,IGFBP5,Ly6a (includes others),MCAM,MELTF,MMP13,MYLK,Nes,NFATC1,NOG,NOS3,NR5A1,POSTN,SLC16A3,SOCS1,SOD3,SOX5,SPHK1,SPINT1,TBX3,TGFA,TMOD2,TMOD4,TNN,WNT11,ZBTB16	50 (5)	5	AGT,beta-estradiol,ESR2,PDGF BB,TGFB1	ADAM12,molybdenum disulfide,NEUROG1,PKD1,WNT5A		SMAD3	BMP
NR0B1	ligand-dependent nuclear receptor	-0.12	2			1.46	8.68e-10	0.0208	AR,ESR1,ESR2,HNF4A,NR0B1,NR1H3,NR5A1,NR5A2,PGR	ADAMTS1,ADCY1,ADGRG6,AGT,AK4,ANK3,APOD,ATP1B1,BEND4,C1QTNF5,CALML4,CD34,CD80,CDO1,CEACAM1,CEBPA,COL3A1,COL6A1,COL6A2,CP,CPNE8,CRIP1,CSRP3,CTSC,CTSH,CXCL12,DGKQ,EGFR,ENPP2,EPAS1,EPHA3,FBLN5,FHL1,FOXA2,GAS7,GLI1,GRB10,GRIA3,GRPR,HAO2,HFE,HIP1R,HOXC6,IGFBP3,IGFBP5,KCNJ2,KCNT2,KRT15,LBP,Ly6a (includes others),LYPD1,MARK1,MGP,MMP13,MR1,MYLK,NDRG2,NFATC1,NIPAL1,NLGN1,NOS3,NR5A1,NRCAM,PKLR,PLCL2,POSTN,P…	92 (9)	9	dexamethasone,dihydrotestosterone,Insulin,SLC22A5,SOX2,WNT4	beta-estradiol,decitabine			ESR2,PCK1,PGR,SOX9
MYB	transcription regulator		2	Inhibited		-3.402	8.93e-10	0.0179	Akt,CTSD,ERK,GATA1,GBX2,MYB,NFkB (complex),NFKBIA,STAT5a/b	ABCA1,ABCG1,ACKR3,ADAMTS9,ADGRG6,AGT,ALOX12,ANKRD1,BNIP3,BOK,C3,CCN2,CD34,CD80,CEBPD,CGREF1,COL3A1,CP,CTSK,CXCL12,DCN,ECSCR,EGFR,ENPP1,ENPP2,EPAS1,EPHA4,FHL1,FHL2,GFPT2,GLI1,GLI2,GPR176,GSTK1,HPSE,HSPB1,IGFBP3,IGFBP5,Ly6a (includes others),MAFB,MCAM,MGP,MMP9,MR1,MYLK,NDRG2,NEFH,NFATC1,PDE2A,POSTN,PTPRM,RAB7B,RDH10,RFTN1,RGS4,SLC16A3,SOCS1,SOCS2,SOD3,SOX5,TGFA,TIMP3,TMOD2	63 (9)	9	AGT,beta-estradiol,CD3E,dexamethasone,IL10RA,mifepristone,NCOA2,P38 MAPK	dihydrotestosterone,mir-15,SIAH1		ERK,IL13,IL5,NFKB2,NFKBIA,PAX6,RAG2,SOX2,TWIST1	ADAM12,CDH1,CXCL16,NEDD9
3-amino-N-(carboxycarbonyl)-L-alanine	chemical toxicant		3	Inhibited		-4.129	9.17e-10	0.0403	3-amino-N-(carboxycarbonyl)-L-alanine,Ap1,CCND1,CSF2,CXCL8,FOS,IGF1,IL2,JUN,MAOA,Mitochondrial complex 1,MMP2,Nfat (family)	ABCG1,ACKR3,AGT,ALOX12,ANKRD1,C1QTNF5,C3,CCN2,Ccnjl,CD80,CEACAM1,CEBPA,CEBPD,CFH,CGNL1,Clca3a1/Clca3a2,CMKLR1,COL27A1,COL6A1,CP,CTSC,CTSK,CXCL12,CYTIP,DCN,EGFR,EPAS1,EPHA4,FGL2,FHL1,FOXA2,GPER1,HCAR2,HSPB1,IGFBP3,IGFBP5,KIRREL3,KLK8,KRT15,LBP,LTBP2,Ly6a (includes others),MAF,MARK1,MMP13,MMP9,MYLK,NEFH,NOG,NOS3,NR5A1,NRCAM,PLAC8,POSTN,PPFIA2,PTCHD1,RBP1,RFTN1,RGS4,RHOJ,RMND5B,ROR2,SCN9A,SI,SOCS1,S…	76 (13)	11				Ap1
indirubin	chemical drug		2	Activated	biased	3.474	9.18e-10	0.0086	EGFR,indirubin,NFkB (complex),NFKBIA,RELA	ABCG1,ACKR3,ADAMTS9,AGT,ANKRD1,BNIP3,BOK,BTC,CCN2,CD80,CEBPD,CGREF1,COL3A1,COL6A1,COL6A2,CP,CTSK,CXCL12,DCN,ECSCR,ENPP1,ENPP2,EPAS1,FHL2,GFPT2,GLI2,GPER1,GPR176,HPSE,HSPB1,IGFBP3,IGFBP5,IQGAP2,KRT15,Ly6a (includes others),MATN2,MGP,MMP9,MR1,MYLK,NDRG2,NEFH,NFATC1,POSTN,PTGER4,RBP1,RGS4,SLC16A3,SMOC2,SOCS1,SOD3,SOX5,TGFA,TIMP3,TMOD2,TUBA4A	56 (5)	5					NFKBIA,TRAF
curdlan	chemical - endogenous non-mammalian		2	Inhibited	biased	-3.255	9.41e-10	0.0188	CLEC7A,curdlan,ERK,Jnk,JUN,NFkB (complex),P38 MAPK,PLCG2,RELA,STAT5a/b,SYK	ABCA1,ABCG1,ACKR3,ADAMTS9,ADGRG6,AGT,ALOX12,ANKRD1,BNIP3,C3,CD55,CD80,CEBPA,CEBPD,CGREF1,Clca3a1/Clca3a2,COL3A1,CTSK,CXCL12,EGFR,ENPP1,EPAS1,EPHA4,FGL2,FLI1,FOXA2,GFPT2,GLI1,GLI2,HSPB1,IGFBP3,IGFBP5,IRAK3,LBP,MAFB,MCAM,MMP13,MMP9,MYLK,NEFH,Nes,NFATC1,NOS3,NRCAM,POSTN,PTGER4,RAB7B,RBP1,RFTN1,SLC16A3,SMOC2,SOCS1,SOD3,SOX5,SPHK1,TGFA,TIMP3,TMOD2,TNN	59 (11)	11				ERK,Ige,P38 MAPK,PLCG1	FOS
naproxen	chemical drug		2	Activated		2.324	9.58e-10	0.0193	Akt,aspirin,CHUK,CTNNB1,cyclooxygenase,naproxen,NFkB (complex),PTGS1,PTGS2	ABCA1,ACKR3,ADAMTS9,ADGRL3,AGT,ANKRD1,C3,CACNA1G,CCN2,CEBPA,CEBPD,CGREF1,COL27A1,COL3A1,CP,CTSK,CXCL12,CYP51A1,DCN,EGFR,ENPP1,ENPP2,EPAS1,FBLN5,FGD4,FOXA2,GFPT2,GLI2,GSTK1,HSPB1,IGFBP3,IGFBP5,KRT23,LFNG,MGP,MMP13,MYLK,Nes,NFATC1,NOS3,NRCAM,POSTN,PRSS35,PTGER4,PTPRM,RBP1,RDH10,RSPO3,SEMA6A,SLC16A3,SMOC2,SOCS1,SOD3,SOX5,TGFA,TIMP3,TMOD2,TNN,WNT11,WNT7A	60 (9)	8					CHUK,prostaglandin E2
SMO	G-protein coupled receptor	0.146	2			-1.501	9.87e-10	0.0294	Akt,G protein alphai,GLI1,GLI2,Hdac,HDAC1,HDAC2,HDAC6,HSD11B2,IKBKG,Mapk,NFkB (complex),NFKB1,PPARG,RELA,SMO	ABCA1,ACKR3,ADAMTS9,ADGRL3,AGT,ALDH3A1,ALOX12,ANKRD1,CCN2,CD34,CGREF1,CMKLR1,COL3A1,CP,CST6,DCN,ENPP1,ENPP2,EPHB6,F11R,FAM43A,FHL1,FOXD1,GDA,GFPT2,GLI1,GLI2,GMFG,GPER1,GRIA3,GSTK1,HCAR2,HEPH,HOXC6,HPSE,HSPB1,IGFBP3,IQGAP2,ITGA8,KLK10,LFNG,LIN28B,LRP4,LTBP2,MCAM,MGP,mir-7578,MMP9,MYLK,NDRG2,NEFH,Nes,NFATC1,NOG,NOS3,PCOLCE2,PDE3B,PER2,PIK3R5,PLIN4,PRKCH,PTGER4,PTPRM,RDH10,SCG5,SERTAD4,SFRP2,SLC16A3…	75 (16)	16	GRK2,IHH	cyclopamine,decitabine,STK11		DIO3,ERVW-1,GLI1,HDAC6,HSD11B2,SOX2	FAS
GNAT1	enzyme	1.821	2			-0.18	1e-09	0.0002	CHUK,GNAT1,IKBKB,TWIST1	ABCA1,ACKR3,ADAMTS1,ANKRD1,APOD,CCN2,CEBPD,COL6A1,CP,CTSK,CXCL12,ENPP2,IGFBP5,ITGA8,MGP,MGST3,MMP13,MMP9,NOS3,OLFML3,PDZD2,POSTN,PRKD1,RBP1,SDC3,SMOC2,SOD3,SPHK1,TGFA,TGFBI,Wfdc3	31 (4)	3	ICMT,NRL,RHO			Pde,TWIST1	CHUK,IKBKB
ATF2	transcription regulator	0.041	2	Inhibited	biased	-3.317	1.01e-09	0.0025	ATF2,FOS,Jnk,JUN,P38 MAPK	ABCA1,AGT,ALOX12,ANKRD1,BNIP3,Ccnjl,CD55,CD80,CEBPA,CEBPD,Clca3a1/Clca3a2,COL3A1,COL6A1,CTSK,CXCL12,EGFR,EPAS1,FLI1,FOXA2,GPER1,IGFBP3,IGFBP5,IRAK3,KIRREL3,KRT15,LBP,LTBP2,MMP13,MMP9,MYLK,Nes,NFATC1,NOS3,NRCAM,POSTN,PTCHD1,RAB7B,RBP1,RGS4,SPHK1,TGFBI,TIMP3,TNN,WNT7A	44 (5)	5	AGT,arachidonic acid,ERK,FAS,GADD45G,prostaglandin E2,Ras homolog,SMAD3,STK11,TAB2,TAB3,TGFB1,TNFRSF1B	ATF7,KN 93,miR-141-3p (and other miRNAs w/seed AACACUG),NFKBIA,SK & F 86002		ACTB,FOS,IL13,PCK1,PPARG,PPARGC1A
2,3-diphosphoglycerate	chemical reagent		3		biased	1.963	1.04e-09	0.0399	2,3-diphosphoglycerate,Akt,CYBB,EGFR,EP300,ERK,ERK1/2,G6PD,Jnk,LYN,NADPH oxidase,NFkB (complex),NFKBIA,NOX1,NOX4,NQO1,P38 MAPK,Pka,Pkc(s),RAC1,reactive oxygen species,RELA,SP1,VASP	ABCG1,ACKR3,ADAMTS9,ADGRG6,ALOX12,ANKRD1,BCL11B,BDKRB2,BNIP3,BOK,BTC,CD80,CEBPD,CGREF1,COL6A1,COL6A2,CP,CXCL12,CYP51A1,DCN,ECSCR,EGFR,ENPP1,ENPP2,ENTPD5,EPAS1,FHL2,FLI1,FOXA2,GFPT2,GLI1,GLI2,GPR176,GSTK1,HPSE,HSPB1,IGFBP3,IGFBP5,IQGAP2,IRAK3,KCNJ2,KRT15,Ly6a (includes others),MAFB,MATN2,MCAM,MGP,MMP9,MR1,MYLK,NDRG2,NEFH,Nes,NFATC1,NPTXR,PER2,PKLR,POSTN,PTGER4,PTPRM,RAB7B,RDH10,RGS4,SLC16A3,SLC6A4…	75 (24)	22					NADPH oxidase
MAFK	transcription regulator	-0.154	3	Activated		3.9	1.04e-09	0.0406	Ap1,CCND1,CSF2,CXCL8,FOS,IGF1,IL2,JUN,MAFK,MMP2,Nfat (family),NFE2	ABCG1,ACKR3,AGT,ALOX12,ANKRD1,C1QTNF5,C3,CCN2,Ccnjl,CD80,CEACAM1,CEBPA,CFH,CGNL1,Clca3a1/Clca3a2,CMKLR1,COL27A1,COL6A1,CP,CTSC,CTSK,CXCL12,CYTIP,DCN,EGFR,EPAS1,EPHA4,FGL2,FHL1,FOXA2,GPER1,HCAR2,HSPB1,IGFBP3,IGFBP5,KIRREL3,KLK8,KRT15,LBP,LTBP2,Ly6a (includes others),MAF,MARK1,MMP13,MMP9,MYLK,NEFH,NOG,NOS3,NR5A1,NRCAM,PLAC8,POSTN,PPFIA2,PTCHD1,RBP1,RFTN1,RGS4,RHOJ,RMND5B,ROR2,SCN9A,SI,SLC6A4,SOCS1,…	76 (12)	11	STK11	PDGF BB		ABCC4	Ap1,INS
ETS-ELK1	complex		3			0.229	1.1e-09	0.0212	CDKN2A,CSF2,EGFR,ELF1,ELF3,ELK1,ETS-ELK1,ETS1,ETS2,FN1,FOS,Histone h3,MAPK1,MAPK3,MET,SRF,TGFBR2,ZAP70	ABCG1,ACTG2,ADCY1,AGT,ANKRD1,ATP1B1,BTC,CCN2,Ccnjl,CD34,CD5,CEACAM1,CEBPD,CFH,COL6A2,CTSC,CTSK,DUSP28,EDIL3,EGFR,EGLN3,EPOP,FGL2,FHL1,FLI1,FOXD1,GAS7,GLI1,GLI2,GPER1,HCAR2,HPSE,HSPB1,IGFBP5,IQGAP2,IRAK3,KCNH1,KIRREL3,KRT15,LTBP2,Ly6a (includes others),MATN2,MCAM,MGP,MMP13,MMP9,MYL9,MYLK,Nes,NFATC1,NOS3,PIK3C2B,PTCHD1,PTGER4,RAB27A,RBP1,RET,RGS4,SCN7A,SCN9A,SFRP2,SLC16A3,Slc26a10,SOCS1,SOCS2,SOD3,…	76 (18)	17
ACE	peptidase		2	Inhibited		-3.647	1.19e-09	0.0016	ACE,AGT,BDKRB2	AGT,ALOX12,ANK3,ATP1B1,BDKRB1,BDKRB2,Bhlhe41,BOK,C3,CCN2,CGREF1,COL3A1,COL6A1,COL6A2,COL6A3,COLEC10,CP,CTSK,CXCL12,EGFR,ENPP1,FBLN5,GC,GLI2,HSPB1,IGFBP3,KCNJ2,LTBP2,MAFB,MAS1,MATN2,mir-96,MMP9,Nes,NOVA1,PLXNA4,POSTN,PPP1R3C,SEMA6A,SFRP2,SLC10A6,SOCS1,SOD3,SPINT1,STC2,SVEP1,TGFA	47 (3)	3	24-hydroxycholesterol,bleomycin,dexamethasone,Nr1h,SMARCA4	ACE2,aldehyde,darusentan,DES,dihydrotestosterone,enalapril,gemopatrilat,irbesartan,mifepristone,NPR1,omapatrilat,perindoprilat,Pki,quinalphos,STK11,thiorphan,trigonelline		IL4R,succinic acid	BDKRB2
TPG-1 proteoglycan	chemical reagent		2	Inhibited	biased	-2.887	1.23e-09	0.0061	ERK,Jnk,NFKBIA,P38 MAPK,RELA,TPG-1 proteoglycan	ABCA1,ACKR3,ADGRG6,ANKRD1,BNIP3,BOK,C3,CCN2,CD55,CD80,CEBPA,CEBPD,COL3A1,CP,CXCL12,DCN,ECSCR,EGFR,ENPP2,EPAS1,FHL2,FLI1,GLI2,GPR176,HPSE,IGFBP5,KRT15,Ly6a (includes others),MAFB,MCAM,MGP,MMP9,MR1,MYLK,NDRG2,NEFH,Nes,NFATC1,NOS3,POSTN,PTGER4,RAB7B,RGS4,SMOC2,SOD3,TGFA,TIMP3,TNN	48 (6)	5				ERK,IKBKB,NFKBIA,P38 MAPK
G2535	chemical reagent		2	Activated	biased	3.221	1.24e-09	0.0058	EGFR,G2535,NFkB (complex),NFKBIA	ABCG1,ACKR3,ADAMTS9,AGT,ANKRD1,BNIP3,BOK,BTC,CCN2,CD80,CEBPD,CGREF1,COL3A1,COL6A1,COL6A2,CP,CTSK,CXCL12,DCN,ECSCR,EGFR,ENPP1,ENPP2,EPAS1,FHL2,GFPT2,GPER1,GPR176,HPSE,HSPB1,IGFBP3,IGFBP5,IQGAP2,Ly6a (includes others),MATN2,MGP,MMP9,MR1,MYLK,NDRG2,POSTN,RBP1,RGS4,SLC16A3,SOCS1,SOD3,SOX5,TGFA,TIMP3,TMOD2,TUBA4A	51 (4)	4				mir-146
Ap1	complex		2	Inhibited		-4.041	1.24e-09	0.0413	Ap1,CCND1,CSF2,CXCL8,FOS,IGF1,IL2,JUN,MMP2,Nfat (family)	ABCG1,ACKR3,AGT,ALOX12,ANKRD1,C1QTNF5,C3,CCN2,Ccnjl,CD80,CEACAM1,CEBPA,CFH,CGNL1,Clca3a1/Clca3a2,CMKLR1,COL27A1,COL6A1,CP,CTSC,CTSK,CXCL12,CYTIP,DCN,EGFR,EPAS1,EPHA4,FGL2,FHL1,FOXA2,GPER1,HCAR2,HSPB1,IGFBP3,IGFBP5,KIRREL3,KLK8,KRT15,LBP,LTBP2,Ly6a (includes others),MAF,MARK1,MMP13,MMP9,MYLK,NEFH,NOG,NOS3,NR5A1,NRCAM,PLAC8,POSTN,PPFIA2,PTCHD1,RBP1,RFTN1,RGS4,RHOJ,RMND5B,ROR2,SCN9A,SI,SOCS1,SOCS2,S…	75 (10)	10	1,2-dihydroxy-epoxy-1,2,3,4-tetrahydro-5-methylchrysene,3-amino-N-(carboxycarbonyl)-L-alanine,acetaldehyde,AGT,AXL,beta-estradiol,BMP2,CAMK4,CD3E,dichlorovinylcysteine,ECSIT,ELK1,ERK,HOXB4,IKBKB,Insulin,LIMD1,lysophosphatidic acid,mifepristone,mir-146,NACA,NCOA1,NPHS1,P38 MAPK,PBK,PDGF BB,PKD1,SMAD3,TAB3,Tnf receptor,TNFRSF11A,TNFRSF14,TNFRSF1B	1'-acetoxychavicol acetate,CDH1,dexamethasone,ESR2,FOSL2,HBEGF,hemicholinium 3,JUNB,kaempferol,KN 93,leflunomide,MAFK,MARVELD3,miR-146a-5p (and other miRNAs w/seed GAGAACU),N,N-dimethylsphingosine,NKX2-1,Nr1h,onapristone,PPARG,RARG,Retinoic acid-RAR-RXR,SK & F 86002,TRIM45,vesnarinone,Z-IETD-FMK		IL5,MMP12,NOS3
acteoside	chemical - endogenous non-mammalian		2	Activated		3.515	1.29e-09	0.0172	ACHE,acteoside,JUN,MAPK8,NFKBIA,RELA,SMAD2,SMAD3,STAT3	ABCA1,ACKR3,AGT,ALOX12,ANKRD1,APOD,BNIP3,BOK,CD80,CEBPA,CEBPD,Clca3a1/Clca3a2,COL3A1,COL6A1,COL6A3,CP,CTSK,CXCL12,CYP51A1,DCN,ECSCR,EGFR,ENPP2,EPAS1,FGL2,FHL2,FOXA2,GLI1,GLI2,GPR176,GRB10,HPSE,IGFBP3,IGFBP5,IRAK3,LBP,MAF,MGP,mir-96,MMP9,MR1,NDRG2,NEFH,NFATC1,NOS3,NR5A1,NRCAM,PTGER4,RAB27A,RET,SLC5A7,SMOC2,SOCS1,SOCS2,SOD3,SPHK1,TBX3,TGFA,TIMP3	59 (9)	9				SMAD7	ERK,FOS,NFKBIA,P38 MAPK,SMAD2,SMAD3
di-2-pyridylketone 4-cyclohexyl-4-methyl-3-thiosemicarbazone	chemical drug		2			1.206	1.29e-09	0.0003	di-2-pyridylketone 4-cyclohexyl-4-methyl-3-thiosemicarbazone,GLI1,IGF1R,MET	ABCG1,ALDH3A1,Cd33,CEBPA,COL3A1,CST6,EGFR,EPHB6,FAM43A,FGL2,FHL1,FOXA2,GDA,GLI1,GLI2,GMFG,GRB10,GRIA3,HEPH,HOXC6,HPSE,HSPB1,IGFBP3,IGFBP5,IQGAP2,KLK10,KRT15,LFNG,MMP13,MMP9,NDRG2,NOG,NOS3,PCOLCE2,SCARA5,SCG5,SERTAD4,SMOC2,SOCS1,SOCS2,SOX5,TBX3,TGFA,TGFBI	44 (4)	4
AXL	kinase	-0.37	2	Inhibited		-2.086	1.48e-09	0.0346	Akt,AKT1,Ap1,AXL,CHUK,EGFR,JUN,JUNB,MAPK1,MMP2,NFkB (complex),NFKBIA,P38 MAPK,RAC1,STAT3,TLR3,TP73,YAP1	ABCG1,ACKR3,ADAMTS9,ALOX12,ANKRD1,ATP1B1,BDKRB2,BNIP3,BOK,BTC,CGREF1,Clca3a1/Clca3a2,COL6A1,COL6A2,CP,CSRP3,CXCL12,CYTIP,DCN,DHRS3,ECSCR,EGFR,EGLN3,ENPP1,FGL2,FHL2,FOXA2,GFPT2,GLI2,GPER1,GPR176,GRB10,GSTK1,HPSE,HSPB1,IGFBP3,IQGAP2,IRAK3,KRT15,LBP,LIX1,Ly6a (includes others),MAF,MATN2,MCAM,MGP,MICOS10-NBL1/NBL1,mir-96,MMP9,MR1,MYL9,MYLK,NAP1L3,NDRG2,Nes,NOG,NR5A1,NRCAM,PDE3B,POSTN,PPL,PPP1R3B,PTPR…	83 (18)	18	bexarotene,EPAS1,HBEGF,Insulin,PCYT1A,prostaglandin E2,TGFB1,TYRO3,YAP/TAZ	ERK,gilteritinib,PKD1,Q702,STK11,TINCR		Ap1,CHUK,JUNB,P38 MAPK,YAP1	CDH1,IL13
IL-17f dimer	complex		3	Inhibited	biased	-4.5	1.5e-09	0.0321	ERK,ERK1/2,GSK3B,IL-17f dimer,IL17F,IL17R,IL17RA,JAK1/2,JAK2,Jnk,MAP2K1/2,NFkB (complex),NFKBIA,P38 MAPK,PI3K (complex),RAS,RELA,TRAF3IP2,TRAF6	ABCG1,ACKR3,ADAMTS9,ADGRG6,AGT,ANKRD1,BCL11B,BNIP3,BOK,CCN2,CD55,CD80,CEBPD,CGREF1,CP,CXCL12,DCN,ECSCR,EGFR,ENPP1,ENPP2,EPAS1,FBLN5,FHL2,FLI1,GDA,GFPT2,GLI1,GLI2,GPR176,HPSE,IGFBP3,IGFBP5,KRT15,Ly6a (includes others),MAFB,MCAM,MGP,MMP13,MR1,MYLK,NDRG2,NEFH,Nes,NFATC1,NOS3,NPTXR,PDE2A,PLA2G5,PLAC8,POSTN,PTGER4,RAB7B,RGS4,SLC16A3,SLC17A7,SMOC2,SOCS1,SOD3,SOX5,TGFA,TIMP3,TMOD2,TNN	64 (19)	18				IL13
pipothiazine	chemical drug		3			0.556	1.51e-09	0.014	ADORA2A,Akt,Creb,CREB1,DRD1,DRD2,DUSP1,EGFR,ERK,ERK1/2,G protein alphai,GNAS,HTR1A,HTR2A,JAK2,L-type Calcium Channel,Mapk,MAPK1,MAPK3,PI3K (complex),pipothiazine,Pka,PRKCE,PRL,PTH,PTK2,RAF1,SLC6A3,STAT5B,voltage-gated calcium channel	ADAMTS1,ADAMTS9,ADCY1,ADGRG6,AK4,ANK3,APOLD1,ATP1B1,BNIP3,BOK,BTC,CCN2,Ccnjl,CD34,CD55,CDO1,CGNL1,CGREF1,CIART,CMKLR1,COL6A1,COL6A2,CSRP3,CXCL12,CYP51A1,DCN,DHRS3,EDIL3,EGFR,EGLN3,ENPP1,ENPP2,EPHA3,FBLN5,FGL2,FHL2,FLI1,FOXA2,GDA,GPER1,GRIA3,GSTK1,HAO2,IGFBP3,IQGAP2,IRAK3,ITGBL1,KCNJ2,KRT15,LMAN1L,Ly6a (includes others),MAFB,MATN2,MCAM,MCTP1,MGP,MICOS10-NBL1/NBL1,NDRG2,NIPAL1,PCOLCE2,PDE3B,PER2,PK…	81 (30)	27					HTR2A
cyclopamine	chemical reagent		3			1.128	1.51e-09	0.0173	26s Proteasome,ACHE,Akt,AMPK,BCL2,CAV1,CCND1,CEBPB,corticosterone,cyclopamine,EGFR,ERK,ESR1,ESR2,estrogen receptor,EZH2,FLCN,FOXC1,FOXO1,FYN,GATA1,GLI1,glucocorticoid,Hedgehog,HIF1A,HNF4A,HRAS,HSD11B2,IHH,INSR,Insulin,IRF3,JUN,KAT6A,LATS1,LEF1,MAP3K8,MED1,MKNK1,MLXIPL,MTOR,MYOCD,NAMPT,Nfat (family),NFAT5,NFkB (complex),NFKB1,NFKB2,NFKBIA,NR3C1,NR3C2,PGR,PI3K (complex),PNPLA2,POU5F1,PPP2CA,PRKAA1,…	ABCG1,ACKR3,ADAMTS9,ADCY1,ADGRG6,AK4,ALDH3A1,ALDH6A1,ALOX12,ANK3,ANKRD1,ASPHD2,ASTN1,ATF7IP2,ATL1,BCL11B,BDKRB1,Bhlhe41,BOK,BTC,C1QTNF5,C3orf70,CA8,CACNA1B,CALML4,CCN2,CCNJ,CD34,CD5,CFH,CLCA2,Clca3a1/Clca3a2,COL3A1,CSMD3,CST6,DGKQ,DHRS3,DPEP1,ECSCR,EGLN3,EPAS1,EPHA3,EPHB6,F11R,FAM43A,FBLN5,FHL1,FOLR1,FOXA2,FOXD1,GC,GDA,GLI1,GLI2,GMFG,GPER1,GRIA3,GRPR,GSTK1,HAO2,HAP1,HEPH,HFE,HIP1R,HOXC4,HOXC5,HOX…	154 (71)	71				FAS,PRKAA1,SOX9	ERVW-1,Gli,GLI1,HSD11B2,IHH,NKX2-1,SMO,SOX2
K-252	chemical drug		2			0.873	1.55e-09	0.0303	Akt,AKT1,BCL2,CREB1,EGFR,ERK,Hdac,IGF1R,K-252,Mapk,MAPK1,MAPK10,MAPK14,MAPK3,MET,NFkB (complex),NFKBIA,Pka,Pkc(s)	ADAMTS1,ADAMTS9,ADGRG6,ADGRL3,AGT,AK4,ANKRD1,APOLD1,ATP1B1,BCL11B,BOK,BTC,Ccnjl,Cd33,CD5,CD55,CIART,COL6A1,COL6A2,CP,CTSH,DCN,ECSCR,EDIL3,EGLN3,ENPP1,ENPP2,FGL2,FHL2,FOXA2,FOXD1,GDA,GFPT2,GLI1,GLI2,GPER1,GPR176,GRB10,GRIA3,GSTK1,HPSE,IGFBP5,IQGAP2,ITGA8,ITGBL1,KCNJ2,LIN28B,LRP4,Ly6a (includes others),MAFB,MATN2,MCTP1,MGP,MR1,NDRG2,NOS3,PDE3B,PER2,PIK3R5,PKLR,PTPRM,PTPRR,RAB7B,RBP1,RDH10,RET,RGS4,…	84 (19)	19					CREB1,ERK,Hdac,ITGB5,NFKBIA
AEBP1	peptidase	-0.271	2	Inhibited		-3.709	1.66e-09	0.013	AEBP1,ERK1/2,Mapk,NFkB (complex),NFKBIA,RELA,SMAD3	ABCA1,ABCG1,ACKR3,ADAMTS9,AGT,ANKRD1,BNIP3,BOK,CEBPA,CEBPD,CGREF1,COL3A1,COL6A1,COL6A3,CP,CXCL12,CYP51A1,DCN,ECSCR,ENPP1,ENPP2,EPAS1,FHL2,GFPT2,GLI1,GLI2,GPR176,HPSE,HSPB1,IGFBP3,KRT15,MGP,MR1,MYLK,NDRG2,NEFH,NFATC1,NR5A1,PER2,POSTN,PTGER4,RBP1,RGS4,SLC16A3,SMOC2,SOCS1,SOD3,SOX5,SPHK1,TBX3,TGFA,TIMP3,TMOD2	53 (7)	7	AGT,CHUK,IKBKB	ADAM12,beta-estradiol,dexamethasone,Insulin,MED28,VCAN		SMAD3	PPARG
telmisartan	chemical drug		2	Activated		3.487	1.81e-09	0.0385	AGT,Agtr1b,Akt,AMPK,CASP3,ERK1/2,JUN,NADPH oxidase,P38 MAPK,Pka,PPARA,PPARG,telmisartan	ABCG1,AGT,ALOX12,ANK3,ATP1B1,BDKRB2,Bhlhe41,BNIP3,BOK,C3,CCN2,CD55,CD80,CEACAM1,CEBPD,CGREF1,Clca3a1/Clca3a2,COL6A1,COL6A2,COL6A3,COLEC10,CTSK,CYP51A1,ENPP1,F11R,FBLN5,GC,GLI1,HCAR2,HSPB1,IGFBP5,IRAK3,KCNJ2,KHK,KRT15,KRT23,LBP,LTBP2,MAFB,MAS1,MATN2,MCAM,MGST3,mir-96,MMP13,MMP9,Nes,NOS3,NOVA1,NRCAM,PDE3B,PKLR,PLA2G5,PLIN4,PLXNA4,POSTN,PPP1R3C,PTPRM,RAB7B,RBP1,RDH10,SEMA6A,SFRP2,SLC10A6,SOCS1,SOCS2…	74 (13)	13				ACE2,NOS3,NPHS1,PPARG	advanced glycation end-products,AGT,Insulin,malondialdehyde,NADPH oxidase,P38 MAPK,TGFB1
vitamin K	chemical - endogenous mammalian		3			-1.565	1.81e-09	0.05	aflatoxin B1,Ap1,CD36,CYP3A4,diclofenac,docetaxel,FOXA2,HNF4A,monocrotaline,NFkB (complex),Nr1h,NR1H4,NR1I2,P38 MAPK,SREBF1,STAT3,vitamin K	ABCA1,ABCG1,ACKR3,ADAMTS9,AGT,ANKRD1,APOD,ASTN1,ATP1B1,BDKRB1,Bhlhe41,BOK,BTC,C3,CALML4,CD55,CEACAM1,CEBPA,CGREF1,CMKLR1,COL6A1,CP,CRIP1,CTSC,CTSK,CYP51A1,DCN,DGKQ,EGFR,EGLN3,ENPP1,ENPP2,ENTPD5,FBLN5,FGL2,GFPT2,GLI1,GRB10,GRIA3,HAO2,HFE,HSPB1,IGFBP3,IGFBP5,LEFTY1,Ly6a (includes others),MAF,MAFB,MGP,mir-96,MYLK,NDRG2,Nes,NFATC1,NIPAL1,NOG,NOS3,NRCAM,POSTN,PPL,RAB27A,RAB7B,RET,SEMA3B,SGCB,SLC10A6,S…	80 (17)	15				Nr1h
4-((4-(3,4-dichlorophenyl)-1,2,5-thiadiazol-3-yl)oxy)butan-1-ol	chemical reagent		3			-1.823	1.82e-09	0.0495	4-((4-(3,4-dichlorophenyl)-1,2,5-thiadiazol-3-yl)oxy)butan-1-ol,AMPK,CLOCK,DNAJC5,EIF4E,ERK,ERK1/2,GAB2,GRB2,GRIN1,GRIN2B,GSK3B,HRAS,ITK,LAT,LCK,MADD,Mapk,MAPK1,MAPK3,MAPK8,MYH10,Nfat (family),NFATC3,NFkB (complex),P38 MAPK,PI3K (complex),PLC gamma,PLCG2,PRKCG,RAC1,RARA,RGS2,STAT1,TEAD1,YAP1	ACKR3,ADAMTS9,ADGRG6,ANKRD1,APOD,ATP1B1,BNIP3,C3,CD34,CD5,CD55,CD80,CEACAM1,CEBPD,CFH,CGREF1,CP,CRISPLD1,CYTIP,DCN,DHRS3,EGFR,EGLN3,ENPP1,EPAS1,EPHA3,FBLN5,FGL2,FHL1,FHL2,FLI1,FOXA2,GFPT2,GLI1,GLI2,GLYAT,GSTK1,HSPB1,IGFBP3,ITM2A,LIX1,Ly6a (includes others),LYPD1,MAF,MCAM,MGP,MMP13,MORC4,MYL9,NADK2,Nes,NFATC1,NLGN1,NOS3,NR5A1,OSBP2,PDE3B,PER2,PKLR,PLA2G5,POSTN,PPL,PPP1R3B,PSTPIP1,RAB27A,RAB7B,RBP1…	87 (36)	32					GRIN2B
AGT	growth factor	-5.269	1	Inhibited		-3.539	1.88e-09	0.0016	AGT	ALOX12,ANK3,ATP1B1,BDKRB2,Bhlhe41,BOK,C3,CCN2,CGREF1,COL3A1,COL6A1,COL6A2,COL6A3,COLEC10,CP,CTSK,CXCL12,EGFR,ENPP1,FBLN5,GC,GLI2,HSPB1,IGFBP3,KCNJ2,LTBP2,MAFB,MAS1,MATN2,mir-96,MMP9,Nes,NOS3,NOVA1,PLXNA4,POSTN,PPP1R3C,SEMA6A,SFRP2,SLC10A6,SOCS1,SOD3,SPINT1,STC2,SVEP1,TGFA	46 (1)	1	24-hydroxycholesterol,beta-estradiol,CMA1,dexamethasone,dihydrotestosterone,NKX2-1,Notch,Nr1h,SMARCA4	chymostatin,enalapril,INS,mir-33,PRDM16,succinic acid,telmisartan,trigonelline,U73122		ACTB,ADAM12,AEBP1,Ap1,ATF2,ATF7,BDKRB2,BMP1,BMP2,C5AR1,CACNA1C,CACNA2D1,CFI,COX4I1,CREB1,CTHRC1,ELK1,ERK,FGF13,GREM1,GRIN1,IGFBP2,IKBKB,IL13,inositol triphosphate,ITGB5,L-type Calcium Channel,L1CAM,LSS,LTA,MMP12,MYB,NADPH oxidase,NCF2,NFIX,NFKB2,NFKBIA,NOS3,NOX1,P38 MAPK,PI16,PKD1,PPARG,prostaglandin E2,Ras homolog,RGS2,ROCK1,Saa3,SCUBE3,SFRP2,SMAD2,SMAD3,SMAD7,SULF1,TGFB1,TGFBR2,TNFRSF1B	CYP2J2,DLL4,HBEGF,IGFBP4,JAG1,KLKB1,miR-141-3p (and other miRNAs w/seed AACACUG),NPHS1,WIF1
dexamethasone	chemical drug		1	Inhibited		-3.578	1.9e-09	0.0386	dexamethasone	ACKR3,ACTG2,ADAMTS1,AGT,AKAP6,ANGPTL7,ANKRD1,APOD,ATF7IP2,ATP1B1,BDKRB2,BNIP3,C3,Cbr2,CCN2,CD55,CD80,CEACAM1,CEBPA,CEBPD,Clca3a1/Clca3a2,CMKLR1,COL27A1,COL6A1,COL6A2,CP,CRIP1,CTSC,CTSK,DCN,EGFR,EGLN3,EMILIN2,ENPP1,EPAS1,FGD4,FGL2,FOXD1,GLI1,GNGT2,GPER1,IGFBP5,IRAK3,ITGBL1,LAMA2,LEFTY1,LTBP2,Ly6a (includes others),MAF,MELTF,MGP,MMP13,MMP9,PCDH9,PER2,POSTN,PPL,RET,RGS4,SAMSN1,SCARA5,SDSL,SEMA6A,SH3…	80 (1)	1		mifepristone		ACE,ADAM12,AGT,ALOX15B,ATP2B4,BDKRB2,C3AR1,C5AR1,CAVIN2,CD38,CDH1,chondroitin sulfate,CREB1,CYP2J2,CYP4A11,EDA,EPAS1,ESR2,FOS,FOSL2,FSTL3,FZD4,GSTM1,Hdac,HSD11B2,IGFBP2,IGFBP4,IHH,Insulin,ITGB5,JAG1,JUNB,LAMA3,LRP8,MFGE8,MSMB,MYB,NCOA2,NFKBIA,NKX2-1,NOS3,NPHS1,NPR1,NR0B1,NR1I3,PCK1,PPARG,PPARGC1A,PRKAA2,RGS2,Saa3,SAT1,SLC2A2,SMAD3,SRF,TAGLN,TEAD4,TGFB1,TGFBR2,THRSP,WNT5A,ZFP36L2,ZNF254,ZNF91	AEBP1,Ap1,beta-estradiol,BMP2,CD3E,CHUK,CST5,CTF1,CX3CL1,DLG1,DLL1,ELK1,ERK,FKBP4,FOXQ1,Gcg,GLI1,HBEGF,HSPH1,ICOSLG/LOC102723996,IL13,IL17F,IL31RA,IL4R,IL5,INHBA,INS,KLK1,LAT,LGALS1,LPAR1,LTA,MMP12,MS4A3,NADPH oxidase,NFKB2,NRL,ODC1,P38 MAPK,PGR,prostaglandin E2,PTAFR,RBP7,RDH5,SERPING1,SOX9,SSRP1,TAF4,TRPV1,VCAN,WNT4,ZIC2
TNFRSF1B	transmembrane receptor	-0.503	2	Inhibited		-2.294	2.07e-09	0.0377	AKT1,Ap1,IFNG,Jnk,JUN,MAPK1,MAPK3,MAPK8,NFkB (complex),NFKB1,NFKB2,P38 MAPK,RELA,TNF,TNFRSF1B	ABCG1,ADAMTS9,ADGRG6,ALOX12,ANK3,ANKRD1,APOD,ASGR1,BDKRB1,BDKRB2,BNIP3,CA8,CD34,CD5,CDO1,CEACAM1,CGREF1,CHST8,Clca3a1/Clca3a2,COL27A1,CP,CTSC,CTSH,CXCL12,CYTIP,DCN,DHRS3,EDIL3,ENPP1,ENTPD5,EPAS1,FGL2,FLI1,FOXA2,GFPT2,GLI1,GLI2,GPER1,GPR176,HCAR2,HSPB1,IGFBP5,KCNJ2,KRT23,LBP,LFNG,LIX1,LTBP2,Ly6a (includes others),MAF,MCAM,mir-7578,mir-96,MMP13,MMP9,NEFH,Nes,NOG,NR5A1,NRCAM,NSG1,P3H2,PDE2A,PDZD2,PE…	92 (15)	15	AGT,arachidonic acid,beta-estradiol,CHUK,Ige,IKBKB,IL13,IL17F,MLN120B,NFKBIA			Ap1,ATF2,FAS,FOXP3,NFKB2,P38 MAPK,TNFRSF11A	ITGB5,LTA
PLCG1	enzyme	0.097	2			-0.391	2.16e-09	0.0147	EGR1,ELK1,ERK,ERK1/2,JUN,Mapk,NFkB (complex),NFKB1,NFKBIA,Pkc(s),PLCG1,PRKCA,PRKCZ,PRKD1,RAS,RELA	ABCG1,ADAMTS9,ADGRG6,AGT,ALOX12,ANKRD1,BCL11B,BOK,C3,CCN2,CD5,CD55,CEBPA,CGREF1,Clca3a1/Clca3a2,CP,CTSK,DCN,ECSCR,ENPP1,ENPP2,FHL2,FOXA2,GFPT2,GLI1,GLI2,GPER1,GPR176,HPSE,HSPB1,IRAK3,KCNJ2,LBP,Ly6a (includes others),MAFB,MCAM,MGP,mir-7578,MR1,MYLK,NDRG2,NEFH,NFATC1,NOS3,NRCAM,PER2,POSTN,PTGER4,RAB7B,RBP1,RGS4,SLC16A3,SLC6A4,SMOC2,SOX5,SPHK1,TGFA,TIMP3,TMOD2	59 (16)	15	9,10-dimethyl-1,2-benzanthracene,beta-estradiol,CD3E,CDH1,curdlan,FAS,GRAP2,INS,Insulin,LAT,PDGF BB,TGFB1	BAPTA-AM		ERK,FOS	ELK1,NFKBIA
RPS6KA4	kinase	-0.228	2			-1.291	2.17e-09	0.0096	Creb,CREB1,FOS,Histone h3,Jnk,JUN,NFkB (complex),RPS6KA4	ABCG1,ACKR3,ADAMTS9,AGT,AK4,ALOX12,ANKRD1,APOLD1,BNIP3,C3,Ccnjl,CEBPD,CGREF1,CIART,Clca3a1/Clca3a2,COL3A1,COL6A1,CYP51A1,EDIL3,EGFR,ENPP1,EPHA3,FGL2,FLI1,FOXA2,GDA,GFPT2,GPER1,GRIA3,HSPB1,IGFBP3,ITGBL1,KIRREL3,LBP,LTBP2,MCAM,MCTP1,MYLK,Nes,NOS3,NRCAM,PDE3B,POSTN,PTCHD1,PTPRR,RET,RGS4,SLC16A3,SLC17A6,SOCS1,SOCS2,SOD3,SOX5,STAC2,TGFBI,TIMP3,TMOD2,TMOD4,TNN,WNT7A	60 (8)	7				CREB1,FOS,JUNB
DSCAM	other	0.406	3	Inhibited		-2.74	2.18e-09	0.0213	Akt,APP,AR,ATF7,CCND1,Creb,CTNNB1,DDIT3,DSCAM,E2F1,EGFR,EGR1,EIF4E,ESR1,ETV1,ETV4,FOS,FOXO1,glucocorticoid,HIF1A,HNF4A,IL12 (complex),INSR,IRF3,IRF7,Jnk,JUN,MAPK8,MAPT,MTOR,MYC,Nfat (family),NFATC2,NFkB (complex),NR3C1,NR5A1,Pak,PLA2G4A,PPARG,PTGS2,RB1,RELA,RICTOR,RXRA,SHC1,SIRT1,SP1,SPIB,STAT3,Stat3-Stat3,STAT6,TFCP2,TNF,TP53,TWIST1,YAP1	ABCA1,ADAMTS1,ADAMTS9,ADCY1,ADGRL3,AK4,ALDH6A1,ALOX12,ANGPTL7,APOD,ASGR1,ATF7IP2,ATP6V0E2,BDKRB1,BDKRB2,BEND4,BOK,BTC,C1QTNF5,CACNA1G,CCN2,Ccnjl,CD80,CEBPA,CFH,CGREF1,CHRNB1,CLCA2,Clca3a1/Clca3a2,Col17a1,COL27A1,COL3A1,CPNE8,CSMD3,CSRP3,CST6,CTSC,CXCL12,CYTIP,DGKQ,DPEP1,DUSP8,EGLN3,ENPP1,EPHA3,F11R,FBLN5,FHL2,FLI1,GAS7,GC,GDA,GFPT2,Gm6377,GPER1,GRB10,GRIA3,GRK4,HAO2,HFE,HIP1R,HOXC4,HOXC6,HPSE,IQG…	154 (56)	55	beta-estradiol,FOXA1,PGR			EFNB3,GSN,L1CAM,ROR2	GADD45G
cardamomin	chemical - endogenous non-mammalian		2	Activated	biased	3.677	2.2e-09	0.0206	Akt,cardamomin,NFkB (complex),NFKBIA,P38 MAPK,RELA	ABCA1,ABCG1,ACKR3,ADAMTS9,AGT,ANKRD1,BNIP3,BOK,CCN2,CD55,CD80,CEBPA,CEBPD,CGREF1,COL3A1,CP,CTSK,CXCL12,DCN,ECSCR,EGFR,ENPP1,ENPP2,EPAS1,FHL2,GFPT2,GLI1,GLI2,GPR176,GSTK1,HPSE,HSPB1,IGFBP5,KRT15,Ly6a (includes others),MCAM,MGP,MMP9,MR1,MYLK,NDRG2,NEFH,Nes,NFATC1,NOS3,POSTN,PTGER4,PTPRM,RAB7B,RDH10,RGS4,SLC16A3,SMOC2,SOCS1,SOD3,SOX5,TIMP3,TMOD2	58 (6)	5					NFKBIA,P38 MAPK
UBA3	enzyme	0.28	2	Activated		2.83	2.21e-09	0.0468	AR,CDKN1B,ESR1,ESR2,Jnk,NFkB (complex),NFKB1,PGR,UBA3	ABCA1,ADAMTS1,ADAMTS9,ADCY1,ADGRG6,AGT,AK4,ANK3,ANKRD1,ATP1B1,BEND4,C1QTNF5,C3,CALML4,CCN2,CD34,CD80,CDO1,CEBPA,CGREF1,COL6A1,COL6A2,CP,CPNE8,CSRP3,CTSC,CTSH,CXCL12,EGFR,ENPP1,ENPP2,EPAS1,EPHA3,FBLN5,FHL1,FLI1,GAS7,GFPT2,GRB10,GRIA3,GRPR,HFE,HIP1R,HOXC6,HSPB1,IGFBP3,IGFBP5,KCNJ2,KCNT2,KRT15,LBP,Ly6a (includes others),LYPD1,MARK1,MGP,mir-7578,MR1,NDRG2,NLGN1,NOS3,NR5A1,NRCAM,PLCL2,POSTN,PPP1R3C,PR…	91 (9)	8					ESR2,PGR
phosphocreatine	chemical - endogenous mammalian		3			-0.884	2.24e-09	0.0367	26s Proteasome,Akt,AMPK,CAV1,CREB1,CTNNB1,EEF2K,EP300,ERK,FOXO1,HIF1A,HNF4A,HRAS,INSR,Insulin,ITGB1,Jnk,K ATP Channel,MAP2K3,MAPK14,MAPK8,MAPT,MED1,MKNK1,MLXIPL,MTOR,NAMPT,NOS2,NOS3,NR3C1,P38 MAPK,PGR,phosphocreatine,PI3K (complex),PPARGC1A,PRKAA,PRKAA1,PRKAA2,PTGS2,RAF1,RAP1B,RB1,RPTOR,SIRT1,SREBF1,TP53,TSC2,YAP1	ACKR3,ADGRG6,ADGRL3,AK4,ALDH6A1,ANGPTL7,APOLD1,ASTN1,ATF7IP2,BDKRB2,Bhlhe41,BOK,CACNA1B,CACNA1G,CALML4,CCN2,CCNJ,Ccnjl,CD55,CEACAM1,CFH,CHRNB1,CIART,CLCA2,COL6A1,COL6A3,CSMD3,CST6,CTSC,CTSH,CTSK,CXCL12,CYTIP,DCN,DGKQ,DHRS3,DPEP1,EMILIN2,ENPP2,FBLN5,FGL2,FLI1,FOLR1,FOXA2,GAS7,GC,GDA,GFPT2,GSTK1,HAO2,HAP1,HCAR2,HFE,HOXC4,HOXC6,HPSE,ITGBL1,KCNJ2,KHK,KRT23,LAMA2,LEFTY1,LFNG,LIN28B,LRRC17,LTBP2,MAFB,M…	128 (48)	45	FABP3,Insulin
CXCL16	cytokine	0.242	2	Inhibited	biased	-3.938	2.25e-09	0.0063	CXCL16,NFkB (complex),NFKBIA,PI3K (complex)	ABCA1,ABCG1,ACKR3,ADAMTS9,AGT,ANKRD1,BNIP3,BOK,CCN2,CD80,CEBPD,CGREF1,COL3A1,CP,CXCL12,DCN,ECSCR,ENPP1,ENPP2,EPAS1,FBLN5,FHL2,FLI1,GFPT2,GLI2,GPR176,HPSE,HSPB1,Ly6a (includes others),MCAM,MGP,MMP9,MR1,MYLK,NDRG2,NFATC1,NOS3,PLA2G5,POSTN,RBP1,RGS4,SLC16A3,SOCS1,SOD3,SOX5,TIMP3,TMOD2	47 (4)	3	beta-estradiol,FOS,Ige,LGALS1	ESR2,IKBKB,MYB,PKD1		CD38,NFKBIA
galactose	chemical - endogenous mammalian		3	Activated		2.064	2.27e-09	0.0046	galactose,Integrin alpha 2 beta 1,Integrin alpha 3 beta 1,ITGB1,MAPK14,MAPK8,NFKBIA,PI3K (complex),Pkc(s)	ACKR3,ANKRD1,APOD,BCL11B,BNIP3,BOK,C3,CD55,CD80,CEBPD,COL27A1,COL3A1,CP,CXCL12,CYP51A1,DCN,ECSCR,EGFR,ENPP2,FBLN5,FHL2,FLI1,GLI2,GPER1,GPR176,HPSE,KCNJ2,Ly6a (includes others),MATN2,MCAM,MGP,MR1,NDRG2,NOS3,OLFML3,PER2,PLA2G5,POSTN,RBP1,RELN,RGS4,SLC6A4,SOD3,SPHK1,TIMP3,TNN	46 (9)	6				Integrin alpha 3 beta 1
TNFRSF11A	transmembrane receptor	-0.12	2	Inhibited	biased	-3.969	2.3e-09	0.0279	Akt,Ap1,ERK,Jnk,MAPK8,NFkB (complex),NFKB1,NFKBIA,P38 MAPK,PRKCB,TNFRSF11A	ABCA1,ABCG1,ACKR3,ADAMTS9,ADGRG6,AGT,ANKRD1,APOD,BNIP3,BOK,CCN2,CD55,CD80,CEBPA,CEBPD,CGREF1,COL3A1,CP,CXCL12,DCN,ECSCR,EGFR,ENPP1,ENPP2,EPAS1,FHL2,FLI1,GFPT2,GLI1,GLI2,GPR176,GSTK1,HPSE,HSPB1,IGFBP3,IGFBP5,Ly6a (includes others),MAFB,MCAM,MGP,mir-7578,MMP9,MR1,MYLK,NDRG2,Nes,NFATC1,NOG,NOS3,POSTN,PTPRM,RAB7B,RDH10,SLC16A3,SOCS1,SOD3,SOX5,TGFA,TIMP3,TMOD2,TNN	61 (11)	10	ESRRA,metronidazole,TGFB1,TNFRSF1B,vancomycin,WNT5A	IL13,tomatidine,ZNF521		Ap1,ERK,NANOG,NFKBIA,P38 MAPK,SOX2	TFAP2A
EDA2R	transmembrane receptor	0.518	2	Inhibited	biased	-3.709	2.32e-09	0.0151	CASP3,EDA2R,Jnk,JUN,MAPK8,MAPK9,NFkB (complex),NFKBIA	ABCA1,ABCG1,ACKR3,ADAMTS9,AGT,ALOX12,ANKRD1,APOD,BNIP3,BOK,CD80,CEBPD,CGREF1,Clca3a1/Clca3a2,COL3A1,CP,CTSK,CXCL12,DCN,ECSCR,EGFR,ENPP1,ENPP2,EPAS1,FGL2,FHL2,FLI1,FOXA2,GFPT2,GPR176,HPSE,HSPB1,IGFBP3,IRAK3,KRT15,LBP,Ly6a (includes others),MGP,MMP9,MR1,MYLK,NDRG2,NFATC1,NOS3,NRCAM,POSTN,SLC16A3,SOCS1,SOX5,SPHK1,TIMP3,TMOD2,TNN	53 (8)	7	decitabine	1810019D21Rik		NFKBIA
GRAP2	other	-0.12	2	Inhibited	biased	-4.341	2.39e-09	0.0158	ERK,GRAP2,JUN,MAPK8,NFkB (complex),P38 MAPK	ABCA1,ABCG1,ACKR3,ADAMTS9,ADGRG6,AGT,ALOX12,ANKRD1,APOD,BNIP3,C3,CD55,CD80,CEBPA,CEBPD,CGREF1,Clca3a1/Clca3a2,COL3A1,CXCL12,EGFR,ENPP1,EPAS1,FOXA2,GFPT2,HSPB1,IGFBP3,IGFBP5,IRAK3,KRT15,LBP,MAFB,MCAM,MMP13,MMP9,MYLK,Nes,NFATC1,NOS3,NRCAM,POSTN,RAB7B,RBP1,RGS4,SLC16A3,SOCS1,SOD3,SOX5,SPHK1,TGFA,TIMP3,TMOD2	51 (6)	5	LAT	PKD1		ERK,P38 MAPK,PLCG1
LAT	other	-1.146	2	Inhibited		-2.869	2.53e-09	0.0475	AMPK,ERK,ERK1/2,GAB2,GRB2,HRAS,ITK,LAT,LCK,Mapk,MAPK1,MAPK3,MAPK8,Nfat (family),NFkB (complex),P38 MAPK,PI3K (complex),PLC gamma,PLCG2,RAC1,YAP1	ACKR3,ADAMTS9,ADGRG6,ANKRD1,APOD,ATP1B1,BNIP3,C3,CCN2,CD34,CD5,CD55,CD80,CEBPD,CFH,CGREF1,CYTIP,DCN,EGFR,EGLN3,ENPP1,EPAS1,FBLN5,FHL1,FHL2,FLI1,GFPT2,GLI2,GSTK1,HSPB1,IGFBP3,IGFBP5,Ly6a (includes others),MAF,MAFB,MCAM,MMP13,MYL9,MYLK,Nes,NFATC1,NOS3,NR5A1,OSBP2,PDE3B,PER2,PKLR,PLA2G5,POSTN,PPL,PPP1R3B,RAB7B,RBP1,RET,RGS4,RHOJ,SCN9A,SFRP2,SLC16A3,SOCS1,SOCS2,SOD3,SOX5,SPARCL1,ST6GAL1,TENM3,TGFA,TI…	70 (21)	20	CD3E,FAS,HSP90AB1,Ige,LGALS1,TGFB1	dexamethasone,LILRB1,mannosylated lipoarabinomannan,N-acetylglucosamine,WNT5A		ERK,FOXP3,GRAP2,IL13,P38 MAPK,PLCG1,YAP1
SFRP2	transmembrane receptor	-7.959	3			0.092	2.55e-09	0.0183	Akt,Alpha catenin,Ap1,APP,ATF7,caspase,CCND1,Creb,CREBBP,CTNNB1,DDIT3,DLG4,EGR1,EIF4E,ERK,ESRRA,ETV4,EZH2,FOS,FOXO1,IKBKB,IL12 (complex),Jnk,JUN,LEF1,Mek,MTOR,NANOG,NFE2L2,NR5A1,P38 MAPK,PLA2G4A,RAF1,RB1,RBL2,RICTOR,ROCK1,RXRA,SFRP2,SP1,STAT3,Stat3-Stat3,STAT6,TCF7L2,TNF,TWIST1,VDR,YAP1	ADGRG6,ANK3,APOLD1,ASGR1,ATF7IP2,ATP1B1,ATP6V0E2,BDKRB1,C3orf70,CACNA1G,CALML4,CCN2,Ccnjl,CD55,CD80,CEBPA,CFH,CHRNB1,Clca3a1/Clca3a2,COL27A1,COL3A1,CTSC,CXCL12,CYP51A1,CYTIP,DCN,DGKQ,DHRS3,DUSP8,ECSCR,EGFR,EGLN3,ENPP1,EPHA3,FGD4,FLI1,FOXA2,GLI1,GLI2,GMFG,GRB10,GRIA3,GRPR,HPSE,IGFBP5,ITGA8,KIRREL3,LAMA2,LBP,LFNG,MAF,MAFB,MARK1,MAS1,mir-96,MMP9,MOBP,Ndufs5,NEFH,Nes,NFATC1,NIPAL1,NLGN1,NOG,NPTXR,NRC…	117 (48)	47	AGT,bleomycin,Hdac,satraplatin,TAF4,WNT3A	ADAM12,beta-estradiol,COX4I1,mifepristone,propylthiouracil,WIF1		ROR2	SOX2
Supt20	other	-0.189	2	Activated	biased	3.317	2.96e-09	0.0046	Map3k7,NFKBIA,P38 MAPK,RELA,Supt20	ABCA1,ACKR3,ANKRD1,BNIP3,BOK,C3,CCN2,CD55,CD80,CEBPA,CEBPD,COL3A1,CP,CTSK,CXCL12,DCN,ECSCR,ENPP2,EPAS1,FGL2,FHL2,GLI2,GPR176,HPSE,IGFBP5,KRT15,Ly6a (includes others),MGP,MMP9,MR1,NDRG2,NEFH,Nes,NFATC1,NOS3,POSTN,PTGER4,RAB7B,RGS4,SMOC2,SOD3,SPHK1,TIMP3,WNT11	44 (5)	4					NFKBIA,P38 MAPK
chlorprothixene	chemical drug		3			0.663	3.19e-09	0.0308	ADORA2A,Akt,AMPK,chlorprothixene,Creb,CREB1,cyclic AMP,DRD1,DRD2,DRD3,DUSP1,EGFR,ERK,ERK1/2,G protein alphai,GNAS,HRH1,HTR2A,HTR2B,HTR2C,HTR6,HTR7,JAK2,L-type Calcium Channel,Mapk,Nfat (family),NOS2,P38 MAPK,PI3K (complex),Pka,PRL,PTH,PTK2,RAF1,RHOA,SLC6A3,STAT5B,voltage-gated calcium channel	ADAMTS1,ADAMTS9,ADCY1,ADGRG6,AGT,AK4,ALDH3A1,ANK3,APOLD1,BOK,BTC,CCN2,Ccnjl,CD34,CDO1,CGNL1,CGREF1,CIART,CMKLR1,COL6A1,COL6A2,CP,CSRP3,CTSC,CXCL12,CYP51A1,DCN,DHRS3,EDIL3,EGFR,ENPP1,ENPP2,EPHA3,FBLN5,FGL2,FHL1,FLI1,FOXA2,GDA,GPER1,GRIA3,HAO2,IGFBP3,IQGAP2,IRAK3,ITGBL1,KCNJ2,KRT15,LMAN1L,Ly6a (includes others),MAFB,MATN2,MCAM,MCTP1,MGP,MICOS10-NBL1/NBL1,NDRG2,Nes,NIPAL1,NR5A1,PCOLCE2,PDE3B,PER2,PL…	82 (38)	30					HTR2A
TWIST	group		2			1.305	3.22e-09	0.028	CDH1,TP53,TWIST,TWIST1,TWIST2	ABCA1,ADAMTS1,AK4,ANKRD1,APOD,BDKRB2,BOK,C3,CCN2,CEBPA,CGREF1,CLCA2,COL3A1,COL6A1,COL6A2,CP,CSMD3,CTSH,CTSK,CXCL12,DCN,DPEP1,EDIL3,EGFR,ENPP2,EPAS1,FBLN5,FHL1,FHL2,GAS7,GC,GDA,GLI1,GLI2,GPR176,HSPB1,IGFBP3,IGFBP5,ITGA8,KCNJ2,KRT15,LRRC17,Ly6a (includes others),MGST3,MMP13,MYL9,NDRG2,NMU,NOS3,NR5A1,OLFML3,PDE2A,PDZD2,PIK3R5,POSTN,PRKD1,PTPRM,SDC3,SEMA6A,SFRP2,SOCS2,SPHK1,STEAP3,TBX3,TGFA,TGFBI,TIM…	71 (5)	5	TGFB1			SERPINH1	CDH1
TAB2	other	-0.008	2	Inhibited		-4.296	3.29e-09	0.0319	AMPK,ATF2,CHUK,ERK,IKBKB,Jnk,JUN,LEF1,Map3k7,Mapk,MAPK8,NFkB (complex),NFKB1,P38 MAPK,TAB2	ABCA1,ABCG1,ACKR3,ADAMTS9,ADGRG6,AGT,ALOX12,APOD,BNIP3,C3,C3orf70,CACNA1G,CD55,CEBPA,CEBPD,CGREF1,Clca3a1/Clca3a2,COL3A1,CP,CXCL12,DCN,ENPP1,ENPP2,EPAS1,FGL2,FLI1,FOXA2,GFPT2,GLI1,GSTK1,HSPB1,IGFBP3,IGFBP5,IRAK3,KRT15,LBP,MAFB,MCAM,MGP,mir-7578,MMP9,MYLK,Nes,NFATC1,PER2,PKLR,RAB7B,RGS4,SLC16A3,SMOC2,SOCS1,SOD3,SOX5,SPHK1,TGFA,TMOD2,TNN,WNT11,ZNF467	59 (15)	15	bacterial lipopolysaccharides			ATF2,CHUK,ERK,Ikb,IKBKB,P38 MAPK
GUCY	group		3			0.483	3.29e-09	0.0362	Ap1,CEBPB,CFTR,Creb,CREB1,CTH,CTNNB1,cyclic GMP,EGFR,ERK,FASN,GAST,GUCY,GUCY1A1,GUCY2D,GUCY2F,Hif1,ITPR1,Jnk,JUN,LIPE,MAPK14,NPR1,NPR3,P38 MAPK,PDE5A,Pka,Pkc(s),PKD2,PPARG,PTK2,RAF1,RB1,RELA,RGS4,SOX15,SP1,STAT3,STAT5a/b,TP53,TWIST1,Wnt	ABCA1,ADGRG6,ADRA1B,AGT,ALOX12,APOLD1,BCL11B,BDKRB2,BOK,BTC,CACNA1G,Ccnjl,CD34,CDO1,CEBPA,CFH,CHRNB1,CIART,CLCA2,Clca3a1/Clca3a2,COL27A1,COL3A1,COL6A1,COL6A2,CP,CSMD3,CTSC,DCN,DHRS3,DPEP1,EDIL3,ENTPD5,EPHA3,EPHA4,F11R,GC,GLI2,GNGT2,GPR176,GRB10,GRIA3,HCAR2,HPSE,IQGAP2,IRAK3,ITGA8,ITGBL1,KCNJ2,LEFTY1,LFNG,LIX1,LRRC17,Ly6a (includes others),MAF,MAFB,MATN2,MCTP1,MGST3,mir-96,MYL9,MYLK,MYOM2,Nat8f5,N…	107 (42)	37	NOS3,NPR1			IL5
IL4R	transmembrane receptor	-0.318	2	Inhibited	biased	-3.679	3.3e-09	0.0225	IL4,IL4R,INPP5D,IRS1,IRS2,JAK1,JAK1/2,JAK2,JAK3,PI3K (complex),STAT1,STAT5A,STAT5B,STAT6	ABCG1,ADCY1,ALOX12,ANKRD1,APOLD1,BCL11B,BNIP3,C3,CCN2,CD5,CD55,CDO1,CEACAM1,CEBPA,CEBPD,Clca3a1/Clca3a2,CRIP1,CSRP3,CTSC,CTSK,DUSP28,EGFR,EGLN3,ENPP2,EPAS1,EPOP,FBLN5,FGL2,FOXA2,GDA,GLI1,GLI2,HAO2,IRAK3,KCNH1,LFNG,LMAN1L,MAF,MAFB,MCAM,mir-96,MMP13,NIPAL1,NOS3,NPTXR,PDE2A,PIK3C2B,PLA2G5,PLAC8,POSTN,PPP1R3C,PSTPIP1,RBP1,SAMSN1,SCARA5,SCN9A,SERPINB8,SLC16A3,SLC17A7,Slc26a10,SLC8A3,SOCS2,SORCS2,SPHK1…	71 (14)	14	ACE,AGN194204,beta-estradiol,bleomycin,CTF1,IL13,IL5,mifepristone,TGFB1	dexamethasone,PPARGC1A		FAS,Ige,IL31RA,LRP8,PPARG
HSP90AB1	enzyme	-0.007	2	Inhibited		-2.546	3.4e-09	0.0146	Akt,ERK,HSP90AB1,LATS1,NADPH oxidase,NOS3,RAC1,SRC,STAT3,TWIST1	ABCG1,ADAMTS1,ADGRG6,ANKRD1,APOD,BTC,C3,CEBPA,CEBPD,COL3A1,COL6A1,DCN,ENPP2,EPAS1,FGL2,GLI1,GLI2,GRB10,GSTK1,ITGA8,MAF,MAFB,MCAM,MGST3,mir-96,MYLK,Nes,NFATC1,NOS3,NRCAM,OLFML3,PDZD2,POSTN,PRKD1,PTPRM,RAB27A,RAB7B,RDH10,RET,SDC3,SLC6A4,SOCS1,SOCS2,SOD3,SOX5,SPHK1,TGFA,TGFBI,TIMP3,Wfdc3	50 (10)	10	beta-estradiol			EPAS1,ERK,LAT,NADPH oxidase,NOS3,TWIST1
GRK2	kinase	0.396	2			1.477	3.5e-09	0.0229	ADRA1B,ADRB,ADRB2,Akt,AKT1,BDKRB2,C3AR1,CAV1,CDC42,CXCR4,DRD2,ERK,ERK1/2,EZR,GRK2,HDAC6,HTR2A,Jnk,KISS1R,MAPK8,MAPT,OPRK1,P38 MAPK,PIK3CG,PTH1R,RAC1,RHO,SMAD3,SMO,SNCA,SRC	ABCG1,ACKR3,ADGRG6,ADRA1D,AGT,ANKRD1,APOD,ATP1B1,BCL11B,BDKRB1,BNIP3,BOK,C3,Cbr2,CCN2,CD55,COL6A1,COL6A3,DCN,DHRS3,EDIL3,ENPP1,EPAS1,EPHB6,FLI1,FOLR1,FOXD1,GAS7,GDA,GLI2,GNAT1,GSTK1,HFE,IGFBP5,KCNJ2,LIN28B,Ly6a (includes others),MAFB,MARK1,MCAM,MGP,MYLK,Nes,NOG,NPTXR,NR5A1,PDC,PDE2A,PLAC8,PTPRM,RAB7B,RBP1,RDH10,RET,RGS4,SLC17A7,SLC6A4,SMOC2,SOX5,SPHK1,TBX3,TGFA,TGFBI,TIMP3,TNN,ZBTB16	66 (31)	30	beta-estradiol,ELK1,Insulin,MARCKSL1			BDKRB2,Gli,HDAC6,SMO	C3AR1,C5AR1,ERK,FOS,HTR2A,inositol triphosphate,PCK1,SMAD3,TRPV1
NRL	transcription regulator	-0.12	3			0.728	3.94e-09	0.0349	Ca2+,CASP3,Creb,ERK1/2,GATA1,GATA2,GATA3,GATA4,GATA6,ITPR1,Jnk,MEF2C,NFATC2,NOS3,NRL,OGT,PNPLA2,TBX5	ABCA1,ACTG2,ALOX12,ANKRD1,BCL11B,BOK,BTC,C3,CALML4,Ccnjl,CD34,CEBPD,CHST8,CLCA2,Col17a1,COL3A1,CST6,CTSK,CYP51A1,EGFR,ENPP1,ENPP2,EPHA3,FGD4,FGL2,FHL1,FLI1,FOXA2,GDA,GNAT1,GNGT2,GSTK1,HAO2,IGFBP3,IGFBP5,KCNJ2,LEFTY1,Ly6a (includes others),MAF,MAFB,MGP,MMP13,MYLK,MYOM2,NEFH,Nes,NFATC1,NOS3,OLFM1,PDZD2,PER2,PGBD5,PLIN4,POSTN,PPL,RBP1,RET,SCN9A,SI,SOCS1,SOCS2,SOD3,TBX3,TMOD4,TNN,UCHL1,ZBTB16,ZNF423	68 (18)	18	PPARGC1A,RS1	dexamethasone		GNAT1,RDH5,RHO
dihydrotestosterone	chemical - endogenous mammalian		1			-0.898	4.09e-09	0.0002	dihydrotestosterone	ABCA1,ABCG1,ACKR3,ADAMTS1,AGT,APOD,CCN2,CEBPA,CMKLR1,COL3A1,COL6A1,DCN,EGFR,FOXA2,GRB10,IGFBP3,IQGAP2,MAF,MARK1,MMP13,MMP9,MYLK,NOS3,PER2,PTGER4,RAB27A,SI,SVIP,TIMP3,WNT7A,ZBTB16	31 (1)	1				ABCC4,AGT,BCOR,CREB1,DDX54,ELK1,FKBP4,FOXP3,FOXQ1,GNMT,HSD11B2,IGFBP2,KLK1,MED16,MSMB,NFKBIA,NOS3,NR0B1,ODC1,PIAS3,SLC3A2,TWIST1,VCAN,WIF1,WNT5A	ACE,CDH1,CYP4A11,ESR2,HOXC9,IGFBP4,MYB,NPVF,PPARG,PRKAA2,SMAD3,TGFBR2,WNT4
FOXQ1	transcription regulator	-0.249	2			-1.606	4.21e-09	0.0001	ALDH1A1,FOXQ1,TWIST1	ADAMTS1,APOD,C3,COL6A1,CXCL12,DCN,GLI1,IGFBP5,ITGA8,MGST3,OLFML3,PDZD2,PRKD1,SDC3,SPHK1,TGFBI,TIMP3,Wfdc3,ZNF423	19 (3)	2	dihydrotestosterone,WNT3A	BCOR,dexamethasone,DIO3,ESR2,GLI1		TWIST1	CDH1
WNT4	cytokine	0.684	2			1.82	4.24e-09	0.0131	Jnk,Map3k7,NFkB (complex),NFKBIA,P38 MAPK,PAX2,RELA,WNT4	ABCA1,ABCG1,ACKR3,ADAMTS9,AGT,ANKRD1,BOK,CD55,CEBPA,CGREF1,CP,CTSK,DCN,ECSCR,ENPP1,ENPP2,EPAS1,FGL2,FHL2,FLI1,GFPT2,GLI2,GPR176,HPSE,HSPB1,IGFBP5,KRT15,Ly6a (includes others),MGP,MR1,MYLK,NDRG2,NEFH,Nes,NOS3,POSTN,PTGER4,RAB7B,RBP1,RGS4,SFRP2,SLC16A3,SMOC2,SOCS1,SOD3,SOX5,SPHK1,TIMP3,TMOD2,TNN,WNT11	51 (8)	7	beta-estradiol,Hdac,Insulin,laquinimod,PGR	dexamethasone,dihydrotestosterone,JAG1,TGFB1,VCAN		FKBP4,NR0B1,P38 MAPK	NFKBIA
TWIST1	transcription regulator	-0.506	1			-1.886	4.42e-09	0.0001	TWIST1	ADAMTS1,APOD,C3,COL6A1,CXCL12,DCN,GLI1,IGFBP5,ITGA8,MGST3,OLFML3,PDZD2,PRKD1,SDC3,SPHK1,TGFBI,TIMP3,Wfdc3	18 (1)	1	ACVR1B,ACVR1C,beta-estradiol,CHUK,dihydrotestosterone,ESR2,FOXQ1,GNAT1,HSP90AB1,IKBKB,MYB,P38 MAPK,prostaglandin E2,WNT3A	Alpha catenin,NFKBIA,SOX2		FAS,FGF10,GLI1,GSN,IGFBP4,ITGB5,PCOLCE,TGFBR2,VCAN,ZYX	CDH1,KCNN4,MFGE8
BV6	chemical reagent		2	Activated	biased	3.938	4.48e-09	0.0103	BV6,NFkB (complex),NFKBIA,P38 MAPK,RIPK1	ABCA1,ABCG1,ACKR3,ADAMTS9,AGT,ANKRD1,BNIP3,BOK,CCN2,CD55,CD80,CEBPA,CEBPD,CGREF1,COL3A1,CP,CTSK,CXCL12,DCN,ECSCR,EGFR,ENPP1,ENPP2,EPAS1,FHL2,GFPT2,GPR176,HPSE,HSPB1,IGFBP5,Ly6a (includes others),MGP,MR1,MYLK,NDRG2,Nes,NFATC1,NOS3,POSTN,RAB7B,RGS4,SLC16A3,SOCS1,SOD3,SOX5,TIMP3,TMOD2	47 (5)	4				SIX1	NFKBIA,P38 MAPK
BRMS1	transcription regulator		2	Activated	biased	3.111	4.61e-09	0.0141	BRMS1,NFkB (complex),NFKB1,NFKBIA,Pka,RELA	ABCG1,ACKR3,ADAMTS9,AGT,ANKRD1,BNIP3,BOK,CD80,CEBPA,CEBPD,CGREF1,COL3A1,CP,CXCL12,CYP51A1,DCN,ECSCR,EGFR,ENPP1,ENPP2,EPAS1,FHL2,FOXA2,GFPT2,GLI2,GPR176,HPSE,HSPB1,KRT15,Ly6a (includes others),MGP,mir-7578,MMP9,MR1,MYLK,NDRG2,NEFH,NFATC1,NOS3,PKLR,PTGER4,RBP1,RGS4,SLC16A3,SMOC2,SOCS1,SOD3,SOX5,TIMP3,TMOD2	50 (6)	5					NFKBIA
ADAM12	peptidase	-0.842	1			1.387	4.74e-09	0.0001	ADAM12	BRINP3,CCN2,COL6A3,COLEC10,DCN,EGFR,IGFBP3,IGFBP5,MGP,SFRP2,SPARCL1,SVEP1,TGFBI	13 (1)	1	AGT,dexamethasone,SMAD3,TGFB1	MYB		JUNB,PPARG	AEBP1,CX3CL1,FBN1,GREM1,SFRP2
bacterial lipopolysaccharides	chemical - other		2	Inhibited	biased	-4.106	4.8e-09	0.0411	bacterial lipopolysaccharides,CD40,ERK,Jnk,Kallikrein,Map3k7,NFkB (complex),NFKBIA,P38 MAPK,SPHK1,TAB2,TLR4	ABCA1,ABCG1,ACKR3,ADAMTS9,ADGRG6,AGT,ANKRD1,BDKRB2,BNIP3,BOK,CCN2,CD55,CD80,CEBPA,CEBPD,CGREF1,COL3A1,CP,CXCL12,DCN,ECSCR,EGFR,ENPP1,ENPP2,EPAS1,FGL2,FHL2,FLI1,GFPT2,GPR176,HPSE,HSPB1,IGFBP5,IRAK3,Ly6a (includes others),MAFB,MCAM,MGP,MMP9,MR1,MYLK,NDRG2,Nes,POSTN,RAB7B,RGS4,SLC16A3,SOCS1,SOD3,SOX5,SPHK1,TGFA,TIMP3,TMOD2,TNN,WNT11,ZBTB16	57 (12)	11				CYP2J2,ERK,NFKBIA,P38 MAPK,TAB2,TAB3
SPATA2	other	-0.094	2	Activated	biased	2.771	4.99e-09	0.0119	ERK,Jnk,MAP2K4,NFKBIA,P38 MAPK,RELA,SPATA2	ABCA1,ACKR3,ADGRG6,ANKRD1,BNIP3,BOK,C3,CCN2,CD55,CD80,CEBPA,CEBPD,COL3A1,CP,CXCL12,DCN,ECSCR,EGFR,ENPP2,EPAS1,FHL2,FLI1,GLI2,GPR176,HPSE,IGFBP5,KRT15,Ly6a (includes others),MAFB,MCAM,MGP,MR1,MYLK,NDRG2,NEFH,Nes,NFATC1,NOS3,POSTN,PTGER4,RAB7B,RGS4,SMOC2,SOD3,TGFA,TIMP3,TNN	47 (7)	6		TGFBR2			ERK,NFKBIA,P38 MAPK
PKD1	ion channel	-0.4	2			-0.697	5.13e-09	0.0423	Akt,AMPK,Ap1,CTNNB1,EGFR,FOXO1,JAK2,Jnk,JUN,MAPK8,PKD1,PKD2,PRKCA,STAT1,STAT3	ABCA1,ALOX12,ANKRD1,APOD,BNIP3,BTC,C3,CACNA1G,CCN2,CD55,CEACAM1,CEBPD,Clca3a1/Clca3a2,COL27A1,COL6A1,COL6A2,CXCL12,CYP51A1,DPEP1,EDIL3,EGFR,ENPP1,ENPP2,EPAS1,FGD4,FLI1,FOXA2,GFPT2,GLI1,GLI2,GPER1,GRB10,HSPB1,IQGAP2,IRAK3,KRT15,LBP,LEFTY1,LFNG,Ly6a (includes others),MAF,MATN2,MCAM,mir-96,Nes,NIPAL1,NOG,NOS3,NRCAM,PCDH9,PKLR,PKNOX2,PRSS35,PTPRM,RAB27A,RBP1,RDH10,RET,RGS4,RSPO3,SEMA6A,SERPINF2,SLC16…	74 (15)	15	AGT,mifepristone	SIAH1		Ap1,KLKB1,KNG1,PCK1,SLC2A2	AMOTL2,AXL,CXCL16,FGF10,GRAP2,GREM1,HBEGF,miR-141-3p (and other miRNAs w/seed AACACUG),NEDD9,STK11,YAP1
decitabine	chemical drug		1	Inhibited		-2.714	5.23e-09	0.0015	decitabine	ADAMTS1,ANKRD1,BNIP3,CCN2,CDO1,CGREF1,COL3A1,COL6A3,CXCL12,DHRS3,EGFR,EPHA3,EPHB6,FEZ1,GLI2,HPSE,IGFBP3,KLK10,KLK8,KRT15,LAMA2,LIN28B,MAF,MAFB,MGST3,mir-96,MMP13,NFATC1,NOS3,NR5A1,OLFM1,PCDH9,PER2,PKLR,PKNOX2,RELN,RET,SLC43A1,SOCS1,STC2,TGFBI,TIMP3,UCHL1,WNT7A	44 (1)	1	romidepsin			CAB39L,CDH1,EDA2R,EFNB3,ERK,ESR2,FAS,GADD45G,GSN,HBEGF,HIC1,HOXA1,IGFBP2,JAG1,JUNB,JUP,L1CAM,LAMA3,LGALS1,MIB2,mir-146,miR-146a-5p (and other miRNAs w/seed GAGAACU),mir-15,miR-23a-3p (and other miRNAs w/seed UCACAUU),mir-25,NFKBIA,NOS3,PGR,PPARG,SAT1,SERPINH1,TFAP2A,TGFBR2,VCAN,WIF1,WNT5A	ABCC4,ALDH1A2,AMOT,CCAR1,CREB1,FOXA1,HOXA10,IGF2BP1,malondialdehyde,MSI1,NR0B1,SMAD2,SMAD3,SMO,TYRO3,WNT3,YAP1,ZIC2
THRSP	other	-1.89	3	Activated		2.142	5.4e-09	0.0291	Akt,FASN,G6PD,Hdac,Jnk,NFkB (complex),NFKBIA,P38 MAPK,Pka,Pkc(s),RELA,THRSP	ABCG1,ACKR3,ADAMTS1,ADAMTS9,ADGRL3,AGT,BCL11B,BNIP3,BOK,CD55,CEBPD,CGREF1,CP,CTSK,CYP51A1,DCN,ECSCR,ENPP1,ENPP2,FHL2,FLI1,FOXA2,FOXD1,GFPT2,GLI1,GPER1,GPR176,GSTK1,HPSE,HSPB1,IGFBP5,ITGA8,KCNJ2,KRT15,LIN28B,LRP4,Ly6a (includes others),MCAM,MGP,MR1,MYLK,NDRG2,NEFH,Nes,PER2,PIK3R5,PKLR,PTGER4,PTPRM,RAB7B,RDH10,RGS4,SFRP2,SLC16A3,SLC6A4,SMOC2,SOCS1,SOD3,SOX5,TBX3,TIMP3,TMOD2,TNN	63 (12)	11	beta-estradiol,dexamethasone,ESR2,Insulin,laquinimod,NCOA1,NR1I3	arachidonic acid,HOXA10,prostaglandin E2,SLC16A2		PCK1
L 778123	chemical drug		3			1.236	5.56e-09	0.0075	CREB1,ERK,farnesyl transferase,Ggtase I,HRAS,L 778123,LATS1,Mek,YAP1	ADGRG6,AK4,ANKRD1,APOLD1,BNIP3,BTC,CCN2,Ccnjl,CD80,CEBPA,CEBPD,CFH,CGREF1,CIART,CTSK,CYTIP,DCN,EDIL3,EGFR,ENPP1,EPAS1,FGL2,GDA,GPER1,GRIA3,HSPB1,ITGBL1,MAF,MAFB,MCAM,MCTP1,MMP13,MMP9,MYL9,MYLK,Nes,NR5A1,NRCAM,OSBP2,PDE3B,POSTN,PPP1R3B,PTPRR,RAB7B,SLC17A6,SOCS2,SOX5,ST6GAL1,STAC2,TENM3,TGFA,TIMP3,TMOD2	53 (9)	7					farnesyl transferase,Ggtase I
GRK1/7	group		3	Activated	biased	3.394	5.63e-09	0.0211	ADRB,ADRB2,ERK,EZR,Gli,GRK1,GRK1/7,GRK7,Jnk,NFkB (complex),OCLN,P38 MAPK,RHO,ROCK	ABCA1,ABCG1,ACKR3,ADAMTS9,ADGRG6,AGT,ANKRD1,ATP1B1,BNIP3,BOK,C3,Cbr2,CCN2,CD55,CD80,CEBPA,CEBPD,CGREF1,COL3A1,CXCL12,CYP51A1,EGFR,ENPP1,EPAS1,FLI1,GFPT2,GLI1,GNAT1,HFE,HSPB1,IGFBP5,MAFB,MCAM,MMP13,MMP9,MYLK,Nes,NFATC1,PDC,POSTN,RAB7B,RBP1,SLC16A3,SMOC2,SOCS1,SOD3,SOX5,TGFA,TMOD2,TNN	50 (14)	11					RHO
GGTI-2154	chemical reagent		3			1.236	5.74e-09	0.0077	CREB1,ERK,farnesyl transferase,Ggtase I,GGTI-2154,HRAS,LATS1,Mek,YAP1	ADGRG6,AK4,ANKRD1,APOLD1,BNIP3,BTC,CCN2,Ccnjl,CD80,CEBPA,CEBPD,CFH,CGREF1,CIART,CTSK,CYTIP,DCN,EDIL3,EGFR,ENPP1,EPAS1,FGL2,GDA,GPER1,GRIA3,HSPB1,ITGBL1,MAF,MAFB,MCAM,MCTP1,MMP13,MMP9,MYL9,MYLK,Nes,NR5A1,NRCAM,OSBP2,PDE3B,POSTN,PPP1R3B,PTPRR,RAB7B,SLC17A6,SOCS2,SOX5,ST6GAL1,STAC2,TENM3,TGFA,TIMP3,TMOD2	53 (9)	7					farnesyl transferase,Ggtase I
IL13	cytokine	-0.12	1			-1.826	5.95e-09	0.0007	IL13	ABCA1,ACKR3,C3,CCN2,CD80,CEBPA,Clca3a1/Clca3a2,COL3A1,COL6A2,CP,CTSC,CTSH,EGFR,ENPP2,EPAS1,FEZ1,FOXA2,GAS7,HPSE,IRAK3,MAF,MMP13,MMP9,NFATC1,POSTN,RFTN1,SAMSN1,SOCS1,SPHK1,SPINT1	30 (1)	1	AGN194204,AGT,ATF2,bleomycin,C5AR1,carbon tetrachloride,CHUK,Cxcl3,DLL1,H2AB3 (includes others),ICOSLG/LOC102723996,IKBKB,IL-17f dimer,LAT,MYB,NFKBIA,NOX1	AXL,CDH1,dexamethasone,DLL4,fluticasone propionate,TGFBR2,U73122		ADORA2A,ALDH1A2,Ccl6,EPAS1,ERK,FAS,FOS,FOSL2,GRIN1,GSN,HBEGF,IL31RA,IL4R,MMP12,P38 MAPK,PPARGC1A,prostaglandin E2,SMAD2,SOX2,STAT,TNFRSF1B,TRPV1,WNT5A,YAP1	C3AR1,CX3CL1,TNFRSF11A
Pki	group		2			0.985	5.97e-09	0.0309	Akt,CFTR,ERK1/2,GLI1,KCNN4,MAPK1,MAPK3,NADPH oxidase,P38 MAPK,Pka,Pki,RUNX2,YAP1	ABCG1,ALDH3A1,ATP1B1,BNIP3,C3,CD55,CEBPD,CFH,CST6,CTSK,CYP51A1,CYTIP,DCN,EGLN3,EPAS1,EPHB6,FAM43A,FHL1,FHL2,FOXA2,GDA,GLI1,GMFG,GPER1,GRIA3,GSTK1,HEPH,HOXC6,HPSE,IGFBP3,IGFBP5,IQGAP2,ITGBL1,KLK10,KRT15,LFNG,MCAM,MMP13,MYL9,NDRG2,Nes,NFATC1,NOG,NOS3,NR5A1,PCOLCE2,PDE3B,PKLR,PLA2G5,POSTN,PPP1R3B,PTPRM,RAB7B,RBP1,RDH10,RET,SCG5,SERTAD4,SFRP2,SMOC2,SOCS1,SOCS2,SOX5,ST6GAL1,TBX3,TGFA	66 (13)	13				CACNA1C,GLI1,YAP1	ACE,KCNN4,NADPH oxidase,P38 MAPK
CACNA1C	ion channel	0.099	3			-0.928	6.13e-09	0.0362	ADCY,Akt,ATF4,CACNA1C,CDC42,CDK2,CHUK,CLOCK,Creb,CREB1,CTNNB1,cyclic AMP,DOCK8,EGFR,EIF4E,ERK,F3,HDAC6,HMGA1,IKBKB,INSR,IRF3,ITGB2,JAG1,Jnk,JUN,L-type Calcium Channel,MAPK1,Nfat (family),NFkB (complex),NFKBIA,NOS3,P38 MAPK,PGR,PI3K (complex),PPARA,PPARG,PPARGC1A,PRKCA,PTK2,PTPN1,RAC1,RAF1,RARA,RB1,RGS2,SRC,STAT3,STAT5a/b,STK11,TP73	ABCG1,ACKR3,ADAMTS9,ADGRG6,ADRA1B,ADRA1D,ALDH6A1,APOLD1,ASPHD2,ASTN1,BRINP3,BTC,CACNA1G,CCN2,Ccnjl,CD34,CD55,CEACAM1,CEBPA,CHRNB1,CIART,Clca3a1/Clca3a2,COL27A1,COL3A1,COL6A3,CRIP1,CRISPLD1,CSRP3,CTSC,CYP51A1,DUSP8,ECSCR,EGLN3,EMILIN2,ENPP1,EPHA3,EPHA4,F11R,FBLN5,FGD4,FGL2,GFPT2,HCAR2,HOXC4,HOXC6,HPSE,IGFBP3,IQGAP2,ITGBL1,ITM2A,KHK,KRT23,LAMA2,LBP,LFNG,LIN28B,LIX1,LTBP2,LYPD1,MAF,MAFB,MATN2,MCAM,M…	116 (51)	50	AGT,BAY K8644,CREB1,KN 93,Pki	SMAD2
1-chloro-2-(2,2,2-trichloro-1-(4-chlorophenyl)ethyl)benzene	chemical toxicant		2			-1.254	6.52e-09	0.0474	1-chloro-2-(2,2,2-trichloro-1-(4-chlorophenyl)ethyl)benzene,Akt,CYP1A1,ERK,ESR1,ESR2,estrogen receptor,Jnk,Pka	ABCA1,ABCG1,ADCY1,ADGRG6,AGT,ANK3,ANKRD1,ATP1B1,C1QTNF5,C3,CALML4,CD34,CD5,CD80,CEBPA,COL3A1,COL6A1,COL6A2,CP,CTSC,CTSH,CTSK,CXCL12,CYP51A1,EGFR,ENPP2,EPAS1,EPHA3,F11R,FBLN5,FLI1,FOXA2,GAS7,GLI1,GLI2,GPER1,GRPR,GSTK1,HFE,HIP1R,HOXC6,IGFBP3,IGFBP5,KCNT2,KRT15,LBP,LYPD1,MAFB,MARK1,MCAM,MGP,MR1,NDRG2,NLGN1,NOS3,NRCAM,PKLR,POSTN,PPP1R3C,PRKCH,PTPRM,RAB27A,RAB7B,RBP1,SEMA3B,SLC16A3,SLC5A7,SLC6A4,SOCS2…	77 (9)	8				ERK,ESR2,PGR	prostaglandin E2
LB-100	chemical drug		3			-1.195	6.68e-09	0.0377	Ap1,CDK2,Creb,FOXL2,FURIN,JUN,LATS1,LB-100,P38 MAPK,Ppp2c,PPP2CA,PPP2R2C,PRKCZ,RAF1,RPTOR,SMAD3,SNCA,STAT1,STAT5B,YAP1	ABCA1,AGT,ALOX12,BCL11B,BNIP3,BTC,C3,CCN2,CD34,CD55,CDO1,CEACAM1,CEBPA,CEBPD,Clca3a1/Clca3a2,COL6A1,COL6A3,CSRP3,CTSH,CTSK,CYP51A1,CYTIP,DCN,DHRS3,EPAS1,EPHA3,FGL2,FOXA2,GDA,GLI1,GLI2,GSTK1,HAO2,HCAR2,HSPB1,IRAK3,KRT15,LBP,LEFTY1,LMAN1L,Ly6a (includes others),MARK1,MCAM,MYL9,NEFH,Nes,NIPAL1,NOG,NOVA1,NPTXR,NRCAM,PDE2A,PDE3B,PLAC8,POSTN,PPP1R3B,PPP1R3C,RAB27A,RAB7B,RBP1,RSPO3,SCARA5,SLC17A7,SNAP25…	70 (20)	18
phloretin	chemical - endogenous non-mammalian		2			-1.698	6.79e-09	0.0215	ERK,ESR1,ESR2,Jnk,P glycoprotein,phloretin,SLC2A2	ADCY1,ADGRG6,AGT,ANK3,ATP1B1,C1QTNF5,C3,CALML4,CCN2,CD34,CD80,CEBPA,COL3A1,CP,CTSC,CTSH,CTSK,CXCL12,EGFR,ENPP2,EPAS1,EPHA3,FBLN5,FLI1,FOXA2,GAS7,GPER1,GRPR,HFE,HIP1R,HOXC6,IGFBP3,IGFBP5,KCNT2,KRT15,LBP,LYPD1,MAFB,MARK1,MCAM,MGP,MR1,NDRG2,NFATC1,NLGN1,NOS3,NRCAM,PKLR,POSTN,PPP1R3C,PRKCH,PTPRM,RAB27A,RAB7B,RBP1,RDH10,SEMA3B,SLC16A3,SLC5A7,SLC6A4,SPHK1,SPINT1,STC2,TENM4,TGFA,TNN,Tsc22d3,Wfdc3	68 (7)	6				ERK,ESR2	SLC2A2
Perm1	other	-0.395	2			1.151	6.88e-09	0.0017	ESRRA,Perm1,PPARGC1A	ACKR3,ADAMTS1,AGT,APOD,APOLD1,BNIP3,CCN2,CEBPA,CEBPD,COL6A2,COL6A3,CTSC,CTSH,CXCL12,CYP51A1,DCN,ECSCR,EGFR,EMILIN2,EPAS1,IGFBP3,IGFBP5,KRT15,LAMA2,MMP9,NEFH,NOS3,NR5A1,OLFML3,POSTN,PTPRM,SOCS1,SPARCL1,STAC2,SVEP1,TIMP3,WNT11	37 (3)	2		IHH		COX4I1,ESRRA,PPARGC1A
DLL4	other	-0.887	2	Inhibited		-2.887	7.31e-09	0.0167	DLL4,IKBKB,NFkB (complex),Notch,NOTCH1,NOTCH3,STAT5a/b	ABCA1,ABCG1,ACKR3,ADAMTS9,AGT,APOD,C3,CD80,CEBPD,CGREF1,CP,CRIP1,CTSK,CXCL12,DCN,EGFR,ENPP1,ENPP2,EPAS1,EPHA4,GFPT2,GLI1,GLI2,HPSE,HSPB1,IGFBP3,LFNG,Ly6a (includes others),MAF,MCAM,MGP,MMP13,MMP9,MYLK,Nes,NFATC1,NOS3,POSTN,RBP1,RFTN1,SLC16A3,SOCS1,SOD3,SOX5,SVIP,TIMP3,TMEM121,TMOD2	48 (7)	7	beta-estradiol,NUMBL,SOX9	AGT,DLL1		DES,IKBKB,NFKB2	IL13,IL5,LGALS1
FOXP3	transcription regulator	0.256	2	Activated	biased	4.258	7.38e-09	0.0287	cytokine,FOXP3,Hdac,HDAC1,IL17A,Nfat (family),NFkB (complex),RORA,RORC,RUNX1	ABCA1,ABCG1,ACKR3,ADAMTS1,ADAMTS9,ADGRL3,AGT,ALOX12,BNIP3,BTC,C3,CD34,CD80,CEBPD,CGREF1,CTSK,CXCL12,EDIL3,EGFR,ENPP1,FHL1,FOXD1,GFPT2,GLI1,GLI2,HSPB1,IGFBP3,ITGA8,KRT15,LIN28B,LRP4,MMP13,MMP9,MYL9,MYLK,Nes,NFATC1,NOS3,PDE3B,PIK3R5,RHOJ,SFRP2,SLC16A3,SOCS1,SOCS2,SOD3,SOX5,SPARCL1,TBX3,TGFA,TIMP3,TMOD2,ZBTB16	53 (10)	10	beta-estradiol,BMP2,dihydrotestosterone,ICOSLG/LOC102723996,JUNB,KLF10,LAT,prostaglandin E2,SMAD2,SMAD3,SS18,TADA3,TNFRSF1B	CAMK4,ERK,IgG,leflunomide,LTA,SRF		mir-146,USP21	Hdac,Ige,IL5,SMAD7
FYB1	other	-0.101	2	Inhibited		-2.582	7.76e-09	0.0397	Akt,FYB1,GPIIB-IIIA,Integrinβ,ITGB1,NFkB (complex),NFKBIA,PLCG2,RAC1,STAT3	ABCG1,ACKR3,ADAMTS9,ANKRD1,BNIP3,BOK,CCN2,CEBPA,CEBPD,CGREF1,COL27A1,COL3A1,CP,CTSK,CXCL12,DCN,ECSCR,EGFR,ENPP1,ENPP2,EPAS1,FGL2,FHL2,GFPT2,GLI1,GLI2,GPR176,GRB10,GSTK1,HPSE,HSPB1,IGFBP5,Ly6a (includes others),MAF,MATN2,MCAM,MGP,mir-96,MMP9,MR1,MYLK,NDRG2,NFATC1,NOG,NOS3,OLFML3,PTPRM,RAB27A,RBP1,RDH10,RELN,RET,RGS4,SLC16A3,SOCS1,SOCS2,SOD3,SOX5,TIMP3,TMOD2	60 (10)	9				Integrinβ,NFKBIA
fluticasone propionate	chemical drug		2			1.053	7.81e-09	0.0492	CEBPB,fluticasone propionate,IL4,IL5,NR3C1	ABCG1,ADCY1,ALOX12,ANGPTL7,APOLD1,ATP1B1,BNIP3,C3,CCN2,CD5,CD55,CD80,CDO1,CEACAM1,CEBPA,CEBPD,COL3A1,COL6A1,COL6A2,CP,CRIP1,CTSC,CTSK,DCN,DUSP28,EGLN3,EPAS1,EPOP,FBLN5,FGD4,FGL2,FHL1,FHL2,FOXA2,GRIA3,HCAR2,IGFBP3,KCNH1,LBP,LEFTY1,LFNG,LIX1,MAF,MAFB,MMP9,NFATC1,NOS3,NUP107,OLFML3,PCOLCE2,PIK3C2B,PLAC8,POSTN,PSTPIP1,SAMSN1,SCN9A,SERPINB8,SLC16A3,Slc26a10,SOCS1,SOCS2,SORCS2,SPHK1,ST6GAL1,STC2,TCN2,T…	73 (5)	5				ALOX15B,MFGE8,PPARGC1A	CXCL9,FSCN1,GSTM1,IL13,IL5,TGFB1
mir-146	microRNA	0.406	2	Activated	biased	3.654	7.9e-09	0.0403	EGFR,mir-146,NFkB (complex),NFKB1,NFKBIA,REL,RELA,STAT,STAT1	ABCA1,ABCG1,ACKR3,ADAMTS9,AGT,ANKRD1,BNIP3,BOK,BTC,CCN2,CD80,CEACAM1,CEBPA,CEBPD,CGREF1,COL6A1,COL6A2,CP,CTSK,CXCL12,DCN,ECSCR,EGFR,ENPP1,ENPP2,EPAS1,FGL2,FHL2,GFPT2,GLI2,GPER1,GPR176,HPSE,HSPB1,IGFBP3,IGFBP5,IQGAP2,KRT15,LBP,MATN2,MGP,mir-7578,MR1,MYLK,NDRG2,NEFH,NFATC1,NLGN1,POSTN,PTGER4,RBP1,RDH10,RGS4,SLC16A3,SMOC2,SOCS1,SOCS2,SOD3,SOX5,TGFA,TIMP3,TMOD2,TUBA4A	63 (9)	9	decitabine,FOXP3,G2535,TGFB1	Hdac		Ap1,miR-146a-5p (and other miRNAs w/seed GAGAACU)	NFKBIA,STAT
ADORA2A	G-protein coupled receptor	-0.626	2			1.99	8e-09	0.041	ADORA2A,BDNF,Creb,CREB1,DRD2,Mapk,MAPK1,MAPK3,NFkB (complex),NFKBIA,NTRK2,P38 MAPK,Pka,voltage-gated calcium channel	ABCA1,ABCG1,ACKR3,ADAMTS9,AGT,AK4,ANKRD1,APOLD1,ATP1B1,BOK,Ccnjl,CD34,CD55,CIART,COL3A1,COL6A1,CP,CTSK,CYP51A1,DCN,ECSCR,EDIL3,EGLN3,ENPP1,ENPP2,EPAS1,EPHA3,FGL2,FOXA2,GDA,GFPT2,GLI1,GPR176,GRIA3,HPSE,HSPB1,IGFBP3,IGFBP5,ITGBL1,KCNJ2,Ly6a (includes others),MCAM,MCTP1,MGP,MMP9,MR1,MYLK,NDRG2,Nes,NOS3,PDE3B,PER2,PKLR,POSTN,PRKAR1B,PTPRR,RAB7B,RBP1,RELN,RGS4,SFRP2,SLC16A3,SLC17A6,SLC17A7,SNAP25,SOCS…	73 (14)	14	3-deazaneplanocin,beta-estradiol,IL13,SOX2	TGFBR2		FOS,inositol triphosphate,P38 MAPK,PPARGC1A	GLI1,IgG,NFKBIA,ROCK1,SSRP1,TGFB1
HDAC8	transcription regulator	-0.024	2	Inhibited		-2.889	8.88e-09	0.0434	Akt,CTNNB1,ESRRA,GSK3B,HDAC8,SMAD3,STAT3	ACKR3,AGT,ANKRD1,APOLD1,C3,CACNA1G,CCN2,CD80,CEBPD,COL27A1,COL3A1,COL6A1,COL6A3,CTSH,CTSK,CXCL12,CYP51A1,ECSCR,EGFR,ENPP1,ENPP2,EPAS1,FGD4,FGL2,FOXA2,GLI1,GLI2,GRB10,GSTK1,IGFBP5,KRT15,LFNG,Ly6a (includes others),MAF,MCAM,mir-96,MMP13,MMP9,Nes,NFATC1,NOS3,NR5A1,NRCAM,PRSS35,RAB27A,RDH10,RET,RSPO3,SOCS1,SOCS2,SOX5,SPHK1,STAC2,TBX3,TGFA,TIMP3,WNT11,WNT7A	58 (7)	7	ampicillin,metronidazole,vancomycin	pyroxamide,romidepsin		ESRRA,SMAD3
dichlorovinylcysteine	chemical toxicant		2			0.87	9.14e-09	0.0019	Ap1,CASP3,dichlorovinylcysteine,NFKBIA,PTK2	ACKR3,ANKRD1,BNIP3,BOK,C3,CCN2,CEBPD,COL3A1,CP,CTSK,CXCL12,DCN,ECSCR,EGFR,ENPP2,FHL2,GPR176,HPSE,IGFBP3,Ly6a (includes others),MGP,MMP13,MR1,NDRG2,NOG,NOS3,PCOLCE2,RBP1,RGS4,SOCS1,SOD3,TGFA,TIMP3	33 (5)	5				Ap1,HBEGF,ODC1	NFKBIA
PRKG1	kinase		2			-0.115	9.39e-09	0.0467	Akt,CREB1,CTNNB1,FOXO1,ITGB3,KRAS,L-type Calcium Channel,MAPK14,NOS3,PDE5A,PI3K (complex),PRKG1,RGS2,RGS4,RHOA,ROCK,ROCK2,SMAD3,Tgf beta,voltage-gated calcium channel	AGT,AK4,ANKRD1,APOLD1,ATP1B1,C3,CACNA1G,CCN2,Ccnjl,CD34,CD80,CEACAM1,CEBPD,CGREF1,CIART,COL27A1,COL3A1,COL6A1,COL6A2,COL6A3,CTSK,DCN,EDIL3,FBLN5,FGD4,FGL2,FLI1,FOXA2,GDA,GFPT2,GLI1,GLI2,GRIA3,GSTK1,IGFBP5,ITGBL1,ITM2A,KCNJ2,LFNG,Ly6a (includes others),MCTP1,MICOS10-NBL1/NBL1,MORC4,MYLK,Nat8f5,NDST4,Nes,NR5A1,NRCAM,PCDH9,PDE2A,PDE3B,PLA2G5,PPL,PRSS35,PSTPIP1,PTPRM,PTPRR,RDH10,RSPO3,SCN7A,SEMA6A,SL…	75 (20)	20				CREB1,FOS,PPARG,RGS2,SMAD3,TAGLN	L-type Calcium Channel,TGFB1
ECSIT	transcription regulator	0.26	2	Inhibited	biased	-4.143	9.43e-09	0.0265	Ap1,ECSIT,Jnk,MAP3K1,NFkB (complex),NFKB1,P38 MAPK,RELA	ABCA1,ABCG1,ACKR3,ADAMTS9,AGT,ANKRD1,BNIP3,C3,CCN2,CD55,CD80,CEBPA,CEBPD,CGREF1,COL3A1,CTSK,CXCL12,EGFR,ENPP1,EPAS1,FLI1,GFPT2,GLI2,HSPB1,IGFBP3,IGFBP5,KRT15,mir-7578,MMP13,MMP9,MYLK,NEFH,Nes,NFATC1,NOG,NOS3,POSTN,PTGER4,RAB7B,RBP1,RGS4,SLC16A3,SMOC2,SOCS1,SOD3,SOX5,TGFA,TMOD2,TNN	49 (8)	7		SOX2		Ap1,JUNB,NFKB2,NFKBIA,P38 MAPK
cyclopamine	chemical reagent		2			0.283	9.85e-09	0.0051	Akt,AMPK,cyclopamine,GLI1,Hedgehog,HSD11B2,PRKAA1	ABCG1,ACKR3,ALDH3A1,ANKRD1,ASTN1,CCN2,COL3A1,CST6,EGLN3,EPAS1,EPHA3,EPHB6,FAM43A,FHL1,FOXA2,GDA,GLI1,GLI2,GMFG,GPER1,GRIA3,GSTK1,HEPH,HOXC6,HPSE,IQGAP2,KLK10,KRT15,LFNG,Ly6a (includes others),MATN2,MCAM,MMP9,MYLK,NDRG2,NFATC1,NOG,PCOLCE2,PKLR,PPP1R3B,PTPRM,PTPRR,RDH10,SCG5,SERTAD4,SMOC2,SOCS1,SOCS2,SOX5,TBX3	50 (7)	7				FAS,PRKAA1,SOX9	ERVW-1,Gli,GLI1,HSD11B2,IHH,NKX2-1,SMO,SOX2
onapristone	chemical drug		2	Activated		2.058	9.85e-09	0.0017	Ap1,estrogen receptor,onapristone,PGR	ABCA1,ABCG1,ADAMTS1,AK4,ATP1B1,C3,CCN2,CD5,CEBPA,CEBPD,COL6A1,COL6A2,CXCL12,EGFR,EPAS1,F11R,GPER1,GRB10,GRIA3,IGFBP3,IGFBP5,KRT15,MMP13,NOG,NOS3,PLCL2,PRKCH,SERPINB8,SNAP25,SOCS1,SPHK1,TGFA,TGFBI,TIMP3	34 (4)	4					Ap1,HBEGF,PGR,TGFB1
TAB3	other	0.218	2	Inhibited	biased	-4.082	1.02e-08	0.0498	Ap1,ATF2,CHUK,ERK,Ikb,IKBKB,Jnk,JUN,Mapk,NFkB (complex),P38 MAPK,TAB3	ABCA1,ABCG1,ACKR3,ADAMTS9,ADGRG6,AGT,ALOX12,BNIP3,C3,CD55,CD80,CEBPA,CEBPD,CGREF1,Clca3a1/Clca3a2,COL3A1,CP,CXCL12,DCN,EGFR,ENPP1,ENPP2,EPAS1,FLI1,FOXA2,GFPT2,GLI1,HSPB1,IGFBP3,IGFBP5,IRAK3,KRT15,LBP,MAFB,MCAM,MGP,MMP13,MMP9,MYLK,Nes,NFATC1,NOG,NRCAM,PER2,RAB7B,SLC16A3,SMOC2,SOCS1,SOD3,SOX5,SPHK1,TGFA,TMOD2,TNN	54 (12)	11	bacterial lipopolysaccharides			Ap1,ATF2,CHUK,ERK,Ikb,IKBKB,P38 MAPK
norethindrone acetate	chemical drug		2			-1.588	1.04e-08	0.0145	ESR1,ESR2,norethindrone acetate,PGR	ADAMTS1,ADCY1,ADGRG6,AGT,AK4,ANK3,ATP1B1,C1QTNF5,C3,CALML4,CD34,CEBPA,COL6A1,COL6A2,CP,CTSC,CTSH,CXCL12,EGFR,ENPP2,EPAS1,EPHA3,FBLN5,GAS7,GRB10,GRIA3,GRPR,HFE,HIP1R,HOXC6,IGFBP3,IGFBP5,KCNT2,KRT15,LBP,LYPD1,MARK1,MGP,MMP13,MR1,MYLK,NDRG2,NFATC1,NLGN1,NOS3,NRCAM,PLCL2,POSTN,PPP1R3C,PRKCH,PTPRM,RAB27A,RDH10,SEMA3B,SERPINB8,SLC16A3,SLC5A7,SLC6A4,SNAP25,SPHK1,SPINT1,STC2,TENM4,TGFA,TGFBI,Tsc22d3,Wfdc3	67 (4)	3				ESR2,PGR
brexpiprazole	chemical drug		3			1.342	1.04e-08	0.0233	ADRA1B,ADRA1D,Akt,brexpiprazole,Creb,CREB1,cyclic AMP,dopamine,DRD2,ERK,G protein alphai,HTR1A,HTR2A,HTR2B,HTR7,JAK2,Jnk,MAPK14,MAPK8,NOS2,PI3K (complex),Pka,PRKCE,PRL,PTK2,RAF1,SLC6A3,STAT3,STAT5B,TGM2,voltage-gated calcium channel	ADAMTS1,ADAMTS9,ADCY1,ADGRG6,ADRA1D,AGT,AK4,ALDH3A1,APOD,APOLD1,BNIP3,BOK,CCN2,Ccnjl,CD34,CD55,CDO1,CEACAM1,CGREF1,CIART,CMKLR1,CP,CSRP3,CTSC,DAAM2,DCN,DHRS3,DUSP8,EDIL3,EGFR,ENPP2,EPHA3,FBLN5,FGL2,FLI1,FOLR1,FOXA2,GDA,GRB10,GRIA3,GSTK1,GTPBP10,HAO2,IGFBP3,ITGBL1,KCNJ2,KRT15,LMAN1L,Ly6a (includes others),MAF,MAFB,MCTP1,MICOS10-NBL1/NBL1,mir-96,MYLK,NIPAL1,NMU,NR5A1,PCOLCE2,PDE3B,PKLR,PLA2G5,PPP1R…	80 (31)	26					HTR2A
Gli	group		2			0.493	1.06e-08	0.0005	Gli,GLI1,GLI2,GLIS2	ABCG1,ALDH3A1,C3,CCN2,CST6,EGFR,EPHB6,FAM43A,FHL1,FOXA2,GDA,GLI1,GMFG,GPER1,GRIA3,HEPH,HOXC6,HPSE,IQGAP2,KLK10,KRT15,LFNG,LTBP2,MGP,MMP9,NDRG2,NOG,PCOLCE2,PRKCH,SCG5,SERTAD4,SMOC2,SOCS1,SOCS2,SOX5,TBX3,TGFA	37 (4)	4	bombesin,GRK2,RHO	cyclopamine,KN 93,Nr1h		BMP,Wnt
ABCC4	transporter	-0.081	2			0.146	1.11e-08	0.001	ABCC4,CREB1,GLI1	ABCG1,AK4,ALDH3A1,APOLD1,BNIP3,Ccnjl,CEBPA,CEBPD,CGREF1,CIART,CST6,EDIL3,EGFR,EPHB6,FAM43A,FGL2,FHL1,FOXA2,GLI1,GLI2,GMFG,GPER1,HEPH,HOXC6,HPSE,IQGAP2,ITGBL1,KLK10,KRT15,LFNG,MCAM,MCTP1,MMP13,MMP9,NDRG2,NOG,PCOLCE2,PDE3B,PTPRR,SCG5,SERTAD4,SLC17A6,SMOC2,SOCS1,SOX5,STAC2,TBX3	47 (3)	3	carbon tetrachloride,dihydrotestosterone,MAFK,NR1I3	decitabine		CREB1,GLI1
COMMD3-BMI1	transcription regulator	-0.088	3			1.432	1.17e-08	0.0363	BCL2,CHUK,COMMD3-BMI1,ERK,IKBKB,MAPK8,MAPK9,MTOR,NFKB2,NFKBIA,PTGS2,REL	ABCA1,ACKR3,ADGRG6,ADGRL3,ANKRD1,APOD,BNIP3,BOK,C3,CA8,CD34,CD5,CD80,CEBPA,CEBPD,COL3A1,CP,CTSH,CXCL12,DCN,ECSCR,ENPP2,EPAS1,FGL2,FHL2,GLI1,GPR176,HOXC4,HOXC6,HPSE,HSPB1,IGFBP3,IGFBP5,KRT23,Ly6a (includes others),MAF,MAFB,MGP,MMP13,MR1,MYLK,NDRG2,NFATC1,NOS3,PER2,PTGER4,RAB7B,RBP1,RDH10,RGS4,ROR2,SCN9A,SGCB,SLC16A3,SMOC2,SNAP25,SOD3,SPHK1,TIMP3	59 (12)	12	GLI1,SOX2,SOX9	SMARCA4		ROR2,WNT5A	FOXA1,HOXA1,HOXA10,HOXA13,HOXC9,NFKBIA
PHA-665752	chemical drug		2			0.687	1.17e-08	0.0135	Akt,ERK1/2,GLI1,Jnk,Mapk,MET,PHA-665752	ABCA1,ABCG1,ALDH3A1,ANKRD1,C3,CD80,CEBPA,CST6,CXCL12,EPAS1,EPHB6,FAM43A,FGL2,FHL1,FLI1,FOXA2,GDA,GLI1,GLI2,GMFG,GPER1,GRIA3,GSTK1,HEPH,HOXC6,HPSE,HSPB1,IGFBP3,IQGAP2,KLK10,KRT15,LFNG,MCAM,MMP13,MMP9,NDRG2,NFATC1,NOG,PCOLCE2,PER2,POSTN,PTPRM,RBP1,RDH10,SCG5,SERTAD4,SMOC2,SOCS1,SOCS2,SOX5,TBX3,TGFA,TNN	53 (7)	6					GLI1
1,2-dihydroxy-epoxy-1,2,3,4-tetrahydro-5-methylchrysene	chemical toxicant		2	Inhibited	biased	-3.395	1.2e-08	0.0143	1,2-dihydroxy-epoxy-1,2,3,4-tetrahydro-5-methylchrysene,Ap1,ERK,Jnk,JUN,P38 MAPK,PI3K (complex)	ABCA1,ADGRG6,ALOX12,ANKRD1,BNIP3,CD55,CD80,CEBPA,CEBPD,Clca3a1/Clca3a2,COL3A1,CXCL12,EGFR,EPAS1,FBLN5,FLI1,FOXA2,GLI2,IGFBP3,IGFBP5,IRAK3,KRT15,LBP,MAFB,MCAM,MMP13,MMP9,MYLK,Nes,NFATC1,NOG,NOS3,NRCAM,PLA2G5,POSTN,RAB7B,RBP1,SOCS1,SPHK1,TGFA,TIMP3,TNN	42 (7)	6				Ap1,ERK,P38 MAPK
UBE2V2	enzyme	-0.122	3			0.775	1.31e-08	0.0438	BCL2,CHUK,EP300,ERK,IKBKB,MAPK8,MAPK9,MTOR,NFKB2,NFKBIA,PARP1,PCNA,PTGS2,REL,UBE2V2	ABCA1,ACKR3,ADGRG6,ADGRL3,AGT,ANKRD1,APOD,BDKRB2,BNIP3,BOK,C3,CA8,CD34,CD5,CD80,CEBPA,CEBPD,COL3A1,CP,CTSH,CXCL12,DCN,ECSCR,ENPP2,EPAS1,FGL2,FHL2,GLI1,GPR176,HPSE,HSPB1,IGFBP3,IGFBP5,KRT23,Ly6a (includes others),MAF,MAFB,MGP,MMP13,MR1,MYLK,NDRG2,NFATC1,NOS3,PER2,PTGER4,RAB7B,RBP1,RDH10,RGS4,SCN9A,SGCB,SLC16A3,SMOC2,SNAP25,SOCS1,SOCS2,SOD3,SPHK1,TIMP3	60 (15)	13					NFKBIA
PCI-34051	chemical reagent		2	Activated		2.994	1.42e-08	0.0422	Akt,CTNNB1,GSK3B,PCI-34051,SMAD3,STAT3	AGT,ANKRD1,C3,CACNA1G,CCN2,CD80,CEBPD,COL27A1,COL3A1,COL6A1,COL6A3,CTSK,CXCL12,CYP51A1,EGFR,ENPP1,ENPP2,EPAS1,FGD4,FGL2,FOXA2,GLI1,GLI2,GRB10,GSTK1,IGFBP5,LFNG,Ly6a (includes others),MAF,MCAM,mir-96,MMP13,MMP9,Nes,NFATC1,NOS3,NR5A1,NRCAM,PRSS35,PTPRM,RAB27A,RDH10,RET,RSPO3,SEMA6A,SOCS1,SOCS2,SOX5,SPHK1,TBX3,TGFA,TIMP3,WNT11,WNT7A	54 (6)	6					SMAD3
LRRFIP1	transcription regulator		2	Inhibited	biased	-3.857	1.44e-08	0.0306	CTNNB1,ERK,LRRFIP1,NFkB (complex)	ABCG1,ACKR3,ADAMTS9,ADGRG6,AGT,C3,CACNA1G,CCN2,CD80,CEBPA,CEBPD,CGREF1,COL27A1,COL3A1,CTSK,CXCL12,CYP51A1,EGFR,ENPP1,EPAS1,FGD4,FOXA2,GFPT2,GLI1,GLI2,HSPB1,IGFBP5,LFNG,MAFB,MCAM,MMP13,MMP9,MYLK,Nes,NFATC1,NRCAM,POSTN,PRSS35,RAB7B,RSPO3,SEMA6A,SLC16A3,SOCS1,SOD3,SOX5,TGFA,TMOD2,WNT11,WNT7A	49 (4)	4				ERK
NANOG	transcription regulator	-0.352	3			-0.572	1.48e-08	0.0325	APP,AR,BCL2,CDC25C,CDK1,CDK2,CDKN1B,CDX2,CHEK1,E2F1,E2F3,EGFR,ERK,EZH2,Focal adhesion kinase,FOS,FOXO1,GLI1,HMGA1,INHBA,Jnk,JUN,LATS1,LATS2,Mapk,MAPK14,MAPK3,MAPK8,MYOD1,NANOG,NFkB (complex),NODAL,PI3K (complex),RELA,RET,RUNX2,SKI,Smad1/5/8-Smad4,SMAD3,SOX2,SQSTM1,TDGF1,TP73,YAP1	ABCG1,ADAMTS9,ADGRG6,ALDH3A1,ALOX12,APOD,BAIAP2L1,BCL11B,BEND4,BTC,CALML4,Ccnjl,CD34,CD5,CD80,CDO1,CFH,Clca3a1/Clca3a2,COL3A1,COL6A3,CSRP3,CST6,CTSC,CYTIP,DCN,DHRS3,DUSP8,ECSCR,EGFR,ENPP1,EPHB6,FAM43A,FBLN5,FGL2,FHL1,FLI1,FOXA2,GDA,GFPT2,GLI1,GLI2,GMFG,GPER1,GRIA3,HCAR2,HEPH,HOXC6,HPSE,IQGAP2,ITGBL1,KCNH1,KIRREL3,KLK10,KRT15,KRT23,LBP,LEFTY1,LFNG,LIMS2,LIN28B,LRP4,LTBP2,MATN2,MGP,MICOS10-NBL1/NBL…	110 (44)	39	EPAS1,INHBA,LY6E,LY6K,NCOA2,SMARCA4,SOX9,TGFB1,TNFRSF11A,WNT3A	ACVR1B,EIF4G2,FM19G11,miR-141-3p (and other miRNAs w/seed AACACUG),RARG,TFAP2C		BMP2,FOS,ROCK1,SMAD3	HOXA1,LGALS1
Inhibin	complex		2			-0.626	1.5e-08	0.0001	INHA,INHBA,Inhibin	ACTG2,ADAMTS1,ANKRD1,CCN2,COL6A1,CPNE8,CYP51A1,ECSCR,EGFR,EGLN3,EMILIN2,F11R,GRIA3,LEFTY1,MAF,MAFB,MATN2,MGP,MYL9,NR5A1,PCDH9,SOCS1,ZNF518A	23 (3)	2	mifepristone
FZD4	G-protein coupled receptor	0.195	2	Inhibited	biased	-2.846	1.56e-08	0.0107	CTNNB1,FZD4,JAK2,Jnk,Pkc(s)	ABCA1,BCL11B,CACNA1G,CCN2,CD55,CD80,CEBPA,COL27A1,COL3A1,CXCL12,CYP51A1,EGFR,ENPP1,ENPP2,FGD4,FLI1,FOXA2,GLI1,GLI2,GPER1,IGFBP5,KCNJ2,LFNG,MMP13,MMP9,Nes,NFATC1,NRCAM,PER2,POSTN,PRSS35,RBP1,RSPO3,SEMA6A,SLC6A4,SOX5,TGFA,TNN,WNT11,WNT7A	40 (5)	4	dexamethasone	WNT3A
GRIN3A	ion channel	0.119	2	Activated	biased	3.528	1.65e-08	0.0007	GRIN3A,P38 MAPK	ABCA1,BMP3,BNIP3,CCN2,CD55,CD80,CEBPA,CEBPD,COL3A1,CTSK,CXCL12,DCN,GDA,GPR176,GRB10,HPSE,IGFBP5,ITGA8,MMP13,MMP9,NDST4,Nes,NFATC1,NOS3,POSTN,RAB7B,RBP1,SCN9A,THSD7B	29 (2)	2	1-aminocyclopropane-1-carboxylic acid,bexarotene	amantadine,besonprodil,bicifadine,delucemine,felbamate,FOXA1,haloperidol,ifenprodil,ketamine,L-glutamine,methadone,N-(2-indanyl)glycinamide,neramexane,NFKB2,orphenadrine,procaine,propofol,UK-240455			P38 MAPK,WIF1
roflumilast	chemical drug		2	Activated		2.92	1.68e-08	0.0069	Jnk,NFKBIA,P38 MAPK,Pde4,roflumilast	ABCA1,ACKR3,ANKRD1,BNIP3,BOK,C3,CCN2,CD55,CD80,CEBPA,CEBPD,COL3A1,CP,CTSK,CXCL12,CYP51A1,DCN,ECSCR,ENPP2,FHL2,FLI1,GPR176,HPSE,IGFBP5,Ly6a (includes others),MGP,MMP9,MR1,NDRG2,Nes,NFATC1,NOS3,POSTN,RAB7B,RGS4,SOD3,TIMP3,TNN	38 (5)	4					NFKBIA,P38 MAPK
1'-acetoxychavicol acetate	chemical reagent		2	Activated	biased	3.207	1.69e-08	0.045	1'-acetoxychavicol acetate,Ap1,Creb,ERK1/2,NFkB (complex),NFKB1,NFKBIA,RELA	ABCA1,ABCG1,ACKR3,ADAMTS9,AGT,ANKRD1,BNIP3,BOK,CCN2,CD80,CEBPD,CGREF1,CP,CXCL12,CYP51A1,DCN,ECSCR,EGFR,ENPP1,ENPP2,EPAS1,EPHA3,FHL2,GFPT2,GLI2,GPR176,HPSE,HSPB1,IGFBP3,KRT15,Ly6a (includes others),MCAM,MGP,mir-7578,MMP9,MR1,MYLK,NDRG2,NEFH,NFATC1,NOG,NOS3,POSTN,PTGER4,RBP1,RET,RGS4,SLC16A3,SMOC2,SOCS1,SOD3,SOX5,TGFA,TIMP3,TMOD2,TMOD4	56 (8)	8					Ap1,NFKBIA
Smad2/3-Smad4	complex		2	Inhibited		-3.042	1.72e-08	0.0066	CDKN1B,ID2,NODAL,RUNX2,SMAD2,Smad2/3-Smad4,SMAD3,SMAD4,SOX9	ADAMTS1,C3,CCN2,CD34,CD80,CEBPD,COL3A1,COL6A1,COL6A3,CYP51A1,EGFR,FHL1,GAS7,GLI2,IGFBP3,IGFBP5,IRAK3,ITGBL1,KRT15,LBP,Ly6a (includes others),MAF,MCAM,MMP13,MMP9,MYLK,NFATC1,NOS3,NR5A1,PIK3R5,SMOC2,SPHK1,TBX3,TENM4,TGFA,TIMP3,TSPAN8,Wfdc3,ZBTB16	39 (9)	9				ITGB5,JAG1,SMAD7,SOX9,Wnt	CDH1
tomatidine	chemical - endogenous non-mammalian		2	Activated		2.534	1.74e-08	0.0154	Akt,Jnk,NFKBIA,P38 MAPK,tomatidine	ABCA1,ACKR3,ANKRD1,BNIP3,BOK,C3,CCN2,CD55,CD80,CEBPA,CEBPD,COL3A1,CP,CTSK,CXCL12,DCN,ECSCR,EGFR,ENPP2,EPAS1,FHL2,FLI1,GLI1,GLI2,GPR176,GSTK1,HPSE,IGFBP5,Ly6a (includes others),MCAM,MGP,MMP9,MR1,NDRG2,Nes,NFATC1,NOS3,POSTN,PTPRM,RAB7B,RDH10,RGS4,SOD3,TIMP3,TNN	45 (5)	5					FOS,NFKBIA,P38 MAPK,TNFRSF11A
TYRO3	kinase	0.398	2	Inhibited		-3.606	1.82e-08	0.0398	Akt,AXL,FYN,NFkB (complex),P38 MAPK,PI3K (complex),TLR3,TYRO3,YAP1	ABCG1,ACKR3,ADAMTS9,AGT,ANKRD1,BNIP3,CCN2,CD5,CD55,CEBPA,CEBPD,CGREF1,COL3A1,CSRP3,CXCL12,CYTIP,DCN,EGFR,ENPP1,EPAS1,FBLN5,FLI1,GFPT2,GLI1,GLI2,GSTK1,HSPB1,IGFBP5,LIX1,MCAM,MMP13,MMP9,MYL9,MYLK,Nes,NFATC1,NOS3,NR5A1,PDE3B,PLA2G5,POSTN,PPP1R3B,PTPRM,RAB7B,RBP1,RDH10,SCN9A,SLC16A3,SOD3,SOX5,ST6GAL1,TMOD2	52 (9)	8	DIO3,Insulin	decitabine,STK11		AXL,P38 MAPK,YAP1
RHO	G-protein coupled receptor	1.347	2	Inhibited	biased	-3.539	1.92e-08	0.0285	ERK,EZR,Gli,Jnk,NFkB (complex),P38 MAPK,RHO,ROCK	ABCA1,ABCG1,ACKR3,ADAMTS9,ADGRG6,AGT,BNIP3,C3,Cbr2,CCN2,CD55,CD80,CEBPA,CEBPD,CGREF1,COL3A1,CXCL12,EGFR,ENPP1,EPAS1,FLI1,GFPT2,GLI1,GNAT1,HFE,HSPB1,IGFBP5,MAFB,MCAM,MMP13,MMP9,MYLK,Nes,NFATC1,PDC,POSTN,RAB7B,RBP1,SLC16A3,SMOC2,SOCS1,SOD3,SOX5,TGFA,TMOD2,TNN	46 (8)	8	ABR,lysophosphatidic acid,NRL	GRK1/7,GRK3		ERK,FOS,Gli,GNAT1,P38 MAPK	PCOLCE,SERPING1
chondroitin sulfate E	chemical - endogenous mammalian		2			0.832	1.94e-08	0.0463	chondroitin sulfate E,CTNNB1,ERK1/2,FGFR2,Kallikrein,LRP6,NFkB (complex),SMAD3	ABCA1,ABCG1,ACKR3,ADAMTS9,AGT,BDKRB2,CACNA1G,CD80,CEBPA,CEBPD,CGREF1,COL27A1,COL3A1,COL6A1,COL6A3,CTSC,CTSH,CXCL12,EGFR,ENPP1,EPAS1,FGD4,GFPT2,GRB10,HSPB1,IGFBP3,IGFBP5,LFNG,Ly6a (includes others),MMP9,MRGPRF,MYLK,Nes,NFATC1,NR5A1,NRCAM,POSTN,PRSS35,RSPO3,SEMA6A,SLC16A3,SOCS1,SOD3,SOX5,SPHK1,TBX3,TENM3,TIMP3,TMOD2,TSPAN8,WNT11,WNT7A	52 (8)	8				SMAD3
BMPER	other	0.784	2	Inhibited		-2.592	1.98e-08	0.0132	BMPER,GDF2,NFkB (complex),NFKBIA,SMAD5	ABCG1,ACKR3,ADAMTS9,AGT,ANKRD1,BNIP3,BOK,CCN2,CD80,CEBPD,CGREF1,COL3A1,CP,DCN,ECSCR,ENPP1,EPAS1,FHL2,GFPT2,GPR176,HPSE,HSPB1,Ly6a (includes others),MGP,MMP9,MR1,MYLK,NDRG2,NOG,NOS3,NRCAM,POSTN,RBP1,RGS4,SEMA3B,SLC16A3,SOCS1,SOCS2,SOD3,SOX5,SPARCL1,TIMP3,TMOD2	43 (5)	5		PPARGC1A,SOX2		NFKBIA,NOS3	CDH1,GDF2
USP48	peptidase	0.023	2			0.343	2.04e-08	0.0004	GLI1,SIRT6,USP48	ABCG1,ALDH3A1,COL3A1,CST6,EGFR,EPHB6,FAM43A,FHL1,FOXA2,GDA,GLI1,GLI2,GMFG,GPER1,GRIA3,HEPH,HOXC6,HPSE,IQGAP2,IRAK3,KLK10,KRT15,LFNG,MMP9,NDRG2,NOG,PCOLCE2,SCG5,SERTAD4,SMOC2,SOCS1,SOCS2,SOX5,TBX3	34 (3)	3
DDX54	transcription regulator	-0.087	2			1.565	2.07e-08	0.0274	DDX54,ESR1,ESR2,PGR,RARA	ADAMTS1,ADCY1,ADGRG6,AGT,AK4,ANK3,ATP1B1,C1QTNF5,C3,CALML4,CD34,COL6A1,COL6A2,CP,CTSC,CTSH,CXCL12,DHRS3,EGFR,ENPP2,EPAS1,EPHA3,FBLN5,GAS7,GRB10,GRIA3,GRPR,HFE,HIP1R,HOXC6,IGFBP3,IGFBP5,KCNT2,KRT15,LBP,LYPD1,MAFB,MARK1,MMP13,MR1,MYLK,NDRG2,NFATC1,NLGN1,NOS3,NRCAM,PLCL2,POSTN,PPP1R3C,PRKCH,PTPRM,RAB27A,RBP1,RDH10,RET,SEMA3B,SERPINB8,SLC16A3,SLC5A7,SLC6A4,SNAP25,SPHK1,SPINT1,STC2,TENM4,TGFA,TGFBI,Ts…	69 (5)	4	dihydrotestosterone	CST5			ESR2,PGR
PTPN13	phosphatase	0.205	2			-0.651	2.13e-08	0.0434	Akt,ERBB3,IGF1,NFkB (complex),NFKBIA,PI3K (complex),PTPN13,SRC	ABCA1,ADAMTS9,AGT,BNIP3,BOK,C1QTNF5,C3,CD80,CGNL1,CGREF1,COL6A1,CP,CTSK,DCN,ECSCR,ENPP1,ENPP2,FBLN5,FHL2,FLI1,GFPT2,GLI1,GLI2,GPER1,GPR176,GSTK1,HPSE,HSPB1,IGFBP3,MATN2,MCAM,MGP,MMP13,MR1,MYLK,NDRG2,NEFH,NFATC1,NOG,NOS3,NR5A1,PLA2G5,POSTN,PTGER4,PTPRM,RBP1,RDH10,RGS4,RMND5B,SLC16A3,SOCS1,SOX5,SPARCL1,TGFA,TGFBI,TIMP3,TMOD2,UTS2R,ZCCHC24	59 (8)	7		beta-estradiol
GRK3	kinase	-0.12	2			-0.745	2.14e-08	0.0132	ADRA1B,ADRB2,Angiotensin II receptor type 1,C3AR1,CCR2,CNR1,CXCR4,DRD2,EDNRA,ERK1/2,F2R,GRK3,MAPK14,OPRK1,PTH1R,RHO,SNCA	ABCA1,ACKR3,ADRA1D,AGT,ANKRD1,ATP1B1,BCL11B,C3,Cbr2,CD55,CEACAM1,CEBPA,CEBPD,COL3A1,COL6A1,COL6A2,COL6A3,CYP51A1,DCN,DHRS3,FOXA2,GDA,GNAT1,HFE,KCNJ2,LRP4,LTBP2,MARK1,MCAM,MGP,NFATC1,NOG,NOS3,NPTXR,PDC,PDE2A,PLAC8,POSTN,RET,SLC17A7,SLC6A4,SPHK1,TGFBI,TNN,ZBTB16	45 (17)	16					C3AR1,RHO
IL17F	cytokine	0.623	2	Inhibited		-2.412	2.14e-08	0.0186	ERK,ERK1/2,IL17F,NFKBIA,RELA	ABCA1,ACKR3,ADGRG6,ANKRD1,BNIP3,BOK,CCN2,CD80,CEBPA,CEBPD,CP,CTSK,CXCL12,DCN,ECSCR,EGFR,ENPP2,EPAS1,FHL2,GLI2,GPR176,HPSE,IGFBP3,KRT15,Ly6a (includes others),MAFB,MCAM,MGP,MMP13,MMP9,MR1,MYLK,NDRG2,NEFH,NFATC1,POSTN,PTGER4,RAB7B,RBP1,RGS4,SMOC2,SOD3,TGFA,TIMP3	44 (5)	5	C5AR1,prostaglandin E2	dexamethasone		CX3CL1,NFKBIA,TNFRSF1B
PTPN14	phosphatase		2	Activated	biased	2.722	2.35e-08	0.0064	CTNNB1,LATS1,PTK2,PTPN14,RAC1,YAP1	AGT,ANKRD1,BTC,CACNA1G,CCN2,CD80,CEBPA,COL27A1,CXCL12,CYP51A1,CYTIP,DCN,EGFR,ENPP1,FGD4,FOXA2,GLI1,GLI2,IGFBP5,LFNG,MMP13,MMP9,MYL9,Nes,NFATC1,NR5A1,NRCAM,PCOLCE2,PDE3B,PPP1R3B,PRSS35,RSPO3,SEMA6A,SOX5,ST6GAL1,TGFA,TIMP3,WNT11,WNT7A	39 (6)	5	CLOCK				YAP1
poly rI:rC-RNA HMW	chemical reagent		2	Inhibited		-3.162	2.37e-08	0.0113	ERK,Jnk,NFKBIA,poly rI:rC-RNA HMW,TLR3	ABCA1,ACKR3,ADGRG6,ANKRD1,BNIP3,BOK,CCN2,CD80,CEBPD,COL3A1,CP,CSRP3,CXCL12,DCN,ECSCR,EGFR,ENPP2,EPAS1,FHL2,FLI1,GPR176,HPSE,LIX1,Ly6a (includes others),MAFB,MCAM,MGP,MMP9,MR1,MYLK,NDRG2,POSTN,RAB7B,RGS4,SCN9A,SOCS1,SOD3,TGFA,TIMP3,TNN	40 (5)	4				ERK,NFKBIA
Crhr	group		2			0.333	2.53e-08	0.0006	Crhr,CRHR2,GLI1,GNAQ,GNAS	ABCG1,ADAMTS1,ALDH3A1,CCN2,CEBPA,CST6,EGFR,EPHB6,FAM43A,FHL1,FOXA2,GDA,GLI1,GMFG,GPER1,GRIA3,HEPH,HOXC6,HPSE,IQGAP2,KLK10,KRT15,LFNG,MMP9,NDRG2,NOG,PCOLCE2,SCG5,SERTAD4,SLC6A4,SMOC2,SOCS1,SOCS2,SOX5,SPHK1,TBX3	36 (5)	4				GLI1
chloroform	chemical toxicant		3	Inhibited		-2.546	2.62e-08	0.0228	Akt,CCND1,CDK2,chloroform,Hdac,JUN,Mapk,ODC1,RAF1	ADAMTS1,ADGRL3,ALOX12,ANKRD1,CCN2,CD34,Clca3a1/Clca3a2,COL27A1,COL3A1,CTSH,CXCL12,DHRS3,EGFR,EPAS1,FOXA2,FOXD1,GLI1,GLI2,GSTK1,IRAK3,ITGA8,KRT15,LBP,LIN28B,LRP4,MARK1,MCAM,MMP13,MMP9,MYLK,NFATC1,NRCAM,PER2,PIK3R5,PPFIA2,PTPRM,RAB27A,RDH10,RET,ROR2,SFRP2,SI,SNAP25,SPHK1,SVIP,TBX3,TGFA,TIMP3,TUBA4A,WNT7A	50 (9)	8				ODC1
oxymatrine	chemical drug		2	Activated		2.714	2.64e-08	0.0256	JAK2,MAPK3,oxymatrine,prostaglandin E2,SMAD3,STAT3	ABCG1,ADAMTS1,AGT,C3,CD55,CD80,CEBPA,CEBPD,COL6A1,COL6A3,CP,CTSK,CXCL12,CYP51A1,DCN,EGFR,ENPP2,EPAS1,FGL2,GLI1,GLI2,GRB10,HCAR2,IGFBP5,Ly6a (includes others),MAF,mir-96,MMP13,MMP9,NFATC1,NOS3,NR5A1,PKLR,PTGER4,RAB27A,RBP1,RET,SCN9A,SOCS1,SOCS2,SPHK1,TBX3,TGFA,TIMP3	44 (6)	5				SMAD7	GRIN2B,prostaglandin E2,SMAD3,TGFB1
USP21	peptidase	-0.365	2			-0.745	2.72e-08	0.0171	AIM2,DDX58,GATA3,IKBKB,IRF3,NFkB (complex),RELA,RIPK1,STING1,USP21	ABCA1,ABCG1,ACKR3,ADAMTS9,AGT,BCL11B,BOK,CCN2,CD80,CEBPA,CGREF1,CP,CST6,CTSK,DCN,EGFR,ENPP1,ENPP2,GAS7,GFPT2,GLI1,GLI2,HAP1,HSPB1,KRT15,Ly6a (includes others),MAF,MGP,MYLK,NEFH,NFATC1,NOS3,PLAC8,POSTN,PPL,PTGER4,RBP1,SLC16A3,SMOC2,SOCS1,SOX5,TBX3,TIMP3,TMOD2,ZBTB16	45 (10)	9	FOXP3,P38 MAPK				IKBKB
crofelemer	chemical drug		3			-0.603	2.83e-08	0.0142	ANO1,CFTR,crofelemer,EGFR,HDAC2,Mapk,NADPH oxidase,NFKBIA,PLAU	ABCA1,ABCG1,ACKR3,ANKRD1,BNIP3,BOK,BTC,C3,CCN2,CD34,CEBPD,CFH,COL6A1,COL6A2,CP,CTSK,CXCL12,DCN,ECSCR,EGFR,ENPP2,FHL2,GPER1,GPR176,HPSE,HSPB1,IGFBP3,IGFBP5,IQGAP2,KRT15,Ly6a (includes others),MATN2,MGP,MR1,NDRG2,PER2,PLA2G5,POSTN,RBP1,RGS4,SOD3,TGFA,TIMP3,TUBA4A	44 (9)	8
MIB2	transcription regulator	-0.119	2	Inhibited	biased	-2.949	2.96e-08	0.0229	ERK,GRIN1,MIB2,NFkB (complex),NFKB1,NFKBIA	ABCG1,ACKR3,ADAMTS9,ADGRG6,AGT,ANKRD1,BNIP3,BOK,CCN2,CD80,CEBPA,CGREF1,COL3A1,CTSK,ECSCR,EGFR,ENPP1,EPHA3,FHL2,GFPT2,GLYAT,GPR176,HPSE,HSPB1,IGFBP3,Ly6a (includes others),MAFB,MCAM,mir-7578,MMP9,MR1,MYLK,NDRG2,NFATC1,POSTN,RAB7B,RBP1,RGS4,SEMA6A,SLC16A3,SLC6A4,SOCS1,SOX5,TGFA,TIMP3,TMOD2	46 (6)	5	decitabine			ERK,NFKBIA	GRIN1,GRIN2B
ICOSLG/LOC102723996	other	-0.12	2	Inhibited	biased	-4.423	3.06e-08	0.0387	ERK,ICOS,ICOSLG/LOC102723996,Jnk,NFkB (complex),P38 MAPK,Pkc(s)	ABCA1,ABCG1,ACKR3,ADAMTS9,ADGRG6,AGT,BCL11B,BNIP3,C3,CCN2,CD80,CEBPA,CEBPD,CGREF1,COL3A1,CXCL12,EGFR,ENPP1,EPAS1,FLI1,GFPT2,GPER1,HSPB1,IGFBP5,KCNJ2,MAF,MAFB,MCAM,MMP13,MMP9,MYLK,Nes,NFATC1,NOS3,PER2,POSTN,RAB7B,RBP1,SLC16A3,SLC6A4,SOCS1,SOD3,SOX5,TGFA,TMOD2,TNN	46 (7)	6	NFKB2	dexamethasone,ESR2,Nr1h,prostaglandin E2,SLC16A2,TGFBR2		ERK,FOXP3,Ige,IgG,IL13,IL5,P38 MAPK,TGFB1
AIP	transcription regulator	0.247	2	Inhibited		-2.53	3.2e-08	0.0093	AHR,AIP,CASP3,PPARA	ABCA1,ACKR3,ADGRG6,ADRA1D,C3,CEACAM1,CEBPA,CEBPD,CGREF1,CMKLR1,COL3A1,COL6A1,COL6A3,CTSK,CYP51A1,DCN,EGLN3,EMILIN2,F11R,FBLN5,GPR39,GSTK1,ITGBL1,KHK,KRT23,LBP,LTBP2,MATN2,MGST3,MMP9,PDE8B,PKLR,PLIN4,RET,RGS4,SOCS2,SYT12,TGFBI,TIMP3,TMTC2	40 (4)	4				C3AR1,RGS2
ZNF703	other	-0.081	2	Activated		3.138	3.6e-08	0.0006	Wnt,WNT3A,ZNF703	ATP1B1,CACNA1G,CCN2,CD34,CEBPA,CXCL12,DCN,EGFR,EPAS1,FHL2,GLI1,IGFBP5,LRRC17,MMP13,MMP9,MRGPRF,Nes,NFATC1,NOTUM,RSPO3,SFRP2,TBX3,TIMP3,TNN,WNT11,WNT7A	26 (3)	2	RARG				Wnt
[truncated: 2,214 more rows]
